# Supplementary material for: Crystal structure of ethyl 3-amino-6-methyl-2-[(4-methyl­phen­yl)carbamo­yl]-4-[(E)-2-phenyl­ethen­yl]thieno[2,3-b]pyridine-5-carboxyl­ate monohydrate
Source: Acta Crystallogr E Crystallogr Commun. 2016 Feb 6;72(Pt 3):297–9. doi: 10.1107/S2056989016001341 (PMC4778809; doi:10.1107/S2056989016001341)
Supplement: Supplementary file 1 [file e-72-00297-sup1.cif]

##############################################################################
#                                                                            #
# This CIF contains the data in a paper accepted for publication in          #
# Acta Crystallographica Section E. It conforms to the requirements of       #
# Notes for Authors for Acta Crystallographica Section E, and has been       #
# peer reviewed under the auspices of the IUCr Commission on Journals.       #
#                                                                            #
# Full details of the Crystallographic Information File format               #
# are given in the paper "The Crystallographic Information File (CIF):       #
# a New Standard Archive File for Crystallography" by S. R. Hall, F. H.      #
# Allen and I. D. Brown [Acta Cryst. (1991), A47, 655-685].                  #
#                                                                            #
# The current version of the core CIF dictionary is obtainable from          #
# ftp://ftp.iucr.org/pub/cif_core.dic.                                       #
#                                                                            #
# Software is freely available for graphical display of the structure(s)     #
# in this CIF. For information consult the CIF software page                 #
# http://www.iucr.org/resources/cif/software.                                #
#                                                                            #
# This file may be used for bona fide research purposes within the           #
# scientific community so long as proper attribution is given to the journal # 
# article from which it was obtained.                                        #
#                                                                            #
##############################################################################
data_global
_audit_creation_method     'APEX2 v2014.11-0'
_journal_date_recd_electronic     2016-01-13
_journal_date_accepted     2016-01-21
_journal_name_full     'Acta Crystallographica, Section E'
_journal_year     2016
_journal_volume     72
_journal_issue      3
_journal_page_first     297
_journal_page_last     299
_journal_paper_category     GO
_journal_paper_doi     10.1107/S2056989016001341
_journal_coeditor_code     RZ5183
_publ_contact_author_name
;
Mustafa R. Albayati
;
_publ_contact_author_address
;
Kirkuk University,
College of Science,
Department of Chemistry,
Kirkuk,
Iraq
;
_publ_contact_author_email     'shaabankamel@yahoo.com'
_publ_contact_author_fax     ?
_publ_contact_author_phone     ?
_publ_section_title
;\
Crystal structure of ethyl
3-amino-6-methyl-2-[(4-methylphenyl)carbamoyl]-4-[(<i>E</i>)-2-phenylethenyl]\
thieno[2,3-<i>b</i>]pyridine-5-carboxylate monohydrate
;
_publ_section_title_footnote     .
loop_
    _publ_author_name
    _publ_author_address
    'Joel T. Mague'
;
Department of Chemistry,
Tulane University,
New Orleans,
LA 70118,
USA
;
    'Akkurt, Mehmet'
;
Department of Physics,
Faculty of Sciences,
Erciyes University,
38039 Kayseri,
Turkey
;
    'Mohamed, Shaaban K.'
;
Chemistry and Environmental Division,
Manchester Metropolitan University,
Manchester M1 5GD,
England
Chemistry Department,
Faculty of Science,
Minia University,
61519 El-Minia,
Egypt
;
    'Etify A. Bakhite'
;
Chemistry Department,
Faculty of Science,
Assiut  University,
Assiut 71516,
Egypt
;
    'Mustafa R. Albayati'
;
Kirkuk University,
College of Science,
Department of Chemistry,
Kirkuk,
Iraq
;
_publ_section_synopsis
;
In the crystal, complementary N---H...O hydrogen bonds form dimers which are
then associated into chains parallel to the <i>c</i> axis through O---H...N
hydrogen bonds involving the lattice water molecule.
;
data_I
_database_code_depnum_ccdc_archive 'CCDC 1448789'
_audit_creation_method     'SHELXL-2014/7'
_chemical_name_systematic
;\
Ethyl
3-amino-6-methyl-2-[(4-methylphenyl)carbamoyl]-4-[(<i>E</i>)-2-\
phenylethenyl]thieno[2,3-<i>b</i>]pyridine-5-carboxylate monohydrate
;
_chemical_name_common     ?
_chemical_formula_moiety     'C27 H25 N3 O3 S, H2 O'
_chemical_formula_sum     'C27 H27 N3 O4 S'
_chemical_formula_iupac     'C27 H25 N3 O3 S, H2 O'
_chemical_formula_weight     489.57
_chemical_melting_point     ?
_shelx_space_group_comment
;
The symmetry employed for this shelxl refinement is uniquely defined
by the following loop, which should always be used as a source of
symmetry information in preference to the above space-group names.
They are only intended as comments.
;
_space_group_crystal_system     monoclinic
_space_group_name_H-M_alt     'C 2/c'
_space_group_name_Hall     '-C 2yc'
loop_
    _space_group_symop_operation_xyz
    'x, y, z'
    '-x, y, -z+1/2'
    'x+1/2, y+1/2, z'
    '-x+1/2, y+1/2, -z+1/2'
    '-x, -y, -z'
    'x, -y, z-1/2'
    '-x+1/2, -y+1/2, -z'
    'x+1/2, -y+1/2, z-1/2'
_cell_length_a     31.083(3)
_cell_length_b     12.0766(10)
_cell_length_c     14.7678(12)
_cell_angle_alpha     90
_cell_angle_beta     109.4460(10)
_cell_angle_gamma     90
_cell_volume     5227.2(7)
_cell_formula_units_Z     8
_cell_measurement_reflns_used     7720
_cell_measurement_theta_min     2.1884
_cell_measurement_theta_max     28.6849
_cell_measurement_temperature     150(2)
_exptl_crystal_description     column
_exptl_crystal_colour     yellow
_exptl_crystal_size_max     0.280
_exptl_crystal_size_mid     0.150
_exptl_crystal_size_min     0.100
_exptl_crystal_density_diffrn     1.244
_exptl_crystal_density_meas     ?
_exptl_crystal_density_method     'not measured'
_exptl_crystal_F_000     2064
_exptl_absorpt_coefficient_mu     0.160
_exptl_absorpt_correction_type     multi-scan
_exptl_absorpt_process_details
;
(<i>SADABS</i>; Bruker, 2015)
;
_shelx_estimated_absorpt_T_min     0.956
_shelx_estimated_absorpt_T_max     0.984
_exptl_absorpt_correction_T_min     0.86
_exptl_absorpt_correction_T_max     0.98
_exptl_special_details
;
The diffraction data were collected in three sets of
363 frames (0.5\% width in \w) at \f = 0, 120
and 240\%. A scan time of 80 sec/frame was used.
;
_diffrn_ambient_temperature     150(2)
_diffrn_radiation_type     MoK\a
_diffrn_radiation_wavelength     0.71073
_diffrn_radiation_monochromator     graphite
_diffrn_measurement_device_type     'Bruker SMART APEX CCD'
_diffrn_measurement_method     '\f and \w scans'
_diffrn_detector_area_resol_mean     8.3333
_diffrn_reflns_number     24570
_diffrn_reflns_av_R_equivalents     0.0360
_diffrn_reflns_theta_min     1.390
_diffrn_reflns_theta_max     29.012
_diffrn_reflns_theta_full     28.000
_diffrn_measured_fraction_theta_max     0.959
_diffrn_measured_fraction_theta_full     0.995
_diffrn_reflns_limit_h_min     -41
_diffrn_reflns_limit_h_max     42
_diffrn_reflns_limit_k_min     -16
_diffrn_reflns_limit_k_max     16
_diffrn_reflns_limit_l_min     -20
_diffrn_reflns_limit_l_max     20
_refine_special_details
;
Refinement of F^2^ against ALL reflections.  The weighted R-factor wR
 andgoodness of fit S are based on F^2^, conventional R-factors R are based
on F, with F set to zero for negative F^2^. The threshold expression of
F^2^ > 2sigma(F^2^) is used only for calculating R-factors(gt) etc. and is
not relevant to the choice of reflections for refinement.  R-factors based
on F^2^ are statistically about twice as large as those based on F, and R-
factors based on ALL data will be even larger. H-atoms attached to carbon
were placed in calculated positions (C---H = 0.95 - 0.99 \%A) while those
attached to nitrogen and oxygen were placed in locations derived from a
difference map and their coordinates adjusted to give N---H = 0.91 and
O---H = 0.85 %A. All were included as riding contributions with isotropic
displacement parameters 1.2 - 1.5 times those of the attached atoms. Density
associated with an additional lattice water molecule of partial occupancy
and disordered about a 2-fold axis was removed with <i>PLATON</i> SQUEEZE
(Spek, 2015).
;
_reflns_number_total     6682
_reflns_number_gt     4746
_reflns_threshold_expression     'I > 2\s(I)'
_refine_ls_structure_factor_coef     Fsqd
_refine_ls_matrix_type     full
_refine_ls_R_factor_all     0.0675
_refine_ls_R_factor_gt     0.0465
_refine_ls_wR_factor_gt     0.1307
_refine_ls_wR_factor_ref     0.1401
_refine_ls_goodness_of_fit_ref     1.082
_refine_ls_restrained_S_all     1.082
_refine_ls_number_reflns     6682
_refine_ls_number_parameters     319
_refine_ls_number_restraints     0
_refine_ls_hydrogen_treatment     constr
_refine_ls_weighting_scheme     calc
_refine_ls_weighting_details
              'w=1/[\s^2^(Fo^2^)+(0.0777P)^2^+0.6476P] where P=(Fo^2^+2Fc^2^)/3'
_atom_sites_solution_hydrogens     mixed
_atom_sites_solution_primary     direct
_atom_sites_solution_secondary     difmap
_refine_ls_shift/su_max     0.001
_refine_ls_shift/su_mean     0.000
_refine_diff_density_max     0.558
_refine_diff_density_min     -0.652
_refine_ls_extinction_method     none
_refine_ls_extinction_coef     .
loop_
    _atom_type_symbol
    _atom_type_description
    _atom_type_scat_dispersion_real
    _atom_type_scat_dispersion_imag
    _atom_type_scat_source
    'C' 'C' 0.0033 0.0016
                         'International Tables Vol C Tables 4.2.6.8 and 6.1.1.4'
    'H' 'H' 0.0000 0.0000
                         'International Tables Vol C Tables 4.2.6.8 and 6.1.1.4'
    'N' 'N' 0.0061 0.0033
                         'International Tables Vol C Tables 4.2.6.8 and 6.1.1.4'
    'O' 'O' 0.0106 0.0060
                         'International Tables Vol C Tables 4.2.6.8 and 6.1.1.4'
    'S' 'S' 0.1246 0.1234
                         'International Tables Vol C Tables 4.2.6.8 and 6.1.1.4'
_computing_data_collection
;
<i>APEX2</i> (Bruker, 2015)
;
_computing_cell_refinement
;
<i>SAINT</i> (Bruker, 2015)
;
_computing_data_reduction
;
<i>SAINT</i> (Bruker, 2015)
;
_computing_structure_solution
;
<i>SHELXT</i> (Sheldrick, 2015a)
;
_computing_structure_refinement
;
<i>SHELXL2014</i> (Sheldrick, 2015b)
;
_computing_molecular_graphics
;
<i>DIAMOND</i> (Brandenburg & Putz, 2012)
;
_computing_publication_material
;
<i>SHELXTL</i> (Sheldrick, 2008)
;
loop_
    _atom_site_type_symbol
    _atom_site_label
    _atom_site_fract_x
    _atom_site_fract_y
    _atom_site_fract_z
    _atom_site_U_iso_or_equiv
    _atom_site_adp_type
    _atom_site_calc_flag
    _atom_site_occupancy
    _atom_site_disorder_assembly
    _atom_site_disorder_group
    S S1 0.56861(2) 0.53645(3) 0.64405(3) 0.02434(12) Uani d 1 . .
    O O1 0.61317(4) 0.23972(11) 0.61342(10) 0.0415(3) Uani d 1 . .
    O O2 0.35098(4) 0.52166(10) 0.63445(8) 0.0294(3) Uani d 1 . .
    O O3 0.35101(4) 0.47141(10) 0.48800(8) 0.0312(3) Uani d 1 . .
    N N1 0.65244(4) 0.38651(11) 0.69843(9) 0.0247(3) Uani d 1 . .
    H H1A 0.6499 0.4481 0.7318 0.030 Uiso d 1 . .
    N N2 0.52169(5) 0.22909(12) 0.60780(12) 0.0374(4) Uani d 1 . .
    H H2A 0.5451 0.1805 0.6169 0.045 Uiso d 1 . .
    H H2B 0.5028 0.2105 0.6410 0.045 Uiso d 1 . .
    N N3 0.48792(4) 0.62120(11) 0.63560(9) 0.0238(3) Uani d 1 . .
    C C1 0.69789(5) 0.34988(13) 0.71843(11) 0.0236(3) Uani d 1 . .
    C C2 0.71060(6) 0.26439(15) 0.66984(14) 0.0351(4) Uani d 1 . .
    H H2 0.6880 0.2252 0.6207 0.042 Uiso calc 1 . .
    C C3 0.75638(6) 0.23609(15) 0.69314(14) 0.0367(4) Uani d 1 . .
    H H3 0.7646 0.1776 0.6590 0.044 Uiso calc 1 . .
    C C4 0.79040(6) 0.29031(15) 0.76441(13) 0.0326(4) Uani d 1 . .
    C C5 0.77717(5) 0.37692(15) 0.81137(13) 0.0322(4) Uani d 1 . .
    H H5 0.7998 0.4166 0.8599 0.039 Uiso calc 1 . .
    C C6 0.73187(5) 0.40666(14) 0.78915(12) 0.0276(4) Uani d 1 . .
    H H6 0.7238 0.4663 0.8224 0.033 Uiso calc 1 . .
    C C7 0.83973(6) 0.25687(19) 0.79060(16) 0.0463(5) Uani d 1 . .
    H H7A 0.8496 0.2209 0.8537 0.070 Uiso calc 1 . .
    H H7B 0.8585 0.3228 0.7928 0.070 Uiso calc 1 . .
    H H7C 0.8432 0.2052 0.7424 0.070 Uiso calc 1 . .
    C C8 0.61337(5) 0.33272(14) 0.64630(11) 0.0259(3) Uani d 1 . .
    C C9 0.57069(5) 0.39261(14) 0.63448(11) 0.0246(3) Uani d 1 . .
    C C10 0.52928(5) 0.34191(14) 0.61994(11) 0.0262(3) Uani d 1 . .
    C C11 0.49407(5) 0.42133(13) 0.61750(11) 0.0229(3) Uani d 1 . .
    C C12 0.51150(5) 0.52967(13) 0.63232(10) 0.0218(3) Uani d 1 . .
    C C13 0.44362(5) 0.60840(13) 0.62383(11) 0.0238(3) Uani d 1 . .
    C C14 0.41817(6) 0.71201(14) 0.62923(14) 0.0325(4) Uani d 1 . .
    H H14A 0.4140 0.7163 0.6921 0.049 Uiso calc 1 . .
    H H14B 0.3883 0.7111 0.5785 0.049 Uiso calc 1 . .
    H H14C 0.4356 0.7765 0.6206 0.049 Uiso calc 1 . .
    C C15 0.42213(5) 0.50379(14) 0.60392(11) 0.0233(3) Uani d 1 . .
    C C16 0.44682(5) 0.40837(13) 0.60086(11) 0.0235(3) Uani d 1 . .
    C C17 0.42494(5) 0.29814(14) 0.57731(12) 0.0266(3) Uani d 1 . .
    H H17 0.4293 0.2582 0.5257 0.032 Uiso calc 1 . .
    C C18 0.39976(6) 0.25193(13) 0.62341(12) 0.0270(4) Uani d 1 . .
    H H18 0.3956 0.2929 0.6748 0.032 Uiso calc 1 . .
    C C19 0.37747(5) 0.14278(13) 0.60252(12) 0.0261(3) Uani d 1 . .
    C C20 0.38580(6) 0.06826(14) 0.53845(13) 0.0317(4) Uani d 1 . .
    H H20 0.4068 0.0872 0.5068 0.038 Uiso calc 1 . .
    C C21 0.36377(7) -0.03324(15) 0.52028(14) 0.0384(4) Uani d 1 . .
    H H21 0.3696 -0.0833 0.4761 0.046 Uiso calc 1 . .
    C C22 0.33324(6) -0.06161(15) 0.56647(15) 0.0409(5) Uani d 1 . .
    H H22 0.3181 -0.1311 0.5538 0.049 Uiso calc 1 . .
    C C23 0.32477(6) 0.01048(16) 0.63069(15) 0.0389(4) Uani d 1 . .
    H H23 0.3039 -0.0093 0.6625 0.047 Uiso calc 1 . .
    C C24 0.34676(6) 0.11200(15) 0.64895(13) 0.0327(4) Uani d 1 . .
    H H24 0.3409 0.1613 0.6936 0.039 Uiso calc 1 . .
    C C25 0.37130(5) 0.49932(14) 0.58031(11) 0.0241(3) Uani d 1 . .
    C C26 0.30137(6) 0.45925(16) 0.45613(13) 0.0360(4) Uani d 1 . .
    H H26A 0.2889 0.4662 0.3853 0.043 Uiso calc 1 . .
    H H26B 0.2882 0.5193 0.4842 0.043 Uiso calc 1 . .
    C C27 0.28784(6) 0.34965(16) 0.48538(13) 0.0353(4) Uani d 1 . .
    H H27A 0.3025 0.2902 0.4611 0.053 Uiso calc 1 . .
    H H27B 0.2546 0.3414 0.4586 0.053 Uiso calc 1 . .
    H H27C 0.2975 0.3456 0.5556 0.053 Uiso calc 1 . .
    O O4 0.52863(6) 0.82044(15) 0.59700(12) 0.0721(5) Uani d 1 . .
    H H4A 0.5180 0.7668 0.6204 0.087 Uiso d 1 . .
    H H4B 0.5107 0.8246 0.5393 0.087 Uiso d 1 . .
loop_
    _atom_site_aniso_label
    _atom_site_aniso_U_11
    _atom_site_aniso_U_22
    _atom_site_aniso_U_33
    _atom_site_aniso_U_12
    _atom_site_aniso_U_13
    _atom_site_aniso_U_23
    S1 0.0185(2) 0.0275(2) 0.0272(2) -0.00112(15) 0.00795(16) 0.00181(16)
    O1 0.0280(7) 0.0383(8) 0.0555(9) 0.0006(5) 0.0101(6) -0.0201(6)
    O2 0.0242(6) 0.0343(7) 0.0320(6) -0.0004(5) 0.0125(5) 0.0014(5)
    O3 0.0201(6) 0.0462(8) 0.0243(6) -0.0060(5) 0.0034(5) 0.0045(5)
    N1 0.0203(6) 0.0260(7) 0.0276(7) 0.0027(5) 0.0078(5) -0.0034(6)
    N2 0.0270(8) 0.0276(8) 0.0534(10) -0.0002(6) 0.0077(7) -0.0095(7)
    N3 0.0214(7) 0.0265(7) 0.0240(7) -0.0003(5) 0.0080(5) 0.0021(5)
    C1 0.0203(7) 0.0264(8) 0.0265(8) 0.0029(6) 0.0109(6) 0.0043(6)
    C2 0.0285(9) 0.0325(10) 0.0461(11) -0.0018(7) 0.0148(8) -0.0099(8)
    C3 0.0337(10) 0.0288(9) 0.0538(12) 0.0065(7) 0.0227(9) -0.0034(8)
    C4 0.0252(8) 0.0368(10) 0.0402(10) 0.0069(7) 0.0169(8) 0.0102(8)
    C5 0.0217(8) 0.0402(10) 0.0340(9) 0.0002(7) 0.0082(7) -0.0002(8)
    C6 0.0261(8) 0.0300(9) 0.0283(9) 0.0026(7) 0.0113(7) -0.0002(7)
    C7 0.0299(10) 0.0544(13) 0.0575(13) 0.0145(9) 0.0183(9) 0.0090(10)
    C8 0.0238(8) 0.0308(9) 0.0237(8) 0.0020(7) 0.0087(6) -0.0029(7)
    C9 0.0221(8) 0.0276(8) 0.0227(8) 0.0004(6) 0.0058(6) -0.0032(6)
    C10 0.0232(8) 0.0271(8) 0.0260(8) 0.0008(6) 0.0050(6) -0.0047(7)
    C11 0.0212(8) 0.0264(8) 0.0201(8) -0.0011(6) 0.0052(6) -0.0012(6)
    C12 0.0189(7) 0.0295(9) 0.0166(7) -0.0006(6) 0.0054(6) 0.0023(6)
    C13 0.0224(8) 0.0279(8) 0.0215(8) 0.0005(6) 0.0077(6) 0.0029(6)
    C14 0.0263(9) 0.0285(9) 0.0449(10) 0.0027(7) 0.0148(8) 0.0034(8)
    C15 0.0194(7) 0.0325(8) 0.0180(7) -0.0012(6) 0.0064(6) 0.0009(6)
    C16 0.0213(8) 0.0289(9) 0.0198(7) -0.0038(6) 0.0060(6) -0.0016(6)
    C17 0.0230(8) 0.0283(8) 0.0269(8) -0.0021(6) 0.0059(6) -0.0049(7)
    C18 0.0278(8) 0.0261(9) 0.0269(8) -0.0001(7) 0.0090(7) -0.0030(7)
    C19 0.0226(8) 0.0244(8) 0.0292(9) 0.0009(6) 0.0058(7) 0.0004(7)
    C20 0.0320(9) 0.0291(9) 0.0344(9) 0.0008(7) 0.0114(8) -0.0011(7)
    C21 0.0416(11) 0.0247(9) 0.0439(11) 0.0019(8) 0.0076(9) -0.0053(8)
    C22 0.0349(10) 0.0233(9) 0.0583(13) -0.0047(8) 0.0072(9) 0.0029(8)
    C23 0.0334(10) 0.0334(10) 0.0508(12) -0.0021(8) 0.0152(9) 0.0087(9)
    C24 0.0316(9) 0.0305(9) 0.0385(10) -0.0001(7) 0.0150(8) -0.0002(8)
    C25 0.0219(8) 0.0257(8) 0.0234(8) -0.0009(6) 0.0058(6) 0.0056(6)
    C26 0.0211(8) 0.0486(11) 0.0317(9) -0.0066(8) -0.0001(7) 0.0104(8)
    C27 0.0273(9) 0.0415(10) 0.0354(10) -0.0079(8) 0.0081(8) 0.0008(8)
    O4 0.0651(11) 0.0779(12) 0.0635(11) -0.0336(9) 0.0082(9) 0.0187(9)
_geom_special_details
;
 All esds (except the esd in the dihedral angle between two l.s. planes)
 are estimated using the full covariance matrix.  The cell esds are taken
 into account individually in the estimation of esds in distances, angles
 and torsion angles; correlations between esds in cell parameters are only
 used when they are defined by crystal symmetry.  An approximate (isotropic)
 treatment of cell esds is used for estimating esds involving l.s. planes.
;
loop_
    _geom_bond_atom_site_label_1
    _geom_bond_atom_site_label_2
    _geom_bond_site_symmetry_2
    _geom_bond_distance
    _geom_bond_publ_flag
    S1 C12 . 1.7271(15) ?
    S1 C9 . 1.7459(17) ?
    O1 C8 . 1.223(2) ?
    O2 C25 . 1.2030(19) ?
    O3 C25 . 1.341(2) ?
    O3 C26 . 1.4630(19) ?
    N1 C8 . 1.366(2) ?
    N1 C1 . 1.4145(19) ?
    N1 H1A . 0.9101 ?
    N2 C10 . 1.384(2) ?
    N2 H2A . 0.9102 ?
    N2 H2B . 0.9102 ?
    N3 C12 . 1.336(2) ?
    N3 C13 . 1.3383(19) ?
    C1 C2 . 1.388(2) ?
    C1 C6 . 1.394(2) ?
    C2 C3 . 1.391(2) ?
    C2 H2 . 0.9500 ?
    C3 C4 . 1.383(3) ?
    C3 H3 . 0.9500 ?
    C4 C5 . 1.391(2) ?
    C4 C7 . 1.506(2) ?
    C5 C6 . 1.382(2) ?
    C5 H5 . 0.9500 ?
    C6 H6 . 0.9500 ?
    C7 H7A . 0.9800 ?
    C7 H7B . 0.9800 ?
    C7 H7C . 0.9800 ?
    C8 C9 . 1.469(2) ?
    C9 C10 . 1.376(2) ?
    C10 C11 . 1.447(2) ?
    C11 C12 . 1.405(2) ?
    C11 C16 . 1.415(2) ?
    C13 C15 . 1.413(2) ?
    C13 C14 . 1.497(2) ?
    C14 H14A . 0.9800 ?
    C14 H14B . 0.9800 ?
    C14 H14C . 0.9800 ?
    C15 C16 . 1.394(2) ?
    C15 C25 . 1.501(2) ?
    C16 C17 . 1.483(2) ?
    C17 C18 . 1.320(2) ?
    C17 H17 . 0.9500 ?
    C18 C19 . 1.473(2) ?
    C18 H18 . 0.9500 ?
    C19 C20 . 1.391(2) ?
    C19 C24 . 1.398(2) ?
    C20 C21 . 1.386(3) ?
    C20 H20 . 0.9500 ?
    C21 C22 . 1.384(3) ?
    C21 H21 . 0.9500 ?
    C22 C23 . 1.376(3) ?
    C22 H22 . 0.9500 ?
    C23 C24 . 1.386(3) ?
    C23 H23 . 0.9500 ?
    C24 H24 . 0.9500 ?
    C26 C27 . 1.496(2) ?
    C26 H26A . 0.9900 ?
    C26 H26B . 0.9900 ?
    C27 H27A . 0.9800 ?
    C27 H27B . 0.9800 ?
    C27 H27C . 0.9800 ?
    O4 H4A . 0.8502 ?
    O4 H4B . 0.8504 ?
loop_
    _geom_angle_atom_site_label_1
    _geom_angle_atom_site_label_2
    _geom_angle_atom_site_label_3
    _geom_angle_site_symmetry_1
    _geom_angle_site_symmetry_3
    _geom_angle
    _geom_angle_publ_flag
    C12 S1 C9 . . 90.52(7) ?
    C25 O3 C26 . . 116.17(13) ?
    C8 N1 C1 . . 127.41(14) ?
    C8 N1 H1A . . 118.3 ?
    C1 N1 H1A . . 113.7 ?
    C10 N2 H2A . . 121.4 ?
    C10 N2 H2B . . 106.6 ?
    H2A N2 H2B . . 113.0 ?
    C12 N3 C13 . . 116.93(13) ?
    C2 C1 C6 . . 118.58(14) ?
    C2 C1 N1 . . 124.13(15) ?
    C6 C1 N1 . . 117.24(14) ?
    C1 C2 C3 . . 119.92(17) ?
    C1 C2 H2 . . 120.0 ?
    C3 C2 H2 . . 120.0 ?
    C4 C3 C2 . . 122.14(17) ?
    C4 C3 H3 . . 118.9 ?
    C2 C3 H3 . . 118.9 ?
    C3 C4 C5 . . 117.21(15) ?
    C3 C4 C7 . . 121.56(17) ?
    C5 C4 C7 . . 121.23(17) ?
    C6 C5 C4 . . 121.60(16) ?
    C6 C5 H5 . . 119.2 ?
    C4 C5 H5 . . 119.2 ?
    C5 C6 C1 . . 120.53(16) ?
    C5 C6 H6 . . 119.7 ?
    C1 C6 H6 . . 119.7 ?
    C4 C7 H7A . . 109.5 ?
    C4 C7 H7B . . 109.5 ?
    H7A C7 H7B . . 109.5 ?
    C4 C7 H7C . . 109.5 ?
    H7A C7 H7C . . 109.5 ?
    H7B C7 H7C . . 109.5 ?
    O1 C8 N1 . . 123.12(15) ?
    O1 C8 C9 . . 121.32(15) ?
    N1 C8 C9 . . 115.52(14) ?
    C10 C9 C8 . . 124.06(15) ?
    C10 C9 S1 . . 113.42(12) ?
    C8 C9 S1 . . 122.44(12) ?
    C9 C10 N2 . . 124.64(15) ?
    C9 C10 C11 . . 111.68(14) ?
    N2 C10 C11 . . 123.67(14) ?
    C12 C11 C16 . . 117.02(14) ?
    C12 C11 C10 . . 111.35(13) ?
    C16 C11 C10 . . 131.61(15) ?
    N3 C12 C11 . . 126.03(14) ?
    N3 C12 S1 . . 120.99(12) ?
    C11 C12 S1 . . 112.96(11) ?
    N3 C13 C15 . . 121.66(14) ?
    N3 C13 C14 . . 115.83(14) ?
    C15 C13 C14 . . 122.46(14) ?
    C13 C14 H14A . . 109.5 ?
    C13 C14 H14B . . 109.5 ?
    H14A C14 H14B . . 109.5 ?
    C13 C14 H14C . . 109.5 ?
    H14A C14 H14C . . 109.5 ?
    H14B C14 H14C . . 109.5 ?
    C16 C15 C13 . . 121.24(14) ?
    C16 C15 C25 . . 120.74(14) ?
    C13 C15 C25 . . 117.92(14) ?
    C15 C16 C11 . . 117.00(14) ?
    C15 C16 C17 . . 122.37(14) ?
    C11 C16 C17 . . 120.58(14) ?
    C18 C17 C16 . . 124.27(15) ?
    C18 C17 H17 . . 117.9 ?
    C16 C17 H17 . . 117.9 ?
    C17 C18 C19 . . 126.06(15) ?
    C17 C18 H18 . . 117.0 ?
    C19 C18 H18 . . 117.0 ?
    C20 C19 C24 . . 118.26(15) ?
    C20 C19 C18 . . 122.69(15) ?
    C24 C19 C18 . . 119.05(15) ?
    C21 C20 C19 . . 120.80(17) ?
    C21 C20 H20 . . 119.6 ?
    C19 C20 H20 . . 119.6 ?
    C22 C21 C20 . . 119.96(18) ?
    C22 C21 H21 . . 120.0 ?
    C20 C21 H21 . . 120.0 ?
    C23 C22 C21 . . 120.21(17) ?
    C23 C22 H22 . . 119.9 ?
    C21 C22 H22 . . 119.9 ?
    C22 C23 C24 . . 119.92(18) ?
    C22 C23 H23 . . 120.0 ?
    C24 C23 H23 . . 120.0 ?
    C23 C24 C19 . . 120.86(17) ?
    C23 C24 H24 . . 119.6 ?
    C19 C24 H24 . . 119.6 ?
    O2 C25 O3 . . 123.99(14) ?
    O2 C25 C15 . . 125.62(14) ?
    O3 C25 C15 . . 110.33(13) ?
    O3 C26 C27 . . 111.33(14) ?
    O3 C26 H26A . . 109.4 ?
    C27 C26 H26A . . 109.4 ?
    O3 C26 H26B . . 109.4 ?
    C27 C26 H26B . . 109.4 ?
    H26A C26 H26B . . 108.0 ?
    C26 C27 H27A . . 109.5 ?
    C26 C27 H27B . . 109.5 ?
    H27A C27 H27B . . 109.5 ?
    C26 C27 H27C . . 109.5 ?
    H27A C27 H27C . . 109.5 ?
    H27B C27 H27C . . 109.5 ?
    H4A O4 H4B . . 104.0 ?
loop_
    _geom_torsion_atom_site_label_1
    _geom_torsion_atom_site_label_2
    _geom_torsion_atom_site_label_3
    _geom_torsion_atom_site_label_4
    _geom_torsion_site_symmetry_1
    _geom_torsion_site_symmetry_2
    _geom_torsion_site_symmetry_3
    _geom_torsion_site_symmetry_4
    _geom_torsion
    _geom_torsion_publ_flag
    C8 N1 C1 C2 . . . . 15.6(3) ?
    C8 N1 C1 C6 . . . . -166.89(15) ?
    C6 C1 C2 C3 . . . . 0.9(3) ?
    N1 C1 C2 C3 . . . . 178.41(16) ?
    C1 C2 C3 C4 . . . . 0.3(3) ?
    C2 C3 C4 C5 . . . . -1.3(3) ?
    C2 C3 C4 C7 . . . . 178.42(18) ?
    C3 C4 C5 C6 . . . . 1.1(3) ?
    C7 C4 C5 C6 . . . . -178.63(17) ?
    C4 C5 C6 C1 . . . . 0.1(3) ?
    C2 C1 C6 C5 . . . . -1.1(2) ?
    N1 C1 C6 C5 . . . . -178.79(15) ?
    C1 N1 C8 O1 . . . . 4.0(3) ?
    C1 N1 C8 C9 . . . . -178.01(14) ?
    O1 C8 C9 C10 . . . . 24.8(3) ?
    N1 C8 C9 C10 . . . . -153.29(16) ?
    O1 C8 C9 S1 . . . . -158.72(14) ?
    N1 C8 C9 S1 . . . . 23.2(2) ?
    C12 S1 C9 C10 . . . . 1.85(13) ?
    C12 S1 C9 C8 . . . . -175.01(14) ?
    C8 C9 C10 N2 . . . . -4.8(3) ?
    S1 C9 C10 N2 . . . . 178.41(13) ?
    C8 C9 C10 C11 . . . . 176.00(14) ?
    S1 C9 C10 C11 . . . . -0.79(18) ?
    C9 C10 C11 C12 . . . . -1.04(19) ?
    N2 C10 C11 C12 . . . . 179.74(15) ?
    C9 C10 C11 C16 . . . . 177.14(16) ?
    N2 C10 C11 C16 . . . . -2.1(3) ?
    C13 N3 C12 C11 . . . . 0.1(2) ?
    C13 N3 C12 S1 . . . . 178.62(11) ?
    C16 C11 C12 N3 . . . . 2.6(2) ?
    C10 C11 C12 N3 . . . . -178.94(14) ?
    C16 C11 C12 S1 . . . . -176.03(11) ?
    C10 C11 C12 S1 . . . . 2.45(17) ?
    C9 S1 C12 N3 . . . . 178.87(13) ?
    C9 S1 C12 C11 . . . . -2.44(12) ?
    C12 N3 C13 C15 . . . . -3.2(2) ?
    C12 N3 C13 C14 . . . . 179.16(14) ?
    N3 C13 C15 C16 . . . . 3.5(2) ?
    C14 C13 C15 C16 . . . . -178.95(15) ?
    N3 C13 C15 C25 . . . . -172.90(14) ?
    C14 C13 C15 C25 . . . . 4.6(2) ?
    C13 C15 C16 C11 . . . . -0.7(2) ?
    C25 C15 C16 C11 . . . . 175.66(13) ?
    C13 C15 C16 C17 . . . . -178.14(14) ?
    C25 C15 C16 C17 . . . . -1.8(2) ?
    C12 C11 C16 C15 . . . . -2.1(2) ?
    C10 C11 C16 C15 . . . . 179.78(16) ?
    C12 C11 C16 C17 . . . . 175.39(14) ?
    C10 C11 C16 C17 . . . . -2.7(3) ?
    C15 C16 C17 C18 . . . . -55.4(2) ?
    C11 C16 C17 C18 . . . . 127.21(18) ?
    C16 C17 C18 C19 . . . . -179.93(15) ?
    C17 C18 C19 C20 . . . . 9.1(3) ?
    C17 C18 C19 C24 . . . . -171.14(17) ?
    C24 C19 C20 C21 . . . . 0.8(3) ?
    C18 C19 C20 C21 . . . . -179.43(16) ?
    C19 C20 C21 C22 . . . . -0.3(3) ?
    C20 C21 C22 C23 . . . . -0.2(3) ?
    C21 C22 C23 C24 . . . . 0.2(3) ?
    C22 C23 C24 C19 . . . . 0.3(3) ?
    C20 C19 C24 C23 . . . . -0.8(3) ?
    C18 C19 C24 C23 . . . . 179.43(16) ?
    C26 O3 C25 O2 . . . . -5.3(2) ?
    C26 O3 C25 C15 . . . . 177.44(13) ?
    C16 C15 C25 O2 . . . . 117.80(19) ?
    C13 C15 C25 O2 . . . . -65.7(2) ?
    C16 C15 C25 O3 . . . . -64.98(19) ?
    C13 C15 C25 O3 . . . . 111.48(16) ?
    C25 O3 C26 C27 . . . . -79.71(19) ?
loop_
    _geom_hbond_atom_site_label_D
    _geom_hbond_atom_site_label_H
    _geom_hbond_atom_site_label_A
    _geom_hbond_site_symmetry_A
    _geom_hbond_distance_DH
    _geom_hbond_distance_HA
    _geom_hbond_distance_DA
    _geom_hbond_angle_DHA
    N1 H1A O2 2_656 0.91 2.17 2.9900(17) 149
    N2 H2A O1 . 0.91 2.25 2.820(2) 120
    O4 H4A N3 . 0.85 2.04 2.863(2) 163
    O4 H4B N2 5_666 0.85 2.17 2.967(2) 157
_shelx_hkl_file
;
  -2   0   0  479.65   23.80
  -4   0   0  199.38    9.70
   4   0   0  190.08    9.70
  -6   0   0   81.29    4.20
  -6   0   0   84.39    4.10
   6   0   0   81.79    4.20
  -8   0   0    4.50    0.40
   8   0   0    3.90    0.40
  -8   0   0    4.70    0.40
 -10   0   0    6.60    0.50
  10   0   0    7.80    0.60
 -10   0   0    5.70    0.60
 -12   0   0   24.50    1.50
 -12   0   0   23.60    1.30
  12   0   0   24.50    1.40
  14   0   0 1420.76   70.89
 -14   0   0 1454.25   70.89
 -14   0   0 1415.56   70.99
 -16   0   0   10.50    1.00
  16   0   0    8.90    0.80
 -16   0   0    9.40    0.70
 -18   0   0   22.20    1.30
  18   0   0   22.90    1.50
 -18   0   0   22.40    1.60
 -20   0   0    4.70    0.80
 -20   0   0    4.00    0.60
  20   0   0    3.20    0.70
 -22   0   0  678.93   34.00
 -22   0   0  696.53   34.30
  22   0   0  675.83   34.10
  24   0   0   34.30    2.30
 -24   0   0   38.20    2.40
 -26   0   0   52.49    3.40
  26   0   0   56.29    3.30
 -28   0   0   30.40    2.40
  28   0   0   33.80    2.30
  30   0   0    0.10    1.20
 -30   0   0    0.40    1.10
  32   0   0   -1.00    1.30
 -32   0   0   -0.40    1.20
  34   0   0    1.20    1.30
 -34   0   0    1.20    1.40
 -36   0   0   21.90    2.50
 -38   0   0    4.20    2.00
   1  -1   0 1809.92   93.09
   1   1   0 1890.11   93.09
  -1   1   0 1939.11   93.09
   1   1   0 1874.71   92.99
  -3  -1   0   84.09    4.20
   3  -1   0   78.69    4.20
  -3  -1   0   82.69    4.20
  -3   1   0   82.99    4.20
   3   1   0   87.09    4.20
  -3   1   0   82.89    4.20
  -5  -1   0    0.60    0.30
  -5  -1   0   -0.10    0.20
  -5   1   0    0.00    0.20
  -5   1   0    0.30    0.20
  -5   1   0    0.20    0.20
   5   1   0   -0.10    0.20
  -7  -1   0  410.26   20.70
   7  -1   0  419.76   20.70
  -7  -1   0  415.86   20.70
   7   1   0  413.86   20.70
  -7   1   0  415.56   20.70
  -7   1   0  412.86   20.60
  -9  -1   0   55.69    2.80
  -9  -1   0   55.29    2.90
   9  -1   0   55.49    2.80
  -9   1   0   55.19    2.90
   9   1   0   52.89    2.80
  -9   1   0   53.09    2.80
 -11  -1   0   34.90    2.00
 -11  -1   0   36.10    1.90
  11  -1   0   36.10    1.90
  11   1   0   34.40    1.90
 -11   1   0   35.30    2.00
 -11   1   0   36.10    1.90
 -13  -1   0  746.53   36.20
  13  -1   0  728.13   36.30
 -13  -1   0  728.23   36.30
  13   1   0  737.13   36.30
 -13   1   0  712.53   36.20
 -13   1   0  726.73   36.30
 -15  -1   0  609.64   29.20
 -15  -1   0  585.54   29.40
  15  -1   0  575.84   29.30
  15   1   0  573.04   29.30
 -15   1   0  581.14   29.20
 -15   1   0  601.94   29.40
 -17  -1   0   48.40    3.00
  17  -1   0   52.49    2.90
 -17  -1   0   54.79    2.90
  17   1   0   53.49    2.90
 -17   1   0   59.49    3.00
 -17   1   0   53.19    2.80
 -19  -1   0    1.20    0.60
  19  -1   0    0.80    0.50
 -19  -1   0    1.10    0.50
 -19   1   0    0.60    0.60
 -19   1   0    0.80    0.40
  19   1   0    2.20    0.60
  21  -1   0    1.90    0.70
 -21  -1   0    1.60    0.60
 -21  -1   0    2.40    0.80
 -21   1   0    2.20    0.80
 -21   1   0    1.40    0.50
  21   1   0    2.60    0.70
  23  -1   0  226.28   11.40
 -23  -1   0  225.88   11.30
 -23  -1   0  222.98   11.50
 -23   1   0  218.78   11.50
  23   1   0  220.78   11.40
  25  -1   0    8.90    1.10
 -25  -1   0    8.20    1.20
  25   1   0   10.80    1.10
 -25   1   0    5.60    1.10
  27  -1   0   34.90    2.40
 -27  -1   0   32.00    2.50
  27   1   0   39.60    2.40
 -27   1   0   32.90    2.50
  29  -1   0    4.70    1.10
 -29  -1   0    3.10    1.20
  29   1   0    3.90    1.10
 -29   1   0    5.00    1.20
 -31  -1   0    0.90    1.10
  31  -1   0    0.20    1.00
 -31   1   0    1.70    1.20
  31   1   0   -0.50    1.10
  33  -1   0    1.30    1.40
 -33  -1   0    0.10    1.40
 -33   1   0    1.60    1.30
  35  -1   0   14.40    2.00
 -35  -1   0   17.30    2.30
 -35   1   0   17.50    2.20
 -37  -1   0   29.80    3.10
 -37   1   0   29.00    3.00
   0  -2   0  360.96   18.20
   0   2   0  363.76   18.20
   0   2   0  371.26   18.20
  -2  -2   0   93.09    4.70
   2  -2   0   95.49    4.70
   2   2   0   91.49    4.70
  -2   2   0   93.29    4.70
  -2   2   0   90.69    4.70
   2   2   0   91.29    4.70
  -4  -2   0  330.67   16.20
  -4  -2   0  317.87   16.30
   4  -2   0  320.77   16.20
  -4   2   0  334.17   16.20
  -4   2   0  315.17   16.20
   4   2   0  338.87   16.20
  -6  -2   0  376.26   19.10
  -6  -2   0  378.56   19.10
   6  -2   0  381.86   19.00
  -6   2   0  380.26   19.10
   6   2   0  398.36   19.10
  -6   2   0  384.36   19.10
   8  -2   0  162.28    8.00
  -8  -2   0  159.08    8.00
  -8  -2   0  155.48    8.00
   8   2   0  162.48    8.00
  -8   2   0  156.48    8.00
  -8   2   0  159.68    8.00
 -10  -2   0  671.33   32.40
 -10  -2   0  640.94   32.40
  10  -2   0  668.93   32.30
 -10   2   0  643.84   32.40
 -10   2   0  639.14   32.40
  10   2   0  644.44   32.30
 -12  -2   0  173.38    8.40
  12  -2   0  166.58    8.50
 -12  -2   0  157.98    8.50
 -12   2   0  169.38    8.40
  12   2   0  167.78    8.40
 -12   2   0  164.98    8.50
 -14  -2   0  907.31   44.90
 -14  -2   0  919.41   45.00
  14  -2   0  899.71   44.90
 -14   2   0  892.31   45.00
  14   2   0  904.41   44.90
 -14   2   0  901.41   44.80
 -16  -2   0  322.07   16.10
 -16  -2   0  321.17   16.20
  16  -2   0  311.77   16.10
 -16   2   0  314.07   16.20
 -16   2   0  322.77   16.00
  16   2   0  331.27   16.10
 -18  -2   0    5.30    0.70
 -18  -2   0    6.00    0.90
  18  -2   0    4.30    0.70
 -18   2   0    5.70    0.60
  18   2   0    4.20    0.70
 -18   2   0    5.90    0.80
 -20  -2   0    0.10    0.50
  20  -2   0    0.20    0.60
 -20  -2   0   -0.20    0.70
 -20   2   0   -0.20    0.40
  20   2   0    0.00    0.50
 -20   2   0    0.20    0.60
 -22  -2   0   22.10    1.50
 -22  -2   0   20.60    1.70
  22  -2   0   22.10    1.60
 -22   2   0   24.40    1.70
  22   2   0   20.90    1.60
  24  -2   0   49.30    3.10
 -24  -2   0   53.79    3.10
 -24  -2   0   54.59    3.20
 -24   2   0   53.79    3.20
  24   2   0   49.40    3.00
 -26  -2   0   10.60    1.40
  26  -2   0   11.00    1.30
 -26   2   0   12.50    1.50
  26   2   0   10.20    1.30
 -28  -2   0    9.90    1.50
  28  -2   0    8.70    1.30
 -28   2   0    8.10    1.40
  28   2   0    8.30    1.30
 -30  -2   0   31.90    2.40
  30  -2   0   23.50    2.10
 -30   2   0   26.20    2.30
 -32  -2   0    0.30    1.30
  32  -2   0    0.20    1.10
 -32   2   0   -0.10    1.20
  34  -2   0    1.50    1.30
 -34  -2   0    1.20    1.50
 -34   2   0    1.20    1.40
  36  -2   0   26.10    2.50
 -36  -2   0   26.20    2.80
 -36   2   0   19.90    2.50
 -38   2   0   45.60    3.70
  -1  -3   0   45.60    2.50
   1  -3   0   50.79    2.50
   1   3   0   48.90    2.50
  -1   3   0   48.00    2.50
  -1   3   0   47.90    2.50
   1   3   0   47.30    2.50
   3  -3   0    4.20    0.40
  -3  -3   0    3.80    0.50
   3   3   0    3.50    0.40
   3   3   0    3.80    0.40
  -3   3   0    3.20    0.40
  -3   3   0    3.30    0.40
   5  -3   0    5.40    0.50
  -5  -3   0    5.90    0.60
   5   3   0    5.30    0.50
   5   3   0    5.70    0.50
  -5   3   0    5.30    0.50
  -5   3   0    5.60    0.50
   7  -3   0  205.98   10.30
  -7  -3   0  202.48   10.30
  -7  -3   0  204.08   10.30
   7   3   0  206.98   10.30
  -7   3   0  206.98   10.30
  -7   3   0  203.48   10.30
  -9  -3   0    0.30    0.40
   9  -3   0    0.30    0.30
  -9  -3   0    0.70    0.40
  -9   3   0    0.20    0.30
  -9   3   0   -0.10    0.30
   9   3   0    0.20    0.30
 -11  -3   0  119.49    6.30
  11  -3   0  126.29    6.20
 -11  -3   0  123.19    6.20
  11   3   0  118.59    6.20
 -11   3   0  123.59    6.30
 -11   3   0  121.39    6.30
  13  -3   0  121.69    5.90
 -13  -3   0  112.59    6.10
 -13  -3   0  117.09    6.00
 -13   3   0  113.39    6.00
  13   3   0  116.29    6.00
 -13   3   0  119.79    6.00
 -15  -3   0   46.00    2.80
 -15  -3   0   48.30    2.70
  15  -3   0   49.40    2.70
  15  -3   0   51.09    2.60
 -15   3   0   52.69    2.80
  15   3   0   47.60    2.70
 -17  -3   0   41.40    2.50
  17  -3   0   38.60    2.40
  17  -3   0   44.20    2.30
 -17  -3   0   47.10    2.40
 -17   3   0   42.90    2.50
  17   3   0   40.90    2.40
 -19  -3   0    5.00    0.70
  19  -3   0    3.60    0.70
 -19  -3   0    4.50    0.90
  19  -3   0    5.70    0.60
 -19   3   0    6.50    0.90
  19   3   0    5.40    0.70
 -21  -3   0    8.00    0.90
  21  -3   0    3.10    0.80
 -21  -3   0    7.50    1.10
 -21   3   0    6.70    0.90
  21   3   0    6.00    0.90
 -23  -3   0   20.50    1.90
 -23  -3   0   21.50    1.50
  23  -3   0   24.20    1.70
  23   3   0   21.00    1.70
 -23   3   0   23.40    1.80
 -25  -3   0   -0.50    0.90
  25  -3   0    0.30    0.80
 -25  -3   0   -0.20    0.90
  25   3   0    0.20    0.80
 -25   3   0    0.40    0.90
 -27  -3   0   21.60    2.10
  27  -3   0   24.90    1.90
 -27   3   0   20.10    2.00
  27   3   0   25.50    2.00
  29  -3   0    0.90    1.00
 -29  -3   0    0.00    1.10
 -29   3   0    0.70    1.00
  31  -3   0   10.30    1.60
 -31  -3   0   12.10    1.80
 -31   3   0   13.20    1.70
  33  -3   0    0.90    1.20
 -33  -3   0    2.30    1.40
 -33   3   0    1.20    1.50
 -35  -3   0   23.50    2.60
  35  -3   0   27.60    2.50
 -35   3   0   25.50    2.60
 -37  -3   0   30.70    3.30
  37  -3   0   34.60    2.90
 -37   3   0   28.30    3.10
  39  -3   0    1.70    2.10
   0  -4   0  819.52   40.30
   0   4   0  805.12   40.20
   0   4   0  804.92   40.20
  -2  -4   0   -0.10    0.40
   2  -4   0    0.70    0.30
   2   4   0    0.80    0.30
  -2   4   0    0.70    0.30
   2   4   0    0.80    0.30
  -2   4   0    0.40    0.30
  -4  -4   0  510.35   25.70
   4  -4   0  519.45   25.60
   4   4   0  521.25   25.60
  -4   4   0  526.95   25.60
   4   4   0  501.05   25.60
  -4   4   0  509.75   25.60
   6  -4   0   73.49    3.80
  -6  -4   0   71.19    3.80
  -6   4   0   72.99    3.70
  -6   4   0   71.99    3.80
   6   4   0   73.39    3.80
   6   4   0   71.89    3.70
   8  -4   0   27.00    1.50
  -8  -4   0   25.90    1.60
  -8   4   0   27.10    1.50
  -8   4   0   26.10    1.50
   8   4   0   24.00    1.50
   8   4   0   26.10    1.60
 -10  -4   0    0.50    0.40
  10  -4   0   -0.10    0.30
 -10  -4   0    0.50    0.40
  10   4   0   -0.10    0.40
 -10   4   0    0.10    0.40
 -10   4   0    0.30    0.40
 -12  -4   0   90.29    4.80
 -12  -4   0   93.59    4.80
  12  -4   0   95.09    4.70
 -12   4   0   86.39    4.80
  12   4   0   92.19    4.70
 -12   4   0   92.99    4.80
 -14  -4   0   17.10    1.30
 -14  -4   0   18.00    1.20
  14  -4   0   16.30    1.10
 -14   4   0   17.60    1.20
  14   4   0   16.10    1.10
 -14   4   0   16.30    1.20
 -16  -4   0    5.90    0.80
  16  -4   0    4.30    0.70
  16  -4   0    5.20    0.60
 -16  -4   0    5.30    0.70
  16   4   0    6.70    0.70
 -16   4   0    5.50    0.70
  18  -4   0   56.09    3.10
 -18  -4   0   58.19    3.10
  18  -4   0   57.99    3.00
 -18  -4   0   50.79    3.20
 -18   4   0   59.59    3.20
  18   4   0   50.89    3.00
 -20  -4   0   10.90    1.10
  20  -4   0    9.70    1.10
 -20  -4   0    8.90    1.20
 -20   4   0    9.10    1.10
  20   4   0   11.10    1.00
 -22  -4   0   46.90    3.00
  22  -4   0   53.79    2.90
 -22  -4   0   46.70    2.80
  22   4   0   43.80    2.80
 -22   4   0   54.29    3.10
 -24  -4   0    0.60    0.70
  24  -4   0   -0.20    0.80
 -24  -4   0    0.70    1.00
  24   4   0    0.40    0.80
 -24   4   0    0.10    0.80
 -26  -4   0    7.80    1.20
  26  -4   0    7.80    1.20
 -26   4   0    8.80    1.40
 -28  -4   0   56.79    3.60
  28  -4   0   54.29    3.40
 -28   4   0   55.29    3.50
  30  -4   0    4.70    1.20
 -30  -4   0    5.90    1.50
 -30   4   0    6.90    1.40
 -32  -4   0    7.80    1.70
  32  -4   0    9.80    1.60
 -32   4   0    8.80    1.60
 -34  -4   0    7.30    1.90
  34  -4   0    6.20    1.50
 -34   4   0    6.20    1.70
 -36  -4   0   18.30    2.50
  36  -4   0   12.30    1.90
 -36   4   0   13.20    2.20
  38  -4   0   -1.20    1.90
   1  -5   0    3.50    0.60
  -1  -5   0    4.60    0.60
  -1   5   0    4.20    0.50
   1   5   0    4.20    0.50
  -1   5   0    3.70    0.50
   1   5   0    5.40    0.50
   3  -5   0  425.56   21.40
  -3  -5   0  415.26   21.40
   3   5   0  446.66   21.40
  -3   5   0  431.46   21.30
   3   5   0  430.16   21.40
  -3   5   0  421.56   21.40
   5  -5   0  385.76   19.30
  -5  -5   0  382.86   19.30
  -5   5   0  376.06   19.20
   5   5   0  378.16   19.20
   5   5   0  392.16   19.20
  -5   5   0  396.56   19.30
  -7  -5   0    0.10    0.50
   7  -5   0    0.40    0.40
  -7   5   0    0.90    0.40
   7   5   0    1.40    0.40
  -7   5   0    1.00    0.40
   7   5   0    0.50    0.40
  -9  -5   0   25.00    1.60
   9  -5   0   25.30    1.60
  -9   5   0   25.50    1.60
  -9   5   0   27.10    1.60
   9   5   0   26.60    1.50
   9   5   0   27.20    1.60
  11  -5   0    8.70    0.80
 -11  -5   0    8.50    0.90
 -11   5   0    9.90    0.80
  11   5   0    8.80    0.80
  11   5   0   10.20    0.90
 -11   5   0    8.50    0.90
  13  -5   0   60.39    3.20
 -13  -5   0   59.59    3.30
 -13   5   0   60.09    3.30
 -13   5   0   65.29    3.30
  13   5   0   60.69    3.30
  13   5   0   60.09    3.20
 -15  -5   0   12.30    1.10
  15  -5   0   12.90    1.00
 -15  -5   0   12.40    1.10
 -15   5   0   11.20    1.10
 -15   5   0   13.00    1.10
  15   5   0   10.70    1.00
 -17  -5   0   56.49    3.30
 -17  -5   0   55.69    3.20
  17  -5   0   58.19    3.10
 -17   5   0   55.89    3.20
 -17   5   0   62.99    3.20
  17   5   0   53.69    3.10
  19  -5   0   20.20    1.60
 -19  -5   0   26.80    1.80
 -19  -5   0   20.80    1.50
 -19   5   0   24.10    1.70
  19   5   0   20.30    1.50
 -21  -5   0   18.70    1.70
 -21  -5   0   17.80    1.50
  21  -5   0   21.40    1.60
 -21   5   0   17.40    1.50
  21   5   0   19.70    1.50
  23  -5   0    0.40    0.80
 -23  -5   0    0.40    0.90
 -23  -5   0   -0.50    0.70
 -23   5   0   -0.10    0.80
  25  -5   0   42.80    2.80
 -25  -5   0   43.80    3.00
 -25  -5   0   44.40    2.70
 -25   5   0   42.40    2.80
  27  -5   0   41.40    2.80
 -27  -5   0   46.10    3.10
 -27   5   0   40.10    2.90
  29  -5   0    0.10    1.00
 -29  -5   0   -0.90    1.20
 -29   5   0    0.70    1.10
 -31  -5   0    0.40    1.40
  31  -5   0    1.70    1.20
 -31   5   0    0.00    1.20
  33  -5   0    4.90    1.50
 -33  -5   0    3.70    1.70
 -33   5   0    6.90    1.70
  35  -5   0    9.70    2.00
 -35  -5   0    8.40    2.10
 -35   5   0    6.00    1.80
  37  -5   0    1.90    1.60
 -37   5   0   -0.10    2.10
   0  -6   0    0.90    0.50
   0   6   0    1.50    0.40
   0   6   0    0.50    0.40
   2  -6   0    0.40    0.50
  -2  -6   0    0.20    0.50
   2   6   0    0.90    0.40
  -2   6   0   -0.10    0.30
  -2   6   0    0.30    0.40
   2   6   0    0.60    0.40
   4  -6   0   27.60    1.70
  -4  -6   0   25.80    1.70
   4   6   0   26.90    1.60
   4   6   0   27.10    1.60
  -4   6   0   25.40    1.60
  -4   6   0   29.10    1.60
  -6  -6   0   22.50    1.50
  -6   6   0   18.90    1.40
   6   6   0   21.60    1.40
   6   6   0   23.10    1.40
  -6   6   0   22.90    1.40
  -8  -6   0   44.20    2.60
   8  -6   0   43.70    2.50
  -8   6   0   43.00    2.50
  -8   6   0   46.70    2.50
   8   6   0   43.00    2.40
   8   6   0   47.30    2.50
  10  -6   0    3.00    0.60
 -10  -6   0    4.10    0.70
 -10   6   0    3.00    0.60
  10   6   0    5.10    0.70
  10   6   0    3.40    0.60
 -10   6   0    1.90    0.50
  12  -6   0   53.39    3.00
 -12  -6   0   57.09    3.20
  12   6   0   55.89    3.00
 -12   6   0   53.49    3.10
  12   6   0   55.79    3.10
 -12   6   0   56.79    3.10
 -14  -6   0   22.90    1.60
  14  -6   0   22.00    1.50
 -14   6   0   24.70    1.60
 -14   6   0   23.30    1.50
  14   6   0   20.60    1.50
  14   6   0   20.60    1.50
  16  -6   0    1.30    0.60
 -16  -6   0    0.80    0.60
  16   6   0    1.00    0.60
 -16   6   0    1.50    0.60
  16   6   0    2.10    0.60
 -16   6   0    2.40    0.80
 -18  -6   0  139.49    7.50
  18   6   0  151.68    7.50
  18   6   0  137.59    7.40
 -18   6   0  149.19    7.50
 -18   6   0  138.79    7.50
 -20  -6   0   55.19    3.30
  20  -6   0   61.89    3.30
 -20   6   0   55.29    3.30
  20   6   0   54.89    3.30
 -22  -6   0    0.50    0.80
  22  -6   0    0.50    0.80
 -22   6   0   -0.30    0.80
  22   6   0    1.00    0.90
 -24  -6   0    2.10    1.10
  24  -6   0    1.20    0.90
 -24  -6   0    0.90    0.80
 -24   6   0    0.40    0.90
  26  -6   0    0.50    0.90
 -26  -6   0    0.60    1.00
 -26  -6   0   -0.20    1.10
 -26   6   0    0.60    1.00
  28  -6   0    6.60    1.30
 -28  -6   0    8.10    1.60
 -28   6   0    6.30    1.40
 -30  -6   0    0.30    1.40
  30  -6   0    1.90    1.20
 -30   6   0    1.60    1.30
  32  -6   0   -0.40    1.30
 -32   6   0   -0.30    1.40
  32   6   0   -0.10    1.40
  34  -6   0   -0.20    1.50
 -34   6   0   -0.20    1.80
  34   6   0    1.10    1.80
  36  -6   0    0.80    1.70
 -36   6   0    1.30    1.90
  36   6   0    1.00    2.10
  -1  -7   0   39.60    2.50
   1  -7   0   41.90    2.50
   1   7   0   46.70    2.40
  -1   7   0   44.10    2.30
   1   7   0   40.60    2.40
  -1   7   0   40.00    2.40
  -3  -7   0   20.70    1.50
   3  -7   0   20.10    1.50
  -3   7   0   23.60    1.40
   3   7   0   23.10    1.40
  -3   7   0   18.90    1.40
   3   7   0   20.20    1.30
  -5  -7   0   20.50    1.60
   5  -7   0   25.80    1.60
   5   7   0   23.90    1.50
  -5   7   0   24.00    1.60
   5   7   0   23.00    1.50
  -5   7   0   27.00    1.50
   7  -7   0  104.09    5.40
  -7  -7   0  103.59    5.50
   7   7   0  107.09    5.40
  -7   7   0  101.69    5.30
   7   7   0   99.39    5.30
  -7   7   0   98.29    5.40
  -9  -7   0   22.50    1.70
   9  -7   0   24.50    1.60
   9   7   0   22.00    1.50
  -9   7   0   22.30    1.60
   9   7   0   22.70    1.50
  -9   7   0   25.30    1.50
 -11  -7   0    3.10    0.80
  11  -7   0    2.90    0.70
 -11   7   0    3.30    0.70
 -11   7   0    4.20    0.70
  11   7   0    3.10    0.70
  11   7   0    3.20    0.70
  13  -7   0   32.40    2.10
 -13  -7   0   31.60    2.10
  13   7   0   31.20    2.00
 -13   7   0   34.70    2.00
  13   7   0   30.30    2.00
 -13   7   0   35.60    2.10
  15  -7   0    0.70    0.70
 -15  -7   0    0.00    0.70
 -15   7   0    1.80    0.70
  15   7   0    0.40    0.60
  15   7   0    0.40    0.70
 -15   7   0   -0.10    0.70
 -17  -7   0   64.99    3.70
  17   7   0   61.19    3.60
 -17   7   0   63.39    3.50
 -17   7   0   63.09    3.60
 -19  -7   0   10.80    1.20
 -19   7   0    7.90    1.20
 -19   7   0   12.00    1.30
  19   7   0    7.80    1.10
  21  -7   0   16.90    1.60
 -21  -7   0   16.10    1.50
  21   7   0   15.10    1.60
 -21   7   0   15.50    1.60
 -23  -7   0   15.00    1.50
  23  -7   0   14.70    1.50
  23   7   0   11.90    1.50
 -23   7   0   14.80    1.60
 -25  -7   0    0.90    1.00
  25  -7   0   -0.60    0.90
  25   7   0    1.70    1.10
 -25   7   0   -0.10    1.10
 -27  -7   0    0.00    1.10
  27  -7   0    0.10    1.00
 -27   7   0    0.40    1.10
  27   7   0   -0.50    1.10
  29  -7   0   -0.20    1.10
 -29   7   0    0.00    1.40
  29   7   0    0.60    1.30
  31  -7   0    2.50    1.40
  31   7   0    2.20    1.40
 -31   7   0    0.80    1.60
  33  -7   0    1.00    1.50
 -33   7   0    0.40    1.60
  33   7   0    0.00    1.80
  35  -7   0    0.00    1.90
  35   7   0   -0.40    1.80
 -35   7   0    0.50    1.80
   0  -8   0  277.67   14.70
   0   8   0  296.97   14.60
   0   8   0  292.97   14.60
   2  -8   0   17.90    1.40
  -2  -8   0   19.30    1.50
  -2   8   0   15.90    1.20
   2   8   0   19.50    1.30
   2   8   0   19.60    1.30
  -2   8   0   16.30    1.30
  -4  -8   0   20.30    1.50
   4  -8   0   17.10    1.40
  -4   8   0   18.00    1.40
  -4   8   0   18.90    1.30
   4   8   0   17.60    1.30
   4   8   0   19.30    1.40
   6  -8   0    0.20    0.60
  -6  -8   0    0.30    0.70
  -6   8   0    0.00    0.50
  -6   8   0    0.20    0.60
   6   8   0    0.60    0.60
   6   8   0   -0.30    0.50
  -8  -8   0    8.80    1.20
   8  -8   0   10.50    1.10
   8   8   0   11.30    1.10
  -8   8   0   12.40    1.00
  -8   8   0    8.90    1.00
   8   8   0   13.30    1.20
 -10  -8   0   10.70    1.30
  10  -8   0   12.20    1.20
  10   8   0   14.40    1.30
  10   8   0   10.20    1.10
 -10   8   0   14.50    1.30
 -10   8   0   11.10    1.10
  12  -8   0   -0.30    0.70
 -12  -8   0    0.70    0.80
  12   8   0    0.10    0.60
  12   8   0    0.10    0.80
 -12   8   0    0.50    0.60
 -12   8   0    1.10    0.80
 -14  -8   0   13.50    1.40
  14  -8   0   13.60    1.40
 -14   8   0   11.10    1.20
  14   8   0   10.70    1.10
  14   8   0   11.80    1.30
 -14   8   0   13.00    1.30
 -16  -8   0    2.50    0.90
 -16   8   0    2.40    0.90
 -16   8   0    4.20    0.80
  16   8   0    3.00    0.90
 -18  -8   0    1.40    1.00
 -18   8   0    2.00    0.80
 -18   8   0    2.70    1.00
  18   8   0    2.60    1.10
 -20  -8   0    1.60    0.90
 -20   8   0    0.60    0.90
 -20   8   0    1.60    1.00
  20   8   0    2.00    1.00
  22  -8   0    0.40    0.90
 -22  -8   0    1.00    1.00
  22   8   0    0.50    1.00
 -22   8   0   -0.50    0.90
  24  -8   0    4.00    1.20
 -24  -8   0    5.40    1.20
 -24   8   0    6.00    1.40
  24   8   0    3.50    1.20
  26  -8   0    2.60    1.20
 -26  -8   0    4.60    1.30
 -26   8   0    2.40    1.30
  26   8   0    4.20    1.30
 -28  -8   0    5.30    1.30
  28  -8   0    8.00    1.50
  28   8   0    7.10    1.60
 -28   8   0    5.30    1.40
  30  -8   0   13.80    1.90
 -30   8   0   14.40    2.00
  30   8   0   17.10    2.10
  32  -8   0    1.90    1.50
  32   8   0    2.60    1.70
 -32   8   0    2.20    1.70
  34   8   0    2.00    1.90
   1  -9   0    4.80    1.00
  -1  -9   0    6.60    1.00
  -1   9   0    5.70    0.80
   1   9   0    4.90    0.80
  -1   9   0    3.20    0.80
   1   9   0    4.90    0.80
  -3  -9   0   -0.40    0.80
   3  -9   0   -0.20    0.70
  -3   9   0   -0.20    0.60
  -3   9   0   -0.30    0.50
   3   9   0    0.10    0.70
   3   9   0   -0.10    0.60
  -5  -9   0   34.30    2.30
   5  -9   0   32.40    2.30
   5   9   0   30.00    2.10
  -5   9   0   32.00    2.00
   5   9   0   34.90    2.10
  -5   9   0   35.70    2.20
  -7  -9   0   14.20    1.40
   7  -9   0   10.40    1.20
  -7   9   0   13.30    1.30
  -7   9   0   11.20    1.10
   9  -9   0    2.60    0.80
  -9  -9   0    2.20    0.90
  -9   9   0    3.00    0.80
   9   9   0    1.60    0.80
   9   9   0    3.30    0.80
  -9   9   0    3.00    0.70
  11  -9   0   -0.20    0.90
 -11  -9   0    0.60    0.90
 -11   9   0    1.20    0.80
  11   9   0    0.10    0.70
 -11   9   0    0.50    0.70
  11   9   0    1.10    0.80
 -13  -9   0   35.10    2.50
  13  -9   0   32.90    2.40
  13   9   0   36.90    2.30
 -13   9   0   39.00    2.40
 -13   9   0   35.20    2.20
 -15  -9   0   -0.50    0.90
 -15   9   0    1.10    0.70
  15   9   0   -0.10    0.80
 -15   9   0   -0.40    0.80
 -17  -9   0    0.80    0.90
 -17   9   0    1.50    0.90
  17   9   0    0.50    0.90
 -17   9   0    0.70    1.00
 -19  -9   0    4.20    1.10
 -19   9   0    4.20    1.00
 -19   9   0    2.60    1.10
  19   9   0    3.40    1.10
 -21  -9   0    8.30    1.40
  21  -9   0    7.00    1.30
 -21   9   0    7.80    1.30
  21   9   0   10.20    1.40
 -23  -9   0   13.60    1.70
  23  -9   0   17.70    1.80
 -23   9   0   12.70    1.80
  23   9   0   15.30    1.80
 -25  -9   0    7.60    1.50
  25  -9   0    7.20    1.40
  25   9   0    5.50    1.40
  27  -9   0    5.60    1.40
 -27  -9   0    4.80    1.50
  27   9   0    4.80    1.50
  29  -9   0    4.50    1.50
  29   9   0    5.20    1.70
  31  -9   0    6.60    1.80
  31   9   0    6.60    2.10
  33   9   0    1.00    1.80
   0 -10   0    7.70    1.20
   0  10   0    7.30    1.00
   0  10   0    8.30    1.10
  -2 -10   0    9.90    1.30
   2 -10   0   12.70    1.50
   2  10   0    8.70    1.10
  -2  10   0    9.40    1.10
   2  10   0    8.70    1.10
   4 -10   0    0.90    0.90
  -4 -10   0    0.20    0.80
   4  10   0    0.90    0.80
  -4  10   0    0.30    0.80
   4  10   0    0.80    0.70
   6 -10   0    3.00    1.00
  -6 -10   0    0.80    0.90
  -6  10   0    2.20    0.90
   6  10   0    3.30    0.90
   6  10   0    1.60    0.80
  -8 -10   0   11.10    1.40
   8 -10   0   16.60    1.50
   8  10   0   13.30    1.40
   8  10   0   12.70    1.30
  -8  10   0   10.30    1.30
  10 -10   0   45.00    2.80
 -10 -10   0   38.50    2.80
  10  10   0   42.20    2.80
 -10  10   0   48.40    2.80
  12 -10   0   19.40    1.70
 -12 -10   0   18.10    1.80
  12  10   0   20.90    1.80
 -12  10   0   17.00    1.80
 -14 -10   0   21.00    1.90
  14 -10   0   18.30    2.10
  14  10   0   18.20    1.70
 -14  10   0   22.50    1.90
 -16 -10   0    0.50    1.10
 -16  10   0   -0.30    1.00
  16  10   0   -0.10    1.10
 -18 -10   0    0.60    1.10
 -18  10   0    0.70    1.10
  18  10   0    0.00    1.10
 -20 -10   0    0.40    1.10
 -20  10   0   -0.20    1.10
  20  10   0    0.70    1.10
 -22 -10   0   41.90    3.00
  22 -10   0   42.50    2.90
  22  10   0   41.30    3.00
  24 -10   0    0.30    1.20
 -24 -10   0    0.60    1.30
  24  10   0    0.80    1.50
  26 -10   0    1.00    1.30
 -26 -10   0    0.20    1.50
  26  10   0    1.30    1.60
 -28 -10   0    1.20    1.70
  28 -10   0    2.90    1.60
  28  10   0    3.30    1.60
  30  10   0   12.80    2.20
   1 -11   0    0.50    1.00
  -1 -11   0   -1.10    1.00
   1  11   0    0.40    1.00
  -1  11   0    0.50    0.90
   3 -11   0    3.00    1.10
  -3 -11   0    2.20    1.10
  -3  11   0    1.40    0.90
   3  11   0    3.80    1.00
  -5 -11   0    8.70    1.40
   5 -11   0    7.10    1.30
   5  11   0    8.40    1.20
  -5  11   0    6.60    1.20
  -7 -11   0   50.29    3.40
   7 -11   0   52.39    3.30
  -7  11   0   51.59    3.30
   7  11   0   65.79    4.00
  -9 -11   0   23.50    2.20
   9 -11   0   28.00    2.30
  -9  11   0   27.10    2.10
  11 -11   0   15.40    1.70
 -11 -11   0   16.40    1.80
 -11  11   0   15.50    1.70
  13 -11   0    3.70    1.30
 -13 -11   0    3.10    1.20
 -13  11   0    5.80    1.20
 -15 -11   0    9.70    1.60
 -15  11   0   12.40    1.60
 -17 -11   0    8.90    1.50
 -17  11   0    8.80    1.50
 -19 -11   0   -0.10    1.10
 -19  11   0    0.00    1.20
 -21 -11   0    0.30    1.20
 -21  11   0    0.50    1.30
  23 -11   0   14.80    1.80
 -23 -11   0   15.50    2.00
 -25 -11   0    0.40    1.60
  25 -11   0    0.60    1.40
 -27 -11   0    1.40    1.60
  27 -11   0    1.50    1.50
 -29 -11   0   30.50    3.00
   0 -12   0    4.10    1.30
   0  12   0    6.00    1.20
  -2 -12   0    2.50    1.20
   2 -12   0    4.20    1.30
  -2  12   0    4.90    1.20
   2  12   0    4.70    1.30
   4 -12   0    1.20    1.20
  -4 -12   0   -0.80    1.00
   4  12   0    0.00    1.10
  -4  12   0   -0.40    1.00
  -6 -12   0    0.50    1.10
   6 -12   0   -0.70    1.10
  -6  12   0    0.00    1.00
  -8 -12   0   27.00    2.40
   8 -12   0   28.40    2.40
  -8  12   0   30.00    2.30
 -10 -12   0    6.80    1.40
  10 -12   0    7.00    1.40
 -10  12   0    8.90    1.50
  12 -12   0   15.20    1.80
 -12 -12   0    8.70    1.50
 -12  12   0   11.00    1.60
 -14 -12   0  112.59    6.40
 -14  12   0  111.49    6.30
 -16 -12   0    0.70    1.30
 -16  12   0   -0.40    1.20
 -18 -12   0   10.90    1.80
 -18  12   0    8.60    1.70
 -20 -12   0    2.60    1.50
 -20  12   0    2.70    1.50
  22 -12   0    4.10    1.60
 -22 -12   0    1.70    1.50
  24 -12   0    4.40    1.70
 -24 -12   0    5.80    2.00
 -26 -12   0    0.60    1.70
   1 -13   0   35.50    2.70
  -1 -13   0   31.60    2.70
   1  13   0   30.00    2.50
  -1  13   0   37.50    2.50
  -3 -13   0    6.10    1.50
   3 -13   0    6.90    1.60
  -3  13   0    4.90    1.30
  -5 -13   0   22.10    2.20
   5 -13   0   19.70    2.20
  -5  13   0   20.20    2.00
  -7 -13   0    2.70    1.30
   7 -13   0    3.90    1.60
  -7  13   0    1.10    1.20
   9 -13   0   42.10    3.20
  -9 -13   0   48.70    3.40
  -9  13   0   41.80    3.10
 -11 -13   0    7.20    1.60
  11 -13   0    7.90    2.00
 -11  13   0    6.70    1.50
 -13 -13   0   13.40    2.00
 -13  13   0    9.30    1.70
 -15 -13   0    3.00    1.60
 -15  13   0    9.10    1.70
 -17 -13   0   14.50    2.20
 -17  13   0   20.60    2.30
 -19 -13   0    0.60    1.60
 -19  13   0    1.40    1.60
 -21 -13   0   22.10    2.70
 -21  13   0   19.60    2.50
 -23 -13   0   42.70    3.90
   0 -14   0   20.10    2.40
   2 -14   0   10.80    1.90
  -2 -14   0    5.30    1.70
  -2  14   0    7.40    1.50
  -4 -14   0    1.10    1.50
   4 -14   0    0.00    1.40
  -4  14   0    0.00    1.40
  -6 -14   0   -0.10    1.40
   6 -14   0    1.70    1.50
  -6  14   0    1.40    1.30
  -8 -14   0    3.00    1.50
   8 -14   0    3.10    1.60
  -8  14   0    1.30    1.60
 -10 -14   0   23.10    2.60
 -10  14   0   32.40    2.70
 -12 -14   0    4.60    1.70
 -12  14   0    3.60    1.60
 -14 -14   0   14.40    2.20
 -14  14   0   13.00    2.00
 -16 -14   0    0.70    1.70
 -16  14   0    2.30    1.80
 -18 -14   0    1.20    2.00
 -18  14   0    0.50    2.00
  -1 -15   0   22.10    2.50
   1 -15   0   17.60    2.60
   3 -15   0    1.80    2.00
  -3 -15   0    1.60    1.70
   5 -15   0    1.30    1.90
  -5 -15   0   -0.80    1.70
   7 -15   0   24.20    2.70
  -7 -15   0   21.90    2.70
  -7  15   0   26.90    2.70
  -9 -15   0    6.40    2.00
  -9  15   0    9.20    1.90
 -11 -15   0    2.90    1.80
 -11  15   0    4.20    1.80
 -13  15   0    1.00    1.90
 -15  15   0    1.40    2.30
   0 -16   0    9.20    2.50
   2 -16   0    3.70    2.30
  -2 -16   0    2.50    2.40
   4 -16   0    5.80    2.20
   6 -16   0    1.50    2.30
 -38   0   1   -1.10    1.70
 -36   0   1   -0.10    1.50
 -34   0   1   -0.90    1.30
  32   0  -1   -0.70    1.10
 -32   0   1    1.30    1.20
 -30   0   1   -0.80    1.00
  30   0  -1    0.00    0.90
 -28   0   1    0.50    1.00
  28   0  -1   -0.50    0.80
  26   0  -1   -0.70    0.70
 -26   0   1    0.30    0.80
  24   0  -1   -0.10    0.70
 -24   0   1   -0.50    0.70
 -24   0   1   -0.20    0.60
  22   0  -1    0.30    0.60
 -22   0   1    0.30    0.70
 -22   0   1    0.00    0.50
 -20   0   1   -0.20    0.40
  20   0  -1   -0.10    0.50
 -20   0   1   -0.30    0.60
 -18   0   1   -0.20    0.50
 -18   0   1   -0.40    0.30
  18   0  -1   -0.20    0.50
 -16   0   1   -0.10    0.30
 -16   0   1   -0.10    0.50
  16   0  -1    0.10    0.40
  14   0  -1    0.10    0.30
 -14   0   1   -0.50    0.40
 -14   0   1    0.40    0.30
  12   0  -1   -0.20    0.30
 -12   0   1   -0.10    0.20
 -12   0   1    0.20    0.40
 -10   0   1   -0.30    0.20
  10   0  -1   -0.20    0.20
 -10   0   1   -0.60    0.30
   8   0  -1   -0.30    0.20
  -8   0   1   -0.20    0.20
  -8   0   1    0.20    0.20
  -6   0   1   -0.20    0.20
  -6   0   1    0.10    0.20
  -6   0   1    0.10    0.20
  -4   0   1    0.20    0.20
  -4   0   1    0.00    0.10
  -4   0   1    0.10    0.10
  -2   0   1   -0.40    0.10
   2   0  -1   -0.40    0.10
  -2   0   1   -0.40    0.10
   0   0   1   -0.10    0.10
   0   0  -1   -0.10    0.10
   0   0   1    0.00    0.10
  -2   0  -1   -1.40    0.10
   2   0   1   -1.30    0.10
  -2   0  -1   -0.90    0.10
  -4   0  -1   -0.20    0.10
   4   0   1    0.00    0.20
  -4   0  -1   -0.10    0.10
   6   0   1   -0.40    0.20
  -6   0  -1   -0.60    0.10
  -6   0  -1   -0.50    0.20
   8   0   1   -0.40    0.20
  -8   0  -1    0.00    0.30
  -8   0  -1    0.00    0.20
 -10   0  -1   -0.60    0.30
 -10   0  -1   -0.20    0.20
  10   0   1   -0.10    0.30
  12   0   1    0.00    0.40
 -12   0  -1   -0.50    0.20
 -12   0  -1    0.30    0.30
 -14   0  -1   -0.10    0.40
  14   0   1   -0.30    0.40
 -14   0  -1    0.10    0.30
 -16   0  -1   -0.30    0.50
 -16   0  -1   -0.40    0.30
  16   0   1   -0.10    0.40
 -18   0  -1    0.00    0.60
  18   0   1   -0.10    0.60
 -18   0  -1   -0.10    0.30
  20   0   1    0.00    0.60
 -20   0  -1    0.00    0.60
 -20   0  -1    0.30    0.40
 -22   0  -1    0.00    0.70
  22   0   1   -0.40    0.70
  24   0   1    0.40    0.80
 -24   0  -1    0.00    0.80
 -26   0  -1   -1.00    0.90
  26   0   1   -0.70    0.90
 -28   0  -1   -0.30    1.00
  28   0   1   -0.80    1.00
  30   0   1   -0.20    1.10
 -30   0  -1   -0.40    1.00
  32   0   1   -0.10    1.40
 -32   0  -1   -1.50    1.20
 -34   0  -1   -0.60    1.40
  34   0   1   -0.80    1.30
 -36   0  -1    1.10    1.70
 -39   1   1    4.10    2.40
 -37  -1   1    9.70    2.00
 -37   1   1   10.20    2.10
 -35  -1   1   19.40    2.30
 -35   1   1   18.80    2.20
  33  -1  -1   17.30    1.70
 -33  -1   1   13.70    2.00
 -33   1   1   13.30    1.80
 -31  -1   1    2.30    1.00
  31  -1  -1    1.60    1.20
 -31   1   1    1.20    1.10
 -29  -1   1    1.20    1.00
  29  -1  -1    1.10    0.90
  29   1  -1    1.10    1.00
 -29   1   1    0.40    1.00
  27  -1  -1   11.50    1.30
 -27  -1   1    8.90    1.40
 -27   1   1   10.80    1.40
  27   1  -1   11.70    1.30
 -25  -1   1    2.10    0.90
  25  -1  -1    3.10    0.80
 -25  -1   1    1.90    0.70
 -25   1   1    1.60    0.90
  25   1  -1    1.60    0.80
 -23  -1   1   21.40    1.70
  23  -1  -1   18.40    1.50
 -23  -1   1   21.30    1.40
  23   1  -1   18.00    1.40
 -23   1   1   20.20    1.30
 -23   1   1   21.00    1.60
  21  -1  -1    0.50    0.50
 -21  -1   1    0.20    0.50
 -21  -1   1    0.70    0.50
 -21   1   1    0.60    0.60
 -21   1   1    1.00    0.50
  21   1  -1    1.00    0.50
 -19  -1   1    1.20    0.50
  19  -1  -1    1.60    0.60
 -19  -1   1    1.80    0.50
 -19   1   1    1.80    0.50
  19   1  -1    1.30    0.50
 -19   1   1    2.10    0.60
 -17  -1   1    1.50    0.40
 -17  -1   1    1.00    0.60
  17  -1  -1    1.50    0.50
 -17   1   1    1.40    0.40
 -17   1   1    1.50    0.60
  17   1  -1    1.50    0.50
  15  -1  -1   15.10    1.00
 -15  -1   1   15.00    1.00
 -15  -1   1   16.00    1.10
 -15   1   1   15.30    1.10
 -15   1   1   15.40    1.00
  15   1  -1   15.50    1.00
 -13  -1   1  455.65   22.20
  13  -1  -1  433.26   22.10
 -13  -1   1  438.96   22.10
  13   1  -1  443.96   22.10
 -13   1   1  438.16   22.10
 -13   1   1  452.85   22.20
 -11  -1   1    0.50    0.30
 -11  -1   1    0.00    0.30
  11  -1  -1   -0.20    0.30
  11   1  -1    0.10    0.20
 -11   1   1    0.00    0.20
 -11   1   1    0.00    0.30
  -9  -1   1   42.00    2.30
  -9  -1   1   42.70    2.30
  -9   1   1   43.60    2.30
  -9   1   1   44.60    2.30
  -9   1   1   43.20    2.20
   9   1  -1   42.40    2.20
  -7  -1   1   64.09    3.10
  -7  -1   1   56.79    3.10
  -7   1   1   58.99    3.10
  -7   1   1   62.29    3.10
  -7   1   1   60.69    3.10
   7   1  -1   61.69    3.10
  -5  -1   1  110.19    5.40
  -5  -1   1  104.79    5.40
  -5   1   1  104.69    5.40
  -5   1   1  105.29    5.40
  -5   1   1  104.99    5.40
   5   1  -1  103.59    5.30
   3  -1  -1   96.49    4.80
  -3  -1   1   95.59    4.80
  -3   1   1   91.99    4.80
  -3   1   1   94.89    4.80
   1  -1  -1  345.67   17.30
  -1  -1   1  354.66   17.30
   1   1  -1  334.27   17.30
  -1   1   1  348.67   17.30
   1   1  -1  343.17   17.20
  -1  -1  -1   71.89    3.80
   1  -1   1   76.29    3.80
  -1  -1  -1   74.69    3.80
   1  -1   1   73.59    3.80
  -1   1  -1   74.49    3.80
   1   1   1   78.89    3.80
   3  -1   1    7.20    0.50
  -3  -1  -1    6.70    0.50
   3  -1   1    7.10    0.40
  -3  -1  -1    7.20    0.50
   3   1   1    7.70    0.50
  -3   1  -1    7.60    0.50
  -5  -1  -1  115.69    5.80
  -5  -1  -1  112.29    5.80
   5  -1   1  113.69    5.70
   5  -1   1  113.69    5.80
   5   1   1  114.79    5.80
  -5   1  -1  119.09    5.80
   7  -1   1   48.50    2.50
  -7  -1  -1   45.80    2.40
  -7  -1  -1   47.90    2.50
  -7   1  -1   50.19    2.50
   7   1   1   44.00    2.50
  -7   1  -1   47.90    2.40
  -9  -1  -1  269.57   13.60
  -9  -1  -1  271.87   13.50
   9  -1   1  272.97   13.60
  -9   1  -1  272.07   13.60
   9   1   1  273.37   13.50
  -9   1  -1  264.87   13.40
 -11  -1  -1   29.70    1.60
  11  -1   1   29.50    1.60
 -11  -1  -1   28.70    1.70
  11   1   1   27.40    1.60
 -11   1  -1   27.30    1.70
 -11   1  -1   29.00    1.50
 -13  -1  -1   29.30    1.50
  13  -1   1   27.40    1.60
 -13  -1  -1   25.90    1.70
  13   1   1   24.80    1.60
 -13   1  -1   29.00    1.50
 -13   1  -1   26.60    1.70
  15  -1   1    6.70    0.80
 -15  -1  -1    8.90    0.70
 -15  -1  -1    8.80    0.90
 -15   1  -1    7.70    0.60
  15   1   1    7.00    0.80
 -15   1  -1    8.90    0.90
 -17  -1  -1   12.40    1.10
  17  -1   1   12.10    1.10
 -17  -1  -1   14.30    0.90
 -17   1  -1   12.80    0.80
 -17   1  -1   13.50    1.20
  17   1   1   12.40    1.00
 -19  -1  -1   19.20    1.20
  19  -1   1   17.90    1.40
 -19  -1  -1   19.20    1.50
 -19   1  -1   20.70    1.50
  19   1   1   16.70    1.30
 -19   1  -1   18.70    1.20
  21  -1   1    1.20    0.70
 -21  -1  -1    0.90    0.50
 -21  -1  -1   -0.10    0.70
  21   1   1    0.50    0.60
 -21   1  -1    1.30    0.70
 -23  -1  -1   24.90    1.90
  23  -1   1   23.00    1.70
  23   1   1   22.70    1.80
 -23   1  -1   23.70    1.80
  25  -1   1    1.10    0.90
 -25  -1  -1    3.30    1.00
 -25   1  -1    1.70    1.00
  25   1   1    0.90    0.90
  27  -1   1   14.00    1.50
 -27  -1  -1   10.40    1.50
  27   1   1   14.90    1.50
 -27   1  -1   12.10    1.40
 -29  -1  -1    0.30    1.10
  29  -1   1   -0.10    1.00
 -29   1  -1   -1.00    1.00
  29   1   1    0.60    1.10
 -31  -1  -1    2.90    1.30
  31  -1   1    2.30    1.20
  31   1   1    0.80    1.30
 -31   1  -1    0.90    1.30
  33  -1   1   12.80    1.80
 -33  -1  -1   12.20    1.90
  33   1   1    9.70    1.80
 -33   1  -1   11.30    1.90
  35  -1   1   -0.80    1.60
 -35  -1  -1    0.20    1.60
 -35   1  -1    1.10    1.50
 -37  -1  -1   -0.50    1.80
  37  -1   1   -0.90    2.30
 -37   1  -1   -0.10    1.80
 -38  -2   1    2.00    1.90
 -38   2   1   -0.50    1.70
  36  -2  -1    2.30    1.40
 -36  -2   1    2.30    1.60
 -36   2   1    1.40    1.60
  34  -2  -1    0.70    1.20
 -34  -2   1    1.10    1.30
 -34   2   1    1.90    1.40
 -32  -2   1    6.30    1.40
  32  -2  -1    6.00    1.40
 -32   2   1    6.40    1.40
  30  -2  -1   26.90    2.30
 -30  -2   1   29.50    2.20
 -30   2   1   26.50    2.30
 -28  -2   1   13.50    1.70
  28  -2  -1   12.00    1.40
 -28   2   1   10.10    1.50
  28   2  -1   11.90    1.40
  26  -2  -1   19.40    1.50
 -26  -2   1   16.80    1.70
 -26   2   1   15.90    1.60
  26   2  -1   13.00    1.30
 -24  -2   1    8.70    1.00
  24  -2  -1    7.60    1.00
 -24  -2   1    5.70    1.10
 -24   2   1    6.80    1.10
  24   2  -1    7.20    0.90
  22  -2  -1    2.10    0.70
 -22  -2   1    2.40    0.70
 -22  -2   1    1.40    0.70
  22   2  -1    2.80    0.70
 -22   2   1    2.60    0.80
 -22   2   1    2.70    0.60
  20  -2  -1    1.50    0.60
 -20  -2   1    1.50    0.50
 -20  -2   1    1.10    0.70
 -20   2   1    1.90    0.50
 -20   2   1    2.00    0.70
  20   2  -1    2.30    0.60
 -18  -2   1    3.20    0.50
  18  -2  -1    2.80    0.60
 -18  -2   1    2.50    0.70
 -18   2   1    2.90    0.60
  18   2  -1    2.70    0.60
 -18   2   1    3.30    0.50
 -16  -2   1   54.39    2.90
 -16  -2   1   54.19    2.80
  16  -2  -1   49.00    2.80
  16   2  -1   50.19    2.80
 -16   2   1   50.39    2.70
 -16   2   1   52.19    2.90
 -14  -2   1   23.60    1.40
 -14  -2   1   20.30    1.50
  14   2  -1   21.10    1.30
 -14   2   1   23.70    1.40
 -14   2   1   24.90    1.40
 -14   2   1   23.00    1.30
 -12  -2   1  325.87   16.60
 -12  -2   1  332.77   16.60
  12   2  -1  337.17   16.50
 -12   2   1  331.87   16.60
 -12   2   1  336.47   16.50
 -12   2   1  323.47   16.60
 -10  -2   1  116.39    5.80
 -10  -2   1  112.59    5.80
 -10   2   1  112.19    5.70
 -10   2   1  113.69    5.80
 -10   2   1  107.59    5.80
  10   2  -1  113.89    5.70
  -8  -2   1  144.89    7.10
  -8  -2   1  137.89    7.10
   8  -2  -1  142.19    7.10
  -8   2   1  139.49    7.10
   8   2  -1  143.39    7.00
  -8   2   1  135.79    7.10
   6  -2  -1   33.90    1.90
  -6  -2   1   33.70    1.90
  -6   2   1   34.50    1.90
  -6   2   1   36.50    1.90
   6   2  -1   38.10    1.80
   4  -2  -1    8.30    0.60
  -4  -2   1    8.50    0.60
  -4   2   1    9.10    0.60
  -4   2   1    9.30    0.60
   4   2  -1   10.10    0.60
   4   2  -1    9.00    0.50
   2  -2  -1  659.13   33.50
  -2  -2   1  693.93   33.50
  -2   2   1  657.03   33.50
   2   2  -1  661.83   33.50
   2   2  -1  686.83   33.50
  -2   2   1  693.03   33.40
   0  -2   1  225.88   10.90
   0  -2  -1  211.68   10.90
   0   2  -1  220.58   10.90
   0   2   1  211.38   10.90
   0   2  -1  225.28   10.80
   0   2   1  212.48   10.80
   2  -2   1   98.39    5.00
  -2  -2  -1  100.49    5.00
  -2  -2  -1   98.39    5.00
  -2   2  -1   97.69    5.00
   2   2   1  102.59    5.00
  -2   2  -1   97.29    5.00
   4  -2   1  394.16   19.40
  -4  -2  -1  371.66   19.40
  -4  -2  -1  388.56   19.40
  -4   2  -1  410.26   19.40
   4   2   1  403.06   19.40
  -4   2  -1  376.96   19.40
   6  -2   1  129.99    6.60
  -6  -2  -1  132.69    6.70
   6  -2   1  127.59    6.60
  -6  -2  -1  131.09    6.60
   6   2   1  131.79    6.60
  -6   2  -1  138.19    6.70
  -8  -2  -1    0.00    0.30
  -8  -2  -1    0.30    0.30
   8  -2   1    0.30    0.30
   8  -2   1    0.30    0.20
  -8   2  -1    0.00    0.30
   8   2   1    0.60    0.30
  10  -2   1  128.89    6.80
 -10  -2  -1  135.99    6.80
 -10  -2  -1  131.19    6.80
  10  -2   1  137.19    6.70
 -10   2  -1  132.99    6.80
  10   2   1  131.89    6.80
  12  -2   1    2.00    0.40
 -12  -2  -1    2.00    0.40
 -12  -2  -1    1.20    0.40
  12  -2   1    1.80    0.30
 -12   2  -1    2.10    0.50
  12   2   1    1.80    0.40
 -14  -2  -1    4.70    0.50
  14  -2   1    3.90    0.60
 -14  -2  -1    3.50    0.60
  14  -2   1    3.30    0.40
 -14   2  -1    3.40    0.60
  14   2   1    3.50    0.60
  16  -2   1  141.29    7.40
 -16  -2  -1  146.49    7.50
 -16  -2  -1  145.29    7.30
 -16   2  -1  143.09    7.50
  16   2   1  145.89    7.40
  18  -2   1    0.00    0.50
 -18  -2  -1    0.30    0.60
 -18  -2  -1    0.30    0.40
  18   2   1    0.40    0.50
 -18   2  -1    0.10    0.50
 -20  -2  -1    0.00    0.50
  20  -2   1    0.50    0.60
 -20  -2  -1    0.60    0.70
 -20   2  -1    0.10    0.70
  20   2   1    0.10    0.60
  22  -2   1    0.00    0.70
 -22  -2  -1    0.30    0.80
 -22  -2  -1   -0.40    0.60
  22   2   1   -0.20    0.70
 -22   2  -1   -0.20    0.80
  24  -2   1   23.40    1.80
 -24  -2  -1   21.30    1.80
 -24   2  -1   19.90    1.80
  24   2   1   21.50    1.80
  26  -2   1    4.10    1.00
 -26  -2  -1    5.90    1.20
 -26   2  -1    2.90    1.10
  26   2   1    5.90    1.10
  28  -2   1    7.10    1.30
 -28  -2  -1   10.50    1.60
 -28   2  -1    8.00    1.40
  28   2   1    8.10    1.30
 -30  -2  -1    0.80    1.10
  30  -2   1    2.00    1.20
  30   2   1    0.20    1.10
 -30   2  -1    2.40    1.10
 -32  -2  -1   13.10    1.90
  32  -2   1   12.10    1.70
 -32   2  -1   12.30    1.80
  34  -2   1    1.70    1.40
 -34  -2  -1    1.00    1.60
 -34   2  -1    1.90    1.50
  36  -2   1   13.00    2.20
 -36  -2  -1   15.10    2.40
 -36   2  -1   10.80    2.10
  38  -2   1    3.90    2.20
 -37  -3   1   15.60    2.40
  37  -3  -1   13.40    2.10
 -37   3   1   12.00    2.10
 -35  -3   1    9.70    1.90
  35  -3  -1    6.60    1.50
 -35   3   1    6.00    1.70
 -33  -3   1    1.40    1.30
  33  -3  -1    0.90    1.20
 -33   3   1    1.00    1.30
 -31  -3   1    4.70    1.40
  31  -3  -1    4.50    1.20
 -31   3   1    4.60    1.30
  29  -3  -1   -0.40    0.90
 -29  -3   1    1.40    1.10
 -29   3   1    0.10    1.00
  27  -3  -1    4.60    1.00
 -27  -3   1    4.20    1.20
 -27   3   1    3.40    1.10
  25  -3  -1   38.40    2.50
 -25  -3   1   39.80    2.60
 -25  -3   1   41.70    2.40
 -25   3   1   40.80    2.60
  25   3  -1   37.40    2.40
 -23  -3   1   -0.20    0.60
  23  -3  -1    0.10    0.70
 -23  -3   1    0.20    0.80
  23   3  -1   -0.20    0.60
 -23   3   1    0.00    0.70
  21  -3  -1  143.69    7.50
 -21  -3   1  143.79    7.70
  21  -3  -1  146.09    7.40
 -21  -3   1  140.99    7.50
 -21   3   1  145.69    7.60
  21   3  -1  153.08    7.50
  19  -3  -1   27.60    1.50
 -19  -3   1   23.40    1.80
  19  -3  -1   25.20    1.70
 -19  -3   1   26.30    1.60
 -19   3   1   25.90    1.70
  19   3  -1   24.80    1.60
 -17  -3   1    2.40    0.50
  17  -3  -1    1.50    0.40
  17  -3  -1    2.00    0.60
 -17  -3   1    1.50    0.60
 -17   3   1    1.60    0.60
  17   3  -1    1.80    0.50
 -15  -3   1   55.39    2.80
 -15  -3   1   46.80    2.90
  15  -3  -1   51.39    2.80
 -15   3   1   57.19    2.90
  15   3  -1   50.59    2.80
 -15   3   1   51.69    2.90
 -13  -3   1   62.99    3.50
  13  -3  -1   62.79    3.40
 -13  -3   1   61.79    3.50
  13   3  -1   67.49    3.40
 -13   3   1   69.19    3.50
 -13   3   1   67.09    3.50
 -11  -3   1   50.89    3.00
  11  -3  -1   56.39    2.90
 -11  -3   1   57.29    3.00
 -11   3   1   56.79    3.00
 -11   3   1   57.99    3.00
  11   3  -1   58.69    2.90
   9  -3  -1   24.20    1.40
  -9  -3   1   24.70    1.50
   9   3  -1   24.40    1.40
   9   3  -1   27.20    1.50
  -9   3   1   27.00    1.50
  -9   3   1   28.40    1.50
  -7  -3   1    8.20    0.70
   7  -3  -1    6.50    0.60
  -7   3   1    7.20    0.60
  -7   3   1    7.50    0.60
   7   3  -1    6.50    0.60
   7   3  -1    8.30    0.50
  -5  -3   1  233.18   11.60
   5  -3  -1  232.58   11.60
   5   3  -1  243.88   11.60
  -5   3   1  224.78   11.60
   5   3  -1  230.68   11.60
  -5   3   1  228.08   11.60
   3  -3  -1   91.19    4.70
  -3  -3   1   87.59    4.70
  -3   3   1   87.99    4.70
  -3   3   1   97.39    4.60
   3   3  -1   91.39    4.60
   3   3  -1   90.49    4.70
   1  -3  -1  121.49    6.30
  -1  -3   1  121.19    6.30
  -1   3   1  123.69    6.30
   1   3  -1  127.09    6.30
   1   3  -1  128.29    6.30
  -1   3   1  124.89    6.20
  -1  -3  -1  255.77   12.90
   1  -3   1  262.27   12.80
   1   3   1  251.87   12.80
  -1   3  -1  262.07   12.80
   1   3   1  255.47   12.80
  -1   3  -1  256.57   12.80
  -3  -3  -1  126.19    6.30
   3  -3   1  124.19    6.20
  -3   3  -1  120.39    6.20
   3   3   1  123.89    6.20
  -3   3  -1  119.79    6.20
   3   3   1  126.49    6.20
   5  -3   1    2.40    0.30
  -5  -3  -1    2.80    0.40
  -5  -3  -1    1.90    0.30
  -5   3  -1    2.30    0.40
  -5   3  -1    1.90    0.40
   5   3   1    0.90    0.30
   7  -3   1  267.47   13.20
  -7  -3  -1  266.77   13.30
  -7  -3  -1  252.47   13.30
  -7   3  -1  265.27   13.30
  -7   3  -1  260.27   13.30
   7   3   1  275.77   13.20
  -9  -3  -1   39.30    2.20
   9  -3   1   39.20    2.10
  -9  -3  -1   39.80    2.20
   9  -3   1   38.10    2.00
  -9   3  -1   38.10    2.10
   9   3   1   38.80    2.10
  11  -3   1  270.77   13.20
 -11  -3  -1  266.87   13.30
 -11  -3  -1  259.47   13.30
  11  -3   1  255.37   13.30
 -11   3  -1  263.37   13.30
  11   3   1  267.97   13.20
  13  -3   1  164.88    8.10
 -13  -3  -1  163.58    8.20
  13  -3   1  156.78    8.30
 -13  -3  -1  160.28    8.30
  13   3   1  160.58    8.20
 -13   3  -1  166.68    8.30
 -15  -3  -1    5.10    0.70
  15  -3   1    4.50    0.70
  15  -3   1    5.20    0.50
 -15  -3  -1    6.20    0.70
 -15   3  -1    6.00    0.80
  15   3   1    5.00    0.70
 -17  -3  -1    9.90    0.90
 -17  -3  -1    9.80    1.10
  17  -3   1    9.10    1.00
  17  -3   1   13.20    1.00
 -17   3  -1   10.30    1.00
  17   3   1   10.20    0.90
 -19  -3  -1   11.80    1.00
 -19  -3  -1   11.90    1.30
  19  -3   1   14.00    1.20
  19   3   1   10.00    1.00
 -19   3  -1   12.30    1.20
 -21  -3  -1    4.40    0.80
 -21  -3  -1    4.20    1.00
  21  -3   1    2.30    0.80
  21   3   1    2.10    0.70
 -21   3  -1    4.00    0.90
 -23  -3  -1   12.00    1.20
 -23  -3  -1   14.20    1.50
  23  -3   1   13.30    1.30
 -23   3  -1   13.30    1.40
  23   3   1   11.00    1.30
  25  -3   1  116.89    6.20
 -25  -3  -1  121.29    6.40
 -25   3  -1  108.99    6.30
  25   3   1  115.49    6.20
 -27  -3  -1    4.90    1.40
  27  -3   1    9.00    1.40
 -27   3  -1    7.50    1.30
  27   3   1   10.30    1.40
  29  -3   1   29.90    2.30
 -29  -3  -1   29.60    2.60
 -29   3  -1   30.30    2.40
  31  -3   1    3.00    1.20
 -31  -3  -1    2.70    1.40
 -31   3  -1    1.90    1.30
 -33  -3  -1   29.40    2.80
  33  -3   1   26.50    2.70
 -33   3  -1   28.20    2.60
  35  -3   1   -0.10    1.50
 -35  -3  -1    1.20    1.70
 -35   3  -1    0.60    1.60
  37  -3   1    0.80    1.70
 -37   3  -1   -1.30    1.70
  38  -4  -1    8.80    2.10
 -38   4   1    9.00    2.10
  36  -4  -1   29.00    2.60
 -36  -4   1   27.80    3.00
 -36   4   1   25.20    2.80
  34  -4  -1    0.90    1.30
 -34  -4   1    2.40    1.60
 -34   4   1   -0.20    1.40
 -32  -4   1    9.20    1.80
  32  -4  -1    7.50    1.40
 -32   4   1    9.30    1.60
  30  -4  -1    7.70    1.30
 -30  -4   1    9.10    1.60
 -30   4   1    8.20    1.40
  28  -4  -1   71.49    4.00
 -28  -4   1   72.29    4.30
 -28   4   1   64.59    4.10
 -26  -4   1    0.20    0.80
 -26  -4   1    0.00    0.80
  26  -4  -1   -1.20    0.80
 -26   4   1   -0.50    0.90
 -24  -4   1    2.40    0.80
 -24  -4   1    2.20    0.80
  24  -4  -1    3.10    0.90
 -24   4   1    2.00    0.90
 -22  -4   1   90.89    5.20
  22  -4  -1   95.99    5.10
 -22  -4   1   92.09    5.10
  22   4  -1   95.19    5.00
 -22   4   1  102.59    5.20
 -20  -4   1    0.10    0.60
 -20  -4   1    0.20    0.80
  20  -4  -1    0.00    0.50
  20  -4  -1    0.50    0.70
 -20   4   1    0.80    0.70
  20   4  -1    0.40    0.60
 -18  -4   1   22.50    1.70
  18  -4  -1   23.80    1.50
 -18  -4   1   25.10    1.60
 -18   4   1   23.00    1.60
  18   4  -1   22.80    1.50
 -18   4   1   25.00    1.60
  16  -4  -1    4.60    0.60
 -16  -4   1    4.90    0.80
 -16  -4   1    6.20    0.70
 -16   4   1    6.00    0.80
 -16   4   1    6.80    0.80
  16   4  -1    5.50    0.60
 -14  -4   1   31.50    1.90
  14  -4  -1   33.70    1.90
 -14  -4   1   31.70    2.00
 -14   4   1   35.50    2.00
 -14   4   1   33.80    2.00
  12  -4  -1   18.60    1.20
 -12  -4   1   19.00    1.30
 -12   4   1   21.30    1.30
  12   4  -1   21.10    1.30
  12   4  -1   17.20    1.20
 -12   4   1   21.00    1.30
 -10  -4   1    7.30    0.70
  10  -4  -1    6.10    0.60
  10   4  -1    7.00    0.60
 -10   4   1    6.50    0.70
  10   4  -1    6.50    0.70
 -10   4   1    6.30    0.70
   8  -4  -1  388.96   19.40
  -8  -4   1  382.06   19.40
  -8   4   1  378.86   19.30
   8   4  -1  399.06   19.30
   8   4  -1  379.46   19.40
  -8   4   1  399.06   19.40
  -6  -4   1   15.90    1.10
   6  -4  -1   14.50    1.00
   6   4  -1   16.70    1.00
  -6   4   1   13.70    1.00
   6   4  -1   15.80    0.90
  -6   4   1   17.30    1.00
  -4  -4   1    5.30    0.60
   4  -4  -1    3.90    0.50
  -4   4   1    3.60    0.50
   4   4  -1    4.80    0.50
   4   4  -1    4.10    0.40
  -4   4   1    4.70    0.40
  -2  -4   1   11.50    0.80
   2  -4  -1   11.20    0.80
  -2   4   1   11.20    0.70
  -2   4   1    8.80    0.70
   2   4  -1   11.20    0.80
   2   4  -1   11.20    0.70
   0  -4   1  205.58   10.40
   0  -4  -1  193.18   10.40
   0   4  -1  209.08   10.40
   0   4   1  210.38   10.40
   0   4   1  211.98   10.30
   0   4  -1  212.08   10.40
   2  -4   1  357.56   17.70
  -2  -4  -1  357.06   17.80
   2   4   1  350.46   17.70
  -2   4  -1  358.06   17.70
  -2   4  -1  355.76   17.70
   2   4   1  355.06   17.70
  -4  -4  -1    1.30    0.40
   4  -4   1    1.00    0.40
  -4   4  -1    0.90    0.30
  -4   4  -1    0.70    0.30
   4   4   1    1.30    0.40
   4   4   1    0.70    0.30
   6  -4   1   52.79    3.00
  -6  -4  -1   63.39    3.10
  -6   4  -1   54.89    3.00
  -6   4  -1   58.39    3.00
   6   4   1   56.29    3.00
   6   4   1   57.79    3.00
  -8  -4  -1    2.00    0.50
   8  -4   1    1.30    0.40
  -8  -4  -1    2.20    0.50
  -8   4  -1    1.10    0.40
  -8   4  -1    1.40    0.40
   8   4   1    1.40    0.40
 -10  -4  -1   52.99    2.90
  10  -4   1   51.59    2.80
 -10  -4  -1   53.19    2.90
  10   4   1   55.69    2.80
 -10   4  -1   55.49    2.90
 -10   4  -1   47.40    2.90
 -12  -4  -1   56.59    3.00
  12  -4   1   56.09    2.90
  12  -4   1   49.40    3.00
 -12  -4  -1   55.09    3.00
  12   4   1   54.29    2.90
 -12   4  -1   56.39    3.00
  14  -4   1   47.70    2.40
 -14  -4  -1   44.20    2.60
 -14  -4  -1   45.80    2.60
  14  -4   1   44.50    2.60
  14   4   1   42.00    2.50
 -14   4  -1   48.90    2.60
  16  -4   1   31.70    1.70
 -16  -4  -1   33.20    1.90
 -16  -4  -1   28.20    2.00
  16  -4   1   31.40    1.90
  16   4   1   30.80    1.90
 -16   4  -1   30.50    2.00
 -18  -4  -1   -0.10    0.70
  18  -4   1    0.50    0.60
 -18  -4  -1    1.10    0.60
  18   4   1    0.40    0.60
 -18   4  -1   -0.10    0.60
  20  -4   1    1.30    0.70
 -20  -4  -1    1.40    0.90
 -20  -4  -1    1.80    0.70
  20   4   1    1.20    0.70
 -20   4  -1    0.90    0.70
 -22  -4  -1   52.59    2.90
  22  -4   1   48.60    3.00
 -22  -4  -1   48.50    3.10
  22   4   1   48.80    2.90
 -22   4  -1   49.99    3.00
 -24  -4  -1   12.90    1.60
  24  -4   1   14.00    1.40
 -24  -4  -1   12.10    1.40
  24   4   1   14.80    1.40
 -24   4  -1   11.70    1.40
  26  -4   1    2.10    1.00
 -26  -4  -1    1.90    1.20
 -26   4  -1    1.10    1.00
  26   4   1    0.10    1.00
  28  -4   1    3.70    1.10
 -28  -4  -1    5.40    1.30
 -28   4  -1    5.40    1.30
 -30  -4  -1    6.30    1.50
  30  -4   1    5.40    1.30
 -30   4  -1    2.90    1.30
  32  -4   1   17.20    2.00
 -32  -4  -1   16.90    2.20
 -32   4  -1   19.20    2.20
 -34  -4  -1    1.70    1.80
  34  -4   1   -1.00    1.40
 -34   4  -1    1.20    1.50
  36  -4   1    0.20    1.90
 -36  -4  -1    1.40    1.90
 -36   4  -1   -0.80    1.70
  37  -5  -1   14.60    2.20
 -37   5   1   14.10    2.30
  37   5  -1   17.10    2.60
  35  -5  -1   26.70    2.50
 -35  -5   1   23.70    2.70
 -35   5   1   22.80    2.50
 -33  -5   1    6.80    1.80
  33  -5  -1    7.50    1.70
 -33   5   1    8.40    1.80
 -31  -5   1    1.80    1.40
  31  -5  -1    2.90    1.20
 -31   5   1    2.90    1.40
 -29  -5   1    7.70    1.50
  29  -5  -1    5.30    1.20
 -29   5   1    5.40    1.30
 -27  -5   1    0.50    0.90
 -27  -5   1    0.80    1.10
  27  -5  -1   -0.70    0.90
 -27   5   1   -0.50    1.00
 -25  -5   1  149.39    7.60
 -25  -5   1  149.69    7.80
  25  -5  -1  142.89    7.60
 -25   5   1  135.89    7.60
 -23  -5   1  138.79    7.10
 -23  -5   1  130.49    6.90
  23  -5  -1  127.39    6.90
 -23   5   1  129.19    7.00
  21  -5  -1  100.09    5.60
 -21  -5   1  108.79    5.70
 -21  -5   1  104.49    5.60
 -21   5   1  105.39    5.60
 -19  -5   1   15.00    1.20
  19  -5  -1   15.00    1.20
  19   5  -1   12.90    1.30
 -19   5   1   15.20    1.30
 -19   5   1   14.30    1.30
  19   5  -1   13.60    1.10
  17  -5  -1   45.60    2.50
 -17  -5   1   44.60    2.60
  17   5  -1   43.10    2.40
 -17   5   1   45.40    2.60
  17   5  -1   42.40    2.60
 -17   5   1   45.40    2.60
  15  -5  -1   67.89    3.50
 -15  -5   1   68.29    3.60
 -15   5   1   63.69    3.50
  15   5  -1   61.09    3.60
  15   5  -1   65.99    3.40
 -15   5   1   65.89    3.60
  13  -5  -1   29.60    1.90
 -13  -5   1   34.40    2.00
 -13   5   1   32.70    2.00
  13   5  -1   30.20    2.00
  13   5  -1   33.30    1.80
 -13   5   1   33.70    1.90
  11  -5  -1    4.20    0.60
 -11  -5   1    6.50    0.70
 -11   5   1    4.70    0.70
  11   5  -1    4.50    0.50
 -11   5   1    6.40    0.70
  11   5  -1    5.60    0.70
   9  -5  -1   88.99    4.70
  -9  -5   1   91.39    4.80
   9   5  -1   87.59    4.80
  -9   5   1   93.89    4.70
   9   5  -1   91.79    4.70
  -9   5   1   91.79    4.80
  -7  -5   1   58.09    3.30
   7  -5  -1   62.79    3.30
   7   5  -1   61.69    3.20
   7   5  -1   60.99    3.30
  -7   5   1   64.99    3.20
  -7   5   1   58.89    3.30
  -5  -5   1  167.18    8.10
   5  -5  -1  155.38    8.10
  -5   5   1  162.78    8.10
  -5   5   1  155.48    8.00
   5   5  -1  152.08    8.00
   5   5  -1  160.78    8.00
  -3  -5   1  526.95   26.40
   3  -5  -1  523.45   26.40
   3   5  -1  546.75   26.30
  -3   5   1  538.95   26.30
   3   5  -1  502.65   26.30
  -3   5   1  531.85   26.30
   1  -5  -1  105.69    5.60
  -1  -5   1  112.29    5.60
  -1   5   1  110.29    5.50
   1   5  -1   99.69    5.50
   1   5  -1  110.09    5.50
  -1   5   1  108.19    5.40
  -1  -5  -1   22.80    1.40
   1  -5   1   21.00    1.40
  -1   5  -1   21.80    1.30
   1   5   1   24.10    1.30
  -1   5  -1   22.10    1.30
   1   5   1   23.90    1.40
  -3  -5  -1    5.40    0.70
   3  -5   1    4.30    0.60
  -3   5  -1    6.10    0.60
   3   5   1    4.50    0.50
  -3   5  -1    4.40    0.60
   3   5   1    5.90    0.50
   5  -5   1    3.90    0.50
  -5  -5  -1    4.50    0.70
   5   5   1    2.80    0.50
   5   5   1    4.60    0.50
  -5   5  -1    3.30    0.50
  -5   5  -1    2.60    0.50
  -7  -5  -1    3.00    0.60
   7  -5   1    1.50    0.50
  -7   5  -1    3.10    0.50
   7   5   1    3.00    0.50
  -7   5  -1    2.20    0.50
   7   5   1    2.30    0.50
  -9  -5  -1  604.94   30.30
   9   5   1  605.84   30.30
  -9   5  -1  606.64   30.30
   9   5   1  606.54   30.30
  -9   5  -1  614.94   30.30
 -11  -5  -1   41.50    2.40
  11  -5   1   42.50    2.30
 -11  -5  -1   43.40    2.40
  11   5   1   43.40    2.40
 -11   5  -1   39.00    2.40
 -11   5  -1   44.20    2.40
 -13  -5  -1   44.20    2.60
 -13  -5  -1   43.40    2.60
  13  -5   1   46.50    2.50
 -13   5  -1   42.40    2.60
 -13   5  -1   47.70    2.60
  13   5   1   46.50    2.50
 -15  -5  -1   35.40    2.20
 -15  -5  -1   41.20    2.20
  15  -5   1   34.40    2.20
  15  -5   1   35.20    2.00
 -15   5  -1   35.20    2.20
 -17  -5  -1    5.30    0.80
  17  -5   1    3.50    0.80
 -17  -5  -1    5.40    0.90
 -17   5  -1    4.40    0.80
  17   5   1    3.20    0.70
  19  -5   1    1.70    0.80
 -19  -5  -1    3.90    0.90
 -19  -5  -1    2.50    0.70
 -19   5  -1    2.30    0.80
  19   5   1    2.50    0.80
 -21  -5  -1    7.10    0.90
 -21  -5  -1    8.30    1.30
  21  -5   1    8.20    1.10
 -21   5  -1    6.70    1.10
  21   5   1    7.10    1.00
  23  -5   1   17.80    1.60
 -23  -5  -1   18.40    1.80
 -23  -5  -1   17.70    1.60
 -23   5  -1   19.30    1.70
  23   5   1   18.20    1.60
 -25  -5  -1   -1.10    1.10
  25  -5   1    0.30    1.00
 -25   5  -1   -0.20    0.90
  27  -5   1    3.00    1.10
 -27  -5  -1    3.70    1.30
 -27   5  -1    4.50    1.20
  29  -5   1    5.30    1.30
 -29  -5  -1    5.50    1.50
 -29   5  -1    5.20    1.40
 -31  -5  -1   55.89    3.80
  31  -5   1   53.09    3.50
 -31   5  -1   47.10    3.50
 -33  -5  -1   16.80    2.40
  33  -5   1   11.40    1.90
 -33   5  -1   11.00    2.00
  35  -5   1   -0.20    1.50
 -35  -5  -1   -0.40    1.90
 -35   5  -1    0.60    1.70
  36  -6  -1    6.00    1.80
 -36   6   1    5.00    1.90
  36   6  -1    4.80    1.90
  34  -6  -1   10.60    1.80
 -34   6   1   12.80    2.00
  34   6  -1   10.80    2.00
  32  -6  -1   25.90    2.60
  32   6  -1   27.10    2.60
 -32   6   1   29.10    2.60
  30  -6  -1    1.60    1.20
 -30   6   1    2.70    1.40
  30   6  -1    4.20    1.40
  28  -6  -1   12.70    1.50
 -28  -6   1    9.40    1.30
  28   6  -1   12.90    1.60
 -28   6   1    9.80    1.60
  26  -6  -1   48.50    3.00
 -26  -6   1   45.90    2.80
 -26   6   1   49.60    3.00
  26   6  -1   38.40    3.00
 -24  -6   1    9.30    1.20
  24  -6  -1    8.10    1.20
  24   6  -1    5.40    1.20
 -24   6   1    8.80    1.30
  22  -6  -1   69.59    3.90
 -22  -6   1   65.09    3.90
  22   6  -1   71.99    4.00
 -22   6   1   70.79    4.00
 -20  -6   1   87.99    4.90
 -20   6   1   86.69    4.80
  20   6  -1   91.99    4.90
 -20   6   1   90.19    4.90
  18  -6  -1  117.09    6.10
 -18  -6   1  113.79    6.10
  18   6  -1  118.09    6.20
 -18   6   1  117.39    6.10
 -18   6   1  113.79    6.20
 -16  -6   1   37.00    2.20
  16  -6  -1   31.40    2.10
  16   6  -1   33.90    2.00
  16   6  -1   34.30    2.20
 -16   6   1   35.50    2.10
 -16   6   1   33.70    2.10
  14  -6  -1   23.70    1.60
 -14  -6   1   21.60    1.60
  14   6  -1   20.80    1.40
 -14   6   1   25.90    1.60
 -14   6   1   25.10    1.60
  14   6  -1   23.90    1.60
  12  -6  -1  193.18    9.60
 -12  -6   1  187.78    9.70
 -12   6   1  185.68    9.70
 -12   6   1  182.48    9.60
  12   6  -1  191.18    9.50
  12   6  -1  192.48    9.70
 -10  -6   1    1.50    0.60
  10  -6  -1    1.30    0.60
 -10   6   1    2.10    0.60
 -10   6   1    2.10    0.50
  10   6  -1    2.40    0.50
  10   6  -1    1.70    0.60
   8  -6  -1  142.19    7.20
  -8  -6   1  142.59    7.30
   8   6  -1  140.39    7.10
  -8   6   1  141.09    7.10
  -8   6   1  133.89    7.20
   8   6  -1  143.79    7.20
  -6  -6   1   85.79    4.60
   6  -6  -1   85.09    4.60
   6   6  -1   94.49    4.60
  -6   6   1   84.79    4.60
   6   6  -1   84.39    4.50
  -6   6   1   87.39    4.50
  -4  -6   1   33.90    2.00
   4  -6  -1   31.30    2.00
  -4   6   1   33.40    1.90
   4   6  -1   33.30    1.80
   4   6  -1   32.40    1.90
  -4   6   1   32.90    1.80
  -2  -6   1  214.58   11.00
   2  -6  -1  212.38   11.00
   2   6  -1  220.68   10.90
  -2   6   1  217.18   10.90
   2   6  -1  211.28   10.90
  -2   6   1  220.58   10.80
   0  -6   1  274.87   13.60
   0  -6  -1  269.17   13.60
   0   6  -1  270.97   13.60
   0   6   1  266.47   13.60
   0   6  -1  272.57   13.60
   0   6   1  266.67   13.50
  -2  -6  -1  408.16   21.20
   2  -6   1  430.26   21.20
   2   6   1  428.76   21.10
  -2   6  -1  418.16   21.10
   2   6   1  432.76   21.10
  -2   6  -1  419.26   21.10
  -4  -6  -1   24.40    1.50
   4  -6   1   23.70    1.50
   4   6   1   21.30    1.40
  -4   6  -1   22.00    1.40
  -4   6  -1   21.90    1.40
   4   6   1   22.70    1.40
   6  -6   1   14.00    1.10
  -6  -6  -1   15.40    1.20
   6   6   1   18.20    1.10
   6   6   1   14.70    1.10
  -6   6  -1   15.90    1.10
  -6   6  -1   14.50    1.10
   8  -6   1    4.20    0.60
  -8  -6  -1    5.40    0.80
  -8   6  -1    3.80    0.70
   8   6   1    4.50    0.60
   8   6   1    4.70    0.70
  -8   6  -1    6.10    0.70
  10  -6   1   41.70    2.20
 -10  -6  -1   38.80    2.40
 -10   6  -1   36.00    2.30
  10   6   1   39.30    2.30
 -10   6  -1   39.50    2.30
  10   6   1   41.40    2.30
 -12  -6  -1    1.40    0.60
  12  -6   1    1.50    0.60
 -12   6  -1    1.50    0.60
  12   6   1    1.80    0.60
 -12   6  -1    1.30    0.60
  12   6   1    2.40    0.60
 -14  -6  -1   28.20    1.80
  14  -6   1   24.70    1.60
 -14   6  -1   25.90    1.80
 -14   6  -1   28.90    1.80
  14   6   1   27.10    1.80
  14   6   1   26.60    1.70
  16  -6   1  150.58    7.90
 -16  -6  -1  148.29    7.90
  16   6   1  150.68    7.80
 -16   6  -1  155.08    7.90
 -18  -6  -1   28.20    1.90
  18  -6   1   28.50    1.90
 -18  -6  -1   30.10    2.00
 -18   6  -1   27.30    1.90
  18   6   1   24.10    1.80
 -20  -6  -1    5.30    1.10
 -20  -6  -1    4.30    1.00
  20  -6   1    5.00    1.00
 -20   6  -1    5.30    1.00
  20   6   1    5.10    1.00
 -22  -6  -1    0.10    0.90
 -22  -6  -1    0.70    1.00
  22  -6   1   -0.60    0.80
 -22   6  -1    0.00    0.80
  24  -6   1   83.19    4.60
 -24  -6  -1   76.69    4.40
 -24  -6  -1   84.39    4.70
 -24   6  -1   77.69    4.60
  26  -6   1    4.70    1.20
 -26  -6  -1    8.20    1.50
 -26   6  -1    6.30    1.30
  28  -6   1    4.50    1.20
 -28  -6  -1    4.70    1.50
 -28   6  -1    6.00    1.40
  30  -6   1    3.60    1.40
 -30  -6  -1    7.80    1.70
 -30   6  -1    4.20    1.50
 -32  -6  -1   33.10    3.10
  32  -6   1   33.90    2.80
 -32   6  -1   31.10    2.90
  34  -6   1    0.70    1.60
 -34  -6  -1    0.40    1.80
 -34   6  -1   -0.60    1.70
  35  -7  -1   36.90    3.10
  35   7  -1   30.80    3.20
 -35   7   1   38.70    3.50
  33  -7  -1    0.50    1.40
  33   7  -1   -0.10    1.50
 -33   7   1   -0.40    1.50
  31  -7  -1    1.20    1.20
  31   7  -1    0.50    1.30
 -31   7   1    0.10    1.50
  29  -7  -1    2.10    1.20
 -29  -7   1    2.10    1.20
  29   7  -1    3.20    1.30
 -29   7   1    2.10    1.20
  27  -7  -1   32.10    2.40
 -27  -7   1   34.80    2.40
  27   7  -1   26.00    2.40
 -27   7   1   34.50    2.50
  25  -7  -1    6.70    1.20
 -25  -7   1    6.50    1.20
 -25   7   1    7.30    1.40
  25   7  -1    5.70    1.30
 -23  -7   1   10.40    1.40
  23  -7  -1   13.50    1.40
 -23   7   1   11.00    1.30
  23   7  -1    9.10    1.40
 -21  -7   1   63.69    3.90
  21   7  -1   64.59    3.90
 -21   7   1   70.29    3.90
 -21   7   1   71.99    3.90
 -19  -7   1   23.20    1.80
 -19   7   1   25.10    1.80
 -19   7   1   23.60    1.90
  19   7  -1   23.30    2.00
 -17  -7   1  159.78    8.40
  17  -7  -1  164.88    8.30
  17   7  -1  157.78    8.40
 -17   7   1  160.28    8.40
 -17   7   1  162.98    8.30
 -15  -7   1    5.90    1.00
  15  -7  -1    5.60    0.90
  15   7  -1    6.60    0.80
  15   7  -1    7.50    1.00
 -15   7   1    5.60    1.00
 -15   7   1    8.10    0.90
  13  -7  -1  101.49    5.30
 -13  -7   1  100.69    5.40
  13   7  -1   98.59    5.10
 -13   7   1   98.39    5.20
  13   7  -1   98.89    5.30
 -13   7   1   99.29    5.30
 -11  -7   1    3.30    0.80
  11  -7  -1    3.00    0.70
 -11   7   1    2.20    0.70
  11   7  -1    4.40    0.80
 -11   7   1    3.80    0.60
  11   7  -1    4.10    0.60
   9  -7  -1    0.30    0.50
  -9  -7   1    0.60    0.60
   9   7  -1   -0.40    0.50
  -9   7   1    0.00    0.40
  -9   7   1   -0.10    0.50
   9   7  -1    0.10    0.50
  -7  -7   1   64.59    3.70
   7  -7  -1   63.79    3.70
  -7   7   1   71.49    3.60
   7   7  -1   71.69    3.70
   7   7  -1   68.69    3.60
  -7   7   1   65.59    3.70
  -5  -7   1  211.98   10.80
   5  -7  -1  212.88   10.80
   5   7  -1  209.68   10.70
  -5   7   1  213.28   10.80
  -5   7   1  209.38   10.60
   5   7  -1  213.28   10.70
  -3  -7   1   73.89    4.00
   3  -7  -1   70.59    4.00
   3   7  -1   75.79    3.90
  -3   7   1   75.79    3.90
   3   7  -1   77.69    4.00
  -3   7   1   69.29    3.90
  -1  -7   1   69.99    3.60
   1  -7  -1   59.39    3.60
  -1   7   1   64.99    3.50
   1   7  -1   66.39    3.50
   1   7  -1   65.39    3.50
  -1   7   1   66.79    3.40
   1  -7   1  356.26   17.90
  -1  -7  -1  350.26   17.90
   1   7   1  360.16   17.90
   1   7   1  357.46   17.80
  -1   7  -1  360.86   17.90
  -1   7  -1  351.26   17.80
  -3  -7  -1    9.00    0.90
   3  -7   1    3.90    0.70
   3   7   1    4.40    0.60
  -3   7  -1    5.20    0.70
   3   7   1    4.20    0.70
  -3   7  -1    5.30    0.70
   5  -7   1   27.60    1.70
  -5  -7  -1   24.60    1.80
   5   7   1   29.60    1.70
  -5   7  -1   23.90    1.70
   5   7   1   27.20    1.70
  -5   7  -1   27.40    1.60
   7  -7   1    7.50    0.90
  -7  -7  -1    8.20    1.00
  -7   7  -1    7.80    0.90
   7   7   1    8.60    0.90
   7   7   1    9.10    0.90
  -7   7  -1    7.30    0.80
  -9  -7  -1   52.89    3.10
   9  -7   1   52.19    2.90
  -9   7  -1   52.19    3.00
   9   7   1   51.09    2.90
   9   7   1   57.99    3.00
  -9   7  -1   52.99    3.00
 -11  -7  -1    4.10    0.80
  11  -7   1    3.40    0.70
  11   7   1    3.40    0.70
 -11   7  -1    3.30    0.80
 -11   7  -1    3.50    0.80
  11   7   1    3.80    0.70
 -13  -7  -1   40.50    2.40
  13  -7   1   39.30    2.20
  13   7   1   39.40    2.30
 -13   7  -1   37.20    2.40
 -13   7  -1   34.60    2.30
  13   7   1   34.90    2.30
 -15  -7  -1   66.19    4.00
  15   7   1   64.79    3.80
 -15   7  -1   74.79    4.00
  15   7   1   72.09    3.90
 -15   7  -1   71.59    3.90
  17  -7   1   27.60    2.00
 -17  -7  -1   31.50    2.10
 -17   7  -1   30.50    2.00
  17   7   1   28.30    2.00
  17   7   1   30.20    2.10
 -19  -7  -1   45.10    2.60
  19  -7   1   39.00    2.60
  19   7   1   41.10    2.70
 -19   7  -1   36.20    2.50
 -21  -7  -1    7.80    1.20
  21  -7   1    8.40    1.20
 -21   7  -1    7.70    1.20
  21   7   1    6.40    1.30
 -23  -7  -1   97.69    5.50
  23  -7   1  100.49    5.50
  23   7   1   99.09    5.60
 -23   7  -1  102.29    5.60
  25  -7   1   18.70    1.80
 -25  -7  -1   16.30    1.70
  25   7   1   16.60    1.80
 -25   7  -1   15.40    1.70
  27  -7   1    4.20    1.20
  27   7   1    4.80    1.40
 -27   7  -1    6.50    1.50
  29  -7   1   25.00    2.40
  29   7   1   29.70    2.50
 -29   7  -1   28.40    2.50
  31  -7   1    9.20    1.80
 -31   7  -1    9.90    1.80
  31   7   1    6.70    1.80
  33  -7   1    4.50    1.80
  33   7   1    1.70    1.70
 -33   7  -1    2.10    1.80
 -35   7  -1    0.60    1.80
  34  -8  -1   21.80    2.60
  34   8  -1   22.30    2.60
  32  -8  -1    2.80    1.50
  32   8  -1    2.70    1.70
 -30  -8   1    0.50    1.50
  30  -8  -1    1.80    1.30
  30   8  -1    1.80    1.50
 -28  -8   1   26.20    2.20
  28  -8  -1   26.80    2.30
  28   8  -1   25.10    2.40
 -28   8   1   25.50    2.50
  26  -8  -1    8.40    1.40
 -26  -8   1    8.70    1.40
 -26   8   1    6.80    1.40
  26   8  -1    6.00    1.40
 -24  -8   1    2.30    1.10
  24  -8  -1    0.90    1.00
 -24   8   1    0.40    1.10
  24   8  -1    1.50    1.10
 -22  -8   1    8.80    1.30
  22   8  -1   10.60    1.40
 -22   8   1   11.10    1.40
 -22   8   1    7.70    1.30
 -20  -8   1   16.10    1.60
 -20   8   1   15.50    1.60
  20   8  -1   15.20    1.60
 -20   8   1   13.60    1.50
 -18  -8   1   27.40    2.00
 -18   8   1   30.20    2.00
  18   8  -1   22.10    1.90
 -18   8   1   25.10    1.90
  16  -8  -1   19.20    1.60
 -16  -8   1   23.80    1.80
 -16   8   1   22.80    1.70
 -16   8   1   22.80    1.80
  16   8  -1   23.80    1.90
  14  -8  -1  197.58   10.20
 -14  -8   1  208.88   10.30
 -14   8   1  193.28   10.20
 -14   8   1  201.08   10.30
  14   8  -1  197.38   10.30
 -12  -8   1  171.38    8.90
  12  -8  -1  167.68    8.80
  12   8  -1  178.78    8.70
 -12   8   1  173.58    8.90
 -12   8   1  164.38    8.70
  12   8  -1  170.68    8.90
  10  -8  -1    2.70    0.80
 -10  -8   1    3.50    0.80
 -10   8   1    3.20    0.60
  10   8  -1    2.20    0.70
  10   8  -1    1.70    0.70
 -10   8   1    2.70    0.80
  -8  -8   1    5.00    0.90
   8  -8  -1    2.10    0.80
  -8   8   1    3.90    0.80
   8   8  -1    3.60    0.70
  -8   8   1    5.10    0.60
   8   8  -1    2.90    0.70
  -6  -8   1   21.70    1.70
   6  -8  -1   18.80    1.60
  -6   8   1   22.20    1.40
   6   8  -1   22.10    1.50
  -6   8   1   22.30    1.60
   6   8  -1   24.10    1.50
  -4  -8   1    1.80    0.70
   4  -8  -1    3.50    0.80
   4   8  -1    2.50    0.60
   4   8  -1    3.10    0.70
  -4   8   1    2.50    0.50
  -4   8   1    2.30    0.70
  -2  -8   1   29.10    1.90
   2  -8  -1   27.50    1.90
  -2   8   1   29.60    1.70
  -2   8   1   29.50    1.90
   2   8  -1   27.00    1.80
   2   8  -1   32.20    1.80
   0  -8  -1   74.59    4.40
   0  -8   1   81.59    4.40
   0   8  -1   82.99    4.30
   0   8  -1   83.69    4.30
   0   8   1   82.39    4.20
   0   8   1   79.89    4.30
   2  -8   1   16.70    1.50
  -2  -8  -1   19.70    1.50
  -2   8  -1   24.10    1.40
   2   8   1   23.20    1.50
  -2   8  -1   20.10    1.50
   2   8   1   24.90    1.50
   4  -8   1    4.20    0.80
  -4  -8  -1    4.30    0.90
  -4   8  -1    5.80    0.80
   4   8   1    4.80    0.70
  -4   8  -1    3.00    0.70
   4   8   1    3.90    0.70
   6  -8   1    0.40    0.70
  -6  -8  -1    0.10    0.70
  -6   8  -1   -0.20    0.50
   6   8   1    0.70    0.60
  -6   8  -1    0.60    0.60
   6   8   1    0.20    0.60
  -8  -8  -1   84.39    4.80
   8  -8   1   87.69    4.70
  -8   8  -1   87.69    4.70
  -8   8  -1   86.39    4.60
   8   8   1   90.89    4.60
   8   8   1   83.59    4.60
  10  -8   1  104.29    5.40
 -10  -8  -1  102.79    5.50
  10   8   1  100.19    5.40
 -10   8  -1   98.89    5.40
 -10   8  -1  105.59    5.50
  10   8   1  101.99    5.40
  12  -8   1   24.30    1.80
 -12  -8  -1   28.00    2.00
 -12   8  -1   27.70    1.80
 -12   8  -1   29.20    1.90
  12   8   1   26.90    1.80
  12   8   1   25.00    1.90
 -14  -8  -1  107.79    6.10
  14   8   1  110.09    6.00
  14   8   1  120.39    6.10
 -14   8  -1  116.89    6.10
 -14   8  -1  113.09    6.00
 -16  -8  -1   82.99    4.50
  16   8   1   74.99    4.30
 -16   8  -1   85.99    4.50
 -16   8  -1   78.19    4.40
  16   8   1   77.39    4.40
 -18  -8  -1   14.60    1.60
  18  -8   1   14.20    1.30
 -18   8  -1   10.60    1.40
  18   8   1   12.00    1.40
  20  -8   1    0.10    0.90
 -20  -8  -1    0.80    0.90
 -20   8  -1    0.00    0.90
  20   8   1    0.00    0.90
 -22  -8  -1    0.10    1.00
  22  -8   1   -0.20    0.90
 -22   8  -1    0.10    1.00
  22   8   1    0.00    1.10
 -24  -8  -1    5.60    1.20
  24  -8   1    3.80    1.20
 -24   8  -1    4.20    1.30
  24   8   1    5.50    1.30
 -26  -8  -1    0.40    1.10
  26  -8   1    0.20    1.10
  26   8   1    0.90    1.20
 -26   8  -1    0.00    1.30
  28  -8   1    5.10    1.50
 -28   8  -1    2.50    1.50
  28   8   1    3.20    1.60
  30  -8   1   18.50    2.20
  30   8   1   22.30    2.50
 -30   8  -1   22.10    2.30
  32  -8   1    7.90    2.10
 -32   8  -1   10.20    2.20
  32   8   1    7.70    2.10
 -34   8  -1    4.30    2.00
  33   9  -1   29.20    3.10
  31  -9  -1    0.60    1.70
  31   9  -1    1.30    1.90
  29  -9  -1    4.50    1.50
 -29  -9   1    3.70    1.40
  29   9  -1    5.10    1.60
  27  -9  -1   19.30    2.00
 -27  -9   1   15.70    1.90
  27   9  -1   20.00    2.20
  25  -9  -1   -0.80    1.10
 -25  -9   1   -0.20    1.10
  25   9  -1   -0.40    1.20
 -23  -9   1    5.90    1.30
  23   9  -1    4.80    1.30
 -23   9   1    6.30    1.30
 -21  -9   1    1.10    1.20
  21   9  -1    1.40    1.10
 -21   9   1    1.00    1.10
 -19  -9   1   16.00    1.70
  19   9  -1   13.20    1.60
 -19   9   1   14.80    1.60
 -17  -9   1   25.70    2.00
  17   9  -1   27.90    2.10
 -17   9   1   22.20    2.00
 -15  -9   1    5.20    1.10
  15  -9  -1    4.30    1.00
  15   9  -1    2.10    1.00
 -15   9   1    3.40    0.90
 -13  -9   1  202.88   10.40
  13   9  -1  192.08   10.30
 -13   9   1  204.08   10.30
  11  -9  -1   11.50    1.30
 -11  -9   1    9.40    1.30
  11   9  -1    9.80    1.20
 -11   9   1    9.00    1.20
  -9  -9   1    0.90    0.90
   9  -9  -1    0.80    0.90
  -9   9   1    1.80    0.80
   9   9  -1    1.60    0.70
  -9   9   1    1.60    0.70
   9   9  -1    1.70    0.80
   7  -9  -1    1.30    0.80
  -7  -9   1    0.90    0.80
   7   9  -1    0.30    0.70
  -7   9   1    0.70    0.70
   7   9  -1    0.40    0.80
  -7   9   1    1.00    0.60
   5  -9  -1    0.40    0.90
  -5  -9   1    0.50    0.80
   5   9  -1    0.60    0.70
  -5   9   1    0.20    0.70
  -5   9   1    0.90    0.50
   5   9  -1    0.70    0.60
   3  -9  -1   30.30    2.00
  -3  -9   1   27.10    2.00
   3   9  -1   28.20    1.80
  -3   9   1   25.80    1.70
   3   9  -1   25.60    1.80
  -3   9   1   26.90    1.80
   1  -9  -1   11.20    1.30
  -1  -9   1   12.40    1.30
  -1   9   1   11.00    1.10
   1   9  -1   10.80    1.10
   1   9  -1   12.30    1.10
  -1   9   1   10.30    1.00
  -1  -9  -1   42.40    2.60
   1  -9   1   38.70    2.60
  -1   9  -1   43.20    2.40
   1   9   1   41.80    2.50
  -1   9  -1   39.30    2.40
   1   9   1   42.00    2.40
  -3  -9  -1   23.20    1.70
   3  -9   1   19.80    1.60
  -3   9  -1   21.00    1.50
  -3   9  -1   19.50    1.50
   3   9   1   20.30    1.40
   3   9   1   18.70    1.50
  -5  -9  -1   -0.60    0.80
   5  -9   1   -0.30    0.80
  -5   9  -1    0.00    0.60
  -5   9  -1   -0.50    0.60
   5   9   1    0.50    0.60
   5   9   1   -0.70    0.70
   7  -9   1    0.30    0.80
  -7  -9  -1   -0.10    0.80
   7   9   1    0.70    0.70
  -7   9  -1   -0.40    0.60
   7   9   1    0.40    0.60
  -7   9  -1   -0.20    0.70
  -9  -9  -1   91.09    5.00
   9  -9   1   90.29    4.90
   9   9   1   91.09    4.80
  -9   9  -1   93.79    5.00
   9   9   1   96.19    4.90
  -9   9  -1   82.59    4.80
 -11  -9  -1   35.80    2.30
  11  -9   1   30.20    2.00
  11   9   1   28.60    2.00
 -11   9  -1   28.10    2.10
 -11   9  -1   31.60    2.10
  11   9   1   30.50    2.00
  13  -9   1   99.69    5.60
 -13  -9  -1  100.09    5.70
 -13   9  -1  103.69    5.60
  13   9   1  100.09    5.50
 -13   9  -1  111.29    5.60
  13   9   1  103.89    5.60
 -15  -9  -1   28.50    2.20
  15   9   1   26.60    2.20
 -15   9  -1   28.50    2.20
 -15   9  -1   31.80    2.00
 -17  -9  -1   30.60    2.30
 -17   9  -1   27.80    2.10
  17   9   1   30.30    2.20
 -17   9  -1   33.30    2.30
  19  -9   1    0.30    0.90
 -19  -9  -1    1.50    1.10
  19   9   1    0.90    1.00
 -19   9  -1    2.20    1.00
  21  -9   1    0.50    0.80
 -21  -9  -1    1.20    1.10
 -21   9  -1   -0.60    1.00
  21   9   1    1.30    1.10
 -23  -9  -1   17.00    1.90
  23  -9   1   16.30    1.70
  23   9   1   15.00    1.90
 -23   9  -1   16.60    1.80
  25  -9   1    0.60    1.10
 -25  -9  -1    0.30    1.20
  25   9   1    1.00    1.40
 -25   9  -1    3.00    1.30
  27  -9   1    2.10    1.30
 -27  -9  -1    2.40    1.40
  27   9   1    0.80    1.60
 -27   9  -1    1.20    1.30
  29  -9   1   -0.70    1.40
 -29   9  -1   -0.70    1.50
  29   9   1    0.30    1.50
  31   9   1    1.50    2.00
  32  10  -1    4.00    2.00
 -30 -10   1   -1.20    1.70
  30 -10  -1    0.10    1.50
  30  10  -1    0.00    1.70
  28 -10  -1    1.80    1.40
 -28 -10   1    2.60    1.60
  28  10  -1    4.00    1.70
 -26 -10   1   33.70    2.70
  26 -10  -1   30.30    2.60
  26  10  -1   31.50    2.80
 -24 -10   1    3.10    1.30
  24 -10  -1    1.50    1.20
  24  10  -1    3.70    1.40
 -22 -10   1   12.40    1.60
  22  10  -1    9.60    1.70
 -22  10   1    9.60    1.60
 -20 -10   1    4.50    1.40
 -20  10   1    4.90    1.30
  20  10  -1    5.10    1.40
 -18 -10   1   11.40    1.50
  18  10  -1   10.60    1.50
 -18  10   1    9.60    1.50
 -16 -10   1   13.60    1.60
 -16  10   1   10.20    1.50
  16  10  -1    9.80    1.50
  14 -10  -1    4.90    1.20
 -14 -10   1    6.60    1.30
  14  10  -1    7.10    1.20
 -14  10   1    6.50    1.20
 -12 -10   1    5.30    1.20
  12 -10  -1    7.60    1.30
  12  10  -1    5.70    1.20
 -12  10   1    6.40    1.20
 -10 -10   1   20.60    1.90
  10 -10  -1   18.60    1.80
  10  10  -1   25.40    1.90
 -10  10   1   20.80    1.80
   8 -10  -1    5.00    1.20
  -8 -10   1    4.80    1.10
  -8  10   1    5.60    1.00
   8  10  -1    3.10    0.90
  -6 -10   1    2.40    1.00
   6 -10  -1    3.40    1.00
  -6  10   1    4.10    1.10
   6  10  -1    4.00    0.90
   6  10  -1    4.50    1.00
  -4 -10   1    7.50    1.30
   4 -10  -1    9.50    1.30
  -4  10   1   12.40    1.40
   4  10  -1   11.10    1.20
   4  10  -1   12.40    1.20
  -2 -10   1   28.60    2.30
   2 -10  -1   31.80    2.30
   2  10  -1   33.90    2.10
   2  10  -1   29.30    2.10
  -2  10   1   36.50    2.20
   0 -10   1  136.59    7.50
   0 -10  -1  139.49    7.50
   0  10  -1  137.69    7.30
   0  10   1  150.28    7.40
   0  10  -1  140.89    7.40
   2 -10   1  135.09    7.30
  -2 -10  -1  140.79    7.40
  -2  10  -1  130.59    7.10
   2  10   1  146.19    7.20
  -2  10  -1  136.69    7.20
   4 -10   1   28.90    2.10
  -4 -10  -1   28.80    2.20
  -4  10  -1   29.10    2.00
   4  10   1   32.70    2.00
  -4  10  -1   29.20    2.00
  -6 -10  -1   -0.20    0.90
   6 -10   1    0.60    0.90
  -6  10  -1    0.20    0.60
   6  10   1    0.30    0.80
  -6  10  -1    1.10    0.90
  -8 -10  -1    0.00    0.90
   8 -10   1    0.80    0.90
   8  10   1    2.20    0.90
  -8  10  -1    1.20    0.80
  -8  10  -1    1.10    1.00
  10 -10   1    1.00    0.90
 -10 -10  -1    2.60    1.10
 -10  10  -1    1.40    0.80
  10  10   1    1.50    0.90
 -10  10  -1    3.20    1.00
  12 -10   1   51.19    3.10
 -12 -10  -1   50.29    3.20
 -12  10  -1   45.30    2.90
 -12  10  -1   50.39    3.10
 -14 -10  -1    4.00    1.20
 -14  10  -1    6.40    1.20
 -14  10  -1    5.40    1.00
  14  10   1    4.20    1.20
 -16 -10  -1   42.90    3.00
 -16  10  -1   44.40    2.90
 -16  10  -1   39.30    2.70
  16  10   1   45.20    3.00
 -18 -10  -1    1.50    1.10
  18  10   1    3.50    1.30
 -18  10  -1    1.00    1.10
 -20 -10  -1    1.70    1.20
  20 -10   1    2.00    1.10
  20  10   1    0.50    1.30
 -22 -10  -1    7.60    1.50
  22 -10   1   13.90    1.60
  22  10   1   10.60    1.70
 -24 -10  -1   29.70    2.60
  24 -10   1   37.20    2.70
  24  10   1   31.70    2.60
 -26 -10  -1   15.50    2.00
  26 -10   1    9.50    1.70
  26  10   1    8.90    1.80
  28 -10   1    3.60    1.60
  28  10   1    3.90    2.60
 -29 -11   1    1.00    1.80
  29  11  -1   -1.30    2.00
 -27 -11   1    0.70    1.50
  27 -11  -1    2.00    1.50
  27  11  -1    2.10    1.90
 -25 -11   1    2.00    1.50
  25 -11  -1    3.50    1.50
  25  11  -1   -0.20    1.70
 -23 -11   1    6.50    1.60
 -23  11   1    5.90    1.60
  23  11  -1    6.50    1.70
 -21 -11   1    2.00    1.40
 -21  11   1    2.10    1.40
  21  11  -1    0.90    1.30
 -19 -11   1   -0.40    1.10
  19  11  -1    0.50    1.30
 -19  11   1    0.00    1.20
 -17 -11   1    0.20    1.10
 -17  11   1   -0.10    1.10
  17  11  -1    0.80    1.10
 -15 -11   1   18.00    2.00
 -15  11   1   23.60    2.00
  15  11  -1   18.70    1.90
 -13 -11   1   13.80    1.70
  13 -11  -1   13.80    1.80
  13  11  -1   17.40    1.80
 -13  11   1   15.30    1.70
  11 -11  -1    8.20    1.50
 -11 -11   1    7.50    1.40
  11  11  -1    7.90    1.40
 -11  11   1    7.50    1.30
  -9 -11   1   39.60    2.90
   9 -11  -1   48.40    3.10
   9  11  -1   40.90    2.80
  -9  11   1   43.60    2.80
   7 -11  -1   42.60    2.80
  -7 -11   1   36.80    2.80
  -7  11   1   44.30    2.70
  -5 -11   1   -0.50    1.00
   5 -11  -1    1.50    1.10
   5  11  -1    0.60    0.90
  -5  11   1    0.80    1.00
   3 -11  -1   10.80    1.50
  -3 -11   1   14.20    1.60
  -3  11   1   12.40    1.40
   3  11  -1   12.20    1.40
  -1 -11   1   38.30    2.70
   1 -11  -1   35.20    2.60
  -1  11   1   37.00    2.60
   1  11  -1   41.60    2.50
   1 -11   1   64.89    4.00
  -1 -11  -1   64.89    4.10
   1  11   1   74.29    3.90
  -1  11  -1   66.69    3.90
   3 -11   1    2.30    1.10
  -3 -11  -1    1.50    1.10
   3  11   1    1.50    1.10
  -3  11  -1    1.70    1.00
   5 -11   1    0.70    1.10
  -5 -11  -1    0.10    1.00
  -5  11  -1    0.40    0.90
   5  11   1    0.40    0.90
  -7 -11  -1    0.70    1.10
   7 -11   1    1.00    1.20
   7  11   1   -0.10    1.00
  -7  11  -1    0.10    0.90
  -9 -11  -1   31.20    2.50
   9 -11   1   34.80    2.60
  -9  11  -1   37.20    2.50
  11 -11   1    1.80    1.20
 -11 -11  -1    1.10    1.20
 -11  11  -1    2.90    1.10
 -13 -11  -1    4.60    1.20
 -13  11  -1    1.70    1.10
 -15 -11  -1   11.60    1.70
 -15  11  -1   18.20    1.80
 -17 -11  -1   -0.70    1.20
 -17  11  -1   -0.60    1.20
 -19 -11  -1    3.40    1.30
  19 -11   1    2.10    1.20
  21 -11   1    2.60    1.30
 -21 -11  -1    2.50    1.40
 -23 -11  -1   15.00    2.00
  23 -11   1   15.20    1.90
 -25 -11  -1   16.10    2.30
  25 -11   1   18.40    2.20
 -27 -11  -1    0.60    1.90
 -26 -12   1    5.30    1.90
 -24 -12   1   -0.10    1.60
 -24  12   1    0.00    1.60
 -22 -12   1   -0.60    1.50
 -22  12   1   -0.10    1.50
 -20 -12   1   13.50    1.90
 -20  12   1   12.30    1.90
 -18 -12   1    3.80    1.60
 -18  12   1    1.40    1.30
 -16 -12   1    1.60    1.30
 -16  12   1    1.50    1.50
 -14 -12   1   33.80    2.80
 -14  12   1   40.60    2.80
 -12 -12   1    2.60    1.20
  12 -12  -1    3.20    1.30
 -12  12   1    1.00    1.10
 -10 -12   1    0.40    1.00
  10 -12  -1    1.50    1.40
 -10  12   1   -0.40    1.10
  -8 -12   1    1.80    1.20
   8 -12  -1    1.30    1.40
  -8  12   1    1.30    1.20
   6 -12  -1   36.50    2.80
  -6 -12   1   39.00    2.80
  -6  12   1   38.80    2.70
   4 -12  -1    2.60    1.20
  -4 -12   1    1.30    1.10
  -4  12   1    1.40    1.10
  -2 -12   1    0.90    1.30
   2 -12  -1   -0.30    1.10
   2  12  -1   -0.30    0.90
  -2  12   1   -0.10    1.00
   0 -12  -1    4.80    1.50
   0 -12   1    3.90    1.30
   0  12  -1    7.30    1.30
   0  12   1    6.70    1.40
   2 -12   1    0.10    1.20
  -2 -12  -1    0.10    1.20
  -2  12  -1   -0.30    0.90
   2  12   1    0.20    1.10
  -4 -12  -1    4.30    1.30
   4 -12   1    3.60    1.30
  -4  12  -1    3.30    1.10
   4  12   1    3.20    1.10
   6 -12   1    4.30    1.40
  -6 -12  -1    1.90    1.20
  -6  12  -1    2.50    1.10
  -8 -12  -1   37.10    2.80
   8 -12   1   39.00    2.80
  -8  12  -1   39.70    2.70
 -10 -12  -1    5.70    1.40
  10 -12   1    4.80    1.40
 -10  12  -1    7.20    1.40
 -12 -12  -1   -0.40    1.20
 -12  12  -1   -0.10    1.10
 -14 -12  -1   -0.20    1.30
 -14  12  -1    0.80    1.30
 -16 -12  -1    1.00    1.50
 -16  12  -1    0.10    1.30
 -18 -12  -1    4.40    1.70
 -18  12  -1    3.70    1.60
 -20 -12  -1    0.90    1.50
  20 -12   1    0.10    1.30
  22 -12   1   -0.50    1.40
 -22 -12  -1    1.20    1.60
 -24 -12  -1    0.80    1.90
  24 -12   1   -0.50    1.40
 -26 -12  -1   -0.50    1.80
 -23 -13   1   11.20    2.20
 -21 -13   1    0.90    1.70
 -21  13   1    0.60    1.90
 -19 -13   1    0.10    1.70
 -19  13   1    0.10    1.50
 -17 -13   1   -0.60    1.40
 -17  13   1    0.00    1.40
 -15 -13   1    0.70    1.40
 -15  13   1    0.90    1.40
 -13 -13   1    6.50    1.60
 -13  13   1    4.60    1.70
  11 -13  -1    1.10    1.50
 -11 -13   1    1.20    1.30
 -11  13   1    3.50    1.30
  -9 -13   1    3.00    1.40
   9 -13  -1    1.80    1.40
  -9  13   1    3.00    1.30
  -7 -13   1    0.40    1.20
   7 -13  -1    0.80    1.40
  -7  13   1    0.00    1.20
  -5 -13   1    0.60    1.20
   5 -13  -1    1.20    1.30
  -5  13   1    1.20    1.20
  -3 -13   1    3.30    1.30
   3 -13  -1    3.50    1.60
  -3  13   1    2.30    1.30
  -1 -13   1    1.90    1.30
   1 -13  -1    0.70    1.30
  -1  13   1    1.50    1.20
  -1 -13  -1    3.80    1.40
   1 -13   1    5.10    1.40
   1  13   1    3.00    1.30
  -1  13  -1    4.50    1.30
   3 -13   1   -0.40    1.40
  -3 -13  -1    0.70    1.30
  -3  13  -1   -0.50    1.30
   3  13   1   -0.20    1.30
  -5 -13  -1    0.60    1.20
   5 -13   1    0.30    1.30
  -5  13  -1   -0.10    1.10
   7 -13   1   36.00    2.80
  -7 -13  -1   33.10    2.80
  -7  13  -1   33.60    2.70
  -9 -13  -1    8.50    1.60
   9 -13   1    7.90    1.60
  -9  13  -1    8.20    1.60
 -11 -13  -1    2.80    1.50
 -11  13  -1    1.90    1.30
 -13 -13  -1   10.30    1.80
 -13  13  -1   13.00    1.90
 -15 -13  -1   12.70    2.00
 -15  13  -1   14.90    2.00
 -17 -13  -1    1.00    1.60
 -17  13  -1    1.90    1.60
 -19 -13  -1    1.70    1.70
  19 -13   1    3.10    1.50
 -21 -13  -1    1.40    1.80
  21 -13   1    0.30    1.60
 -18 -14   1    1.30    1.70
 -18  14   1    1.50    1.80
 -16 -14   1    2.30    1.70
 -16  14   1    0.20    1.70
 -14 -14   1    1.00    1.60
 -14  14   1    0.70    1.60
 -12 -14   1    2.90    1.60
 -12  14   1    0.90    1.70
 -10 -14   1   23.90    2.60
 -10  14   1   25.40    2.50
   8 -14  -1    0.10    1.50
  -8 -14   1    0.30    1.40
  -8  14   1    0.40    1.40
   6 -14  -1   -1.20    1.50
  -6 -14   1    0.60    1.40
  -6  14   1    0.30    1.30
   4 -14  -1    8.40    1.90
  -4 -14   1   11.10    2.00
  -4  14   1    7.40    1.70
   2 -14  -1    1.40    1.70
  -2 -14   1    2.40    1.50
  -2  14   1    1.50    1.50
   0 -14  -1    0.30    1.50
   0 -14   1    0.90    1.60
   0  14   1    0.40    1.60
   2 -14   1    2.60    1.70
  -2 -14  -1    1.60    1.50
  -4 -14  -1    0.80    1.50
   4 -14   1    0.50    1.60
  -4  14  -1    1.00    1.30
  -6 -14  -1   -0.30    1.40
   6 -14   1    1.40    1.50
  -6  14  -1    0.50    1.50
  -8 -14  -1    2.20    1.50
   8 -14   1   -0.40    1.50
  -8  14  -1    0.30    1.40
 -10 -14  -1    4.00    1.70
 -10  14  -1    1.70    1.50
 -12 -14  -1    3.50    1.70
 -12  14  -1    5.10    1.70
 -14 -14  -1    0.40    1.60
 -14  14  -1   -0.40    1.60
 -16 -14  -1   -1.60    1.70
 -16  14  -1   -0.10    1.80
  18 -14   1    3.00    1.70
 -15  15   1    0.40    1.90
 -13  15   1    8.40    2.30
 -11 -15   1   -0.30    1.80
 -11  15   1   -0.40    1.70
   9 -15  -1    1.10    1.80
  -9 -15   1    2.20    1.80
  -9  15   1    1.50    1.70
  -7 -15   1   -0.30    1.70
   7 -15  -1    3.70    1.80
  -7  15   1    0.40    1.60
  -5 -15   1    4.30    1.80
   5 -15  -1    5.40    1.90
  -5  15   1    7.10    1.70
   3 -15  -1    2.00    1.80
  -3 -15   1    0.90    1.90
  -1 -15   1    3.90    1.70
   1 -15  -1    4.80    1.90
   1 -15   1    0.20    1.70
  -1 -15  -1    0.00    1.70
   3 -15   1    6.70    2.10
  -3 -15  -1    6.20    1.90
  -5 -15  -1   12.20    2.10
   5 -15   1   12.80    2.10
  -7 -15  -1    4.20    2.10
  -7  15  -1    0.80    2.10
  -9 -15  -1    3.40    1.90
  -9  15  -1    0.50    1.80
 -11  15  -1    0.20    2.00
 -13  15  -1   -1.70    2.00
 -10  16   1    1.30    2.50
   8 -16  -1    0.10    2.40
  -8  16   1    0.50    1.90
   6 -16  -1    0.50    2.10
   4 -16  -1    8.40    2.50
  -2 -16   1    0.10    1.90
   2 -16  -1    1.70    2.30
   0 -16  -1    3.30    2.50
   0 -16   1    0.10    1.90
   2 -16   1    5.90    2.10
   4 -16   1    7.30    2.20
 -38   0   2   -0.60    1.70
 -36   0   2   24.10    2.50
 -34   0   2   12.00    1.80
 -32   0   2    1.90    1.20
  30   0  -2    6.20    1.10
 -30   0   2    6.50    1.20
 -28   0   2   28.40    2.10
  28   0  -2   29.90    2.10
 -26   0   2  325.37   16.40
  26   0  -2  333.67   16.30
 -26   0   2  307.37   16.40
 -24   0   2  161.68    8.60
 -24   0   2  162.68    8.40
  24   0  -2  167.88    8.40
 -22   0   2    3.50    0.60
 -22   0   2    3.30    0.80
  22   0  -2    3.20    0.70
 -20   0   2   76.49    4.20
  20   0  -2   78.49    4.10
 -20   0   2   76.89    4.10
  18   0  -2   50.39    2.70
 -18   0   2   50.49    2.70
 -18   0   2   48.60    2.80
 -16   0   2  204.68   10.40
  16   0  -2  204.08   10.30
 -16   0   2  203.18   10.30
  14   0  -2  201.88   10.20
 -14   0   2  203.18   10.20
 -14   0   2  204.38   10.30
 -12   0   2    4.00    0.50
 -12   0   2    5.70    0.60
  12   0  -2    4.10    0.40
 -10   0   2  439.76   22.20
 -10   0   2  452.05   22.10
 -10   0   2  445.26   22.20
  -8   0   2    9.90    0.60
  -8   0   2    9.60    0.70
  -8   0   2    9.80    0.70
  -6   0   2 1607.04   79.39
  -6   0   2 1563.34   79.39
  -6   0   2 1642.04   79.49
   4   0  -2  307.77   15.70
  -4   0   2  322.07   15.70
  -4   0   2  316.57   15.70
   2   0  -2   23.00    1.20
  -2   0   2   21.80    1.20
  -2   0   2   22.20    1.20
   0   0  -2   28.70    1.90
   0   0   2   32.60    1.90
   0   0   2   29.30    1.90
  -2   0  -2  541.15   26.70
  -2   0  -2  544.75   26.80
   2   0   2  532.95   26.80
  -4   0  -2 1075.59   52.69
  -4   0  -2 1066.49   52.59
   4   0   2 1045.40   52.69
  -6   0  -2  658.83   33.90
   6   0   2  692.43   33.90
  -6   0  -2  691.73   33.80
   8   0   2   57.19    3.00
  -8   0  -2   53.59    3.00
  -8   0  -2   60.59    2.90
 -10   0  -2   94.39    4.60
 -10   0  -2   88.79    4.80
  10   0   2   87.79    4.70
  12   0   2  407.26   20.30
 -12   0  -2  412.96   20.20
 -12   0  -2  400.16   20.40
 -14   0  -2    0.00    0.30
  14   0   2   -0.60    0.40
 -14   0  -2    0.30    0.50
 -16   0  -2   36.40    2.30
  16   0   2   34.30    2.30
 -16   0  -2   44.10    2.10
  18   0   2   53.79    3.10
 -18   0  -2   58.19    2.90
 -18   0  -2   51.59    3.20
 -20   0  -2  197.28   10.20
  20   0   2  197.98   10.10
  22   0   2   24.40    1.70
 -22   0  -2   21.40    1.80
  24   0   2  258.77   13.10
 -24   0  -2  252.57   13.20
 -26   0  -2  123.09    7.00
  26   0   2  135.19    6.90
 -28   0  -2   35.30    2.70
  28   0   2   39.80    2.80
 -30   0  -2    3.10    1.30
  30   0   2    1.00    1.20
 -32   0  -2   34.60    2.90
  32   0   2   39.00    3.00
 -34   0  -2    3.70    1.70
  34   0   2    0.00    1.60
 -36   0  -2    0.30    1.70
  36   0   2    1.40    1.70
 -39  -1   2   14.30    2.40
 -39   1   2   12.50    2.30
 -37  -1   2    1.80    1.60
 -37   1   2    1.00    1.60
 -35  -1   2   16.50    2.10
 -35   1   2   13.80    2.00
  33  -1  -2   49.99    3.30
 -33  -1   2   51.99    3.50
 -33   1   2   46.60    3.40
  31  -1  -2   18.60    1.80
 -31  -1   2   19.20    2.00
 -31   1   2   15.50    1.80
  29  -1  -2    1.80    0.90
 -29  -1   2    1.40    1.10
 -29   1   2    3.90    1.10
  29   1  -2    2.40    1.00
 -27  -1   2   35.20    2.60
  27  -1  -2   39.60    2.40
  27   1  -2   38.80    2.40
 -27   1   2   33.80    2.50
  25  -1  -2   79.19    4.20
 -25  -1   2   74.89    4.10
 -25  -1   2   76.99    4.40
  25   1  -2   76.89    4.20
 -25   1   2   78.59    4.30
 -25   1   2   75.59    4.10
 -23  -1   2   67.39    4.00
  23  -1  -2   69.19    3.80
 -23  -1   2   68.09    3.70
 -23   1   2   73.29    4.00
  23   1  -2   69.19    3.80
 -23   1   2   73.49    3.70
  21  -1  -2   31.80    1.90
 -21  -1   2   31.80    1.90
 -21  -1   2   33.20    2.10
  21   1  -2   33.60    1.90
 -21   1   2   32.00    1.90
 -21   1   2   34.30    2.10
 -19  -1   2  178.98    9.10
  19  -1  -2  176.08    8.90
 -19  -1   2  176.88    8.90
 -19   1   2  177.08    9.00
  19   1  -2  175.18    8.90
 -19   1   2  170.68    8.90
  17  -1  -2    4.40    0.60
 -17  -1   2    6.70    0.70
 -17  -1   2    4.40    0.70
  17   1  -2    4.70    0.60
 -17   1   2    5.70    0.70
 -17   1   2    5.90    0.60
 -15  -1   2    9.20    0.90
 -15  -1   2   12.50    0.80
  15  -1  -2   10.50    0.80
  15   1  -2   10.20    0.80
 -15   1   2   11.80    0.80
 -15   1   2   11.10    0.90
 -13  -1   2   38.90    2.20
 -13  -1   2   36.20    2.10
 -13   1   2   40.10    2.20
 -13   1   2   38.30    2.10
 -13   1   2   39.80    2.10
  13   1  -2   39.90    2.10
 -11  -1   2   24.60    1.40
 -11  -1   2   23.80    1.40
  11   1  -2   22.40    1.30
 -11   1   2   25.20    1.30
 -11   1   2   23.00    1.30
 -11   1   2   23.10    1.40
  -9  -1   2  224.58   11.40
  -9  -1   2  229.98   11.40
  -9   1   2  228.28   11.40
  -9   1   2  220.78   11.40
  -9   1   2  220.78   11.30
   9   1  -2  234.78   11.30
  -7  -1   2    5.50    0.50
  -7   1   2    6.70    0.50
   7   1  -2    5.40    0.40
  -7   1   2    5.50    0.50
   7   1  -2    4.80    0.50
  -7   1   2    5.60    0.50
  -5  -1   2   18.30    1.10
  -5  -1   2   18.40    1.00
  -5   1   2   19.40    1.00
  -5   1   2   19.40    1.00
   5   1  -2   18.70    1.10
  -5   1   2   18.60    1.00
  -3  -1   2   48.10    2.50
   3  -1  -2   48.90    2.50
  -3  -1   2   49.20    2.40
  -3   1   2   49.30    2.50
  -3   1   2   49.50    2.50
   1  -1  -2  140.79    7.00
  -1  -1   2  144.19    7.00
   1  -1  -2  141.39    7.00
  -1  -1   2  135.59    7.00
  -1   1   2  141.89    7.00
   1  -1   2   84.89    4.40
  -1  -1  -2   86.69    4.40
  -1  -1  -2   88.79    4.40
   1  -1   2   86.99    4.30
   1   1   2   86.39    4.40
  -1   1  -2   86.79    4.40
  -3  -1  -2    5.50    0.40
  -3  -1  -2    4.80    0.40
   3  -1   2    5.30    0.40
   3  -1   2    5.00    0.30
   3   1   2    5.30    0.50
  -3   1  -2    4.20    0.50
  -5  -1  -2  651.83   32.70
   5  -1   2  669.93   32.70
  -5  -1  -2  658.23   32.70
   5   1   2  651.73   32.70
  -5   1  -2  662.23   32.70
  -7  -1  -2  170.68    8.50
   7  -1   2  159.88    8.40
  -7  -1  -2  168.18    8.40
   7   1   2  166.28    8.40
  -7   1  -2  171.38    8.50
  -9  -1  -2  133.99    6.90
  -9  -1  -2  136.99    6.80
   9  -1   2  130.69    6.90
   9   1   2  135.89    6.90
  -9   1  -2  140.99    6.90
 -11  -1  -2    9.30    0.90
 -11  -1  -2   10.70    0.70
  11  -1   2   10.10    0.90
 -11   1  -2   11.90    0.90
  11   1   2   13.00    0.90
 -11   1  -2   10.80    0.60
 -13  -1  -2    0.20    0.50
 -13  -1  -2    0.40    0.30
  13  -1   2    0.50    0.50
 -13   1  -2    0.30    0.20
  13   1   2   -0.20    0.40
 -13   1  -2   -0.20    0.50
  15  -1   2   88.59    4.50
 -15  -1  -2   90.09    4.40
 -15  -1  -2   74.69    4.60
 -15   1  -2   87.49    4.30
 -15   1  -2   82.59    4.60
  15   1   2   86.69    4.50
  17  -1   2   74.69    4.20
 -17  -1  -2   75.49    4.30
 -17  -1  -2   84.79    4.10
  17   1   2   76.69    4.20
 -17   1  -2   79.79    4.30
  19  -1   2    4.70    0.80
 -19  -1  -2    3.60    0.80
 -19  -1  -2    5.80    0.60
 -19   1  -2    3.70    0.80
  19   1   2    3.00    0.70
 -21  -1  -2    1.40    0.80
  21  -1   2    2.40    0.80
  21   1   2    0.30    0.70
 -21   1  -2    1.40    0.80
  23  -1   2  140.69    7.40
 -23  -1  -2  138.39    7.50
 -23   1  -2  137.59    7.50
  23   1   2  144.49    7.40
  25  -1   2   40.00    2.60
 -25  -1  -2   39.20    2.70
  25   1   2   40.30    2.60
 -25   1  -2   41.20    2.70
 -27  -1  -2   32.30    2.50
  27  -1   2   34.60    2.40
  27   1   2   31.60    2.30
 -27   1  -2   28.80    2.40
 -29  -1  -2    0.40    1.10
  29  -1   2    0.60    1.10
  29   1   2    0.30    1.30
 -29   1  -2   -0.60    1.10
  31  -1   2   28.80    2.60
 -31  -1  -2   22.70    2.40
 -31   1  -2   32.00    2.60
  31   1   2   28.20    2.40
 -33  -1  -2    3.50    1.60
  33  -1   2    7.70    1.60
 -33   1  -2    4.90    1.70
  33   1   2    5.50    1.50
 -35  -1  -2   15.70    2.30
  35  -1   2   17.80    2.30
 -35   1  -2   13.10    2.20
  37  -1   2    1.20    1.80
 -38  -2   2    3.10    1.90
 -38   2   2    1.80    1.80
 -36  -2   2    1.70    1.60
 -36   2   2    1.30    1.50
 -34  -2   2   38.00    3.10
  34  -2  -2   42.50    3.00
 -34   2   2   40.40    3.00
  32  -2  -2   61.29    3.80
 -32  -2   2   64.99    4.10
 -32   2   2   66.19    4.00
 -30  -2   2    0.90    1.10
  30  -2  -2    1.70    1.00
 -30   2   2    0.40    1.00
 -28  -2   2   22.70    2.00
  28  -2  -2   23.90    1.80
 -28   2   2   22.80    1.90
 -26  -2   2   18.10    1.70
  26  -2  -2   19.40    1.60
 -26  -2   2   17.30    1.40
  26   2  -2   18.00    1.50
 -26   2   2   17.60    1.70
 -24  -2   2    8.80    1.20
  24  -2  -2    7.10    1.00
 -24  -2   2    7.10    0.90
  24   2  -2    6.80    0.90
 -24   2   2    6.80    1.10
 -24   2   2    6.50    0.80
 -22  -2   2    7.80    1.10
  22  -2  -2    8.20    0.90
 -22  -2   2    8.30    0.90
 -22   2   2    8.10    0.80
 -22   2   2    7.60    1.00
  22   2  -2    9.00    0.90
  20  -2  -2   51.79    3.00
 -20  -2   2   57.49    3.00
 -20  -2   2   55.49    3.10
 -20   2   2   51.69    3.00
 -20   2   2   54.79    2.90
  20   2  -2   49.10    2.90
  18  -2  -2   19.10    1.40
 -18  -2   2   17.70    1.40
 -18  -2   2   21.40    1.30
 -18   2   2   19.40    1.20
 -18   2   2   21.80    1.40
  18   2  -2   19.60    1.20
 -16  -2   2    7.40    0.70
 -16  -2   2    5.80    0.80
 -16   2   2    8.10    0.70
  16   2  -2    6.70    0.60
 -16   2   2    8.30    0.80
 -16   2   2    6.30    0.70
 -14  -2   2   -0.50    0.40
 -14  -2   2    0.00    0.40
 -14   2   2    0.80    0.40
 -14   2   2   -0.20    0.40
 -14   2   2    0.90    0.30
  14   2  -2   -0.30    0.30
 -12  -2   2  414.76   21.10
 -12  -2   2  432.16   21.20
 -12   2   2  417.06   21.10
 -12   2   2  419.16   21.10
 -12   2   2  425.56   21.10
  12   2  -2  430.86   21.00
 -10  -2   2  971.50   49.00
 -10   2   2  978.40   48.90
  10   2  -2  975.30   49.00
 -10   2   2  992.50   49.00
  10   2  -2 1013.00   48.90
 -10   2   2  988.40   49.00
  -8  -2   2  362.06   17.60
  -8   2   2  354.66   17.50
   8   2  -2  360.36   17.40
  -8   2   2  334.87   17.50
  -8   2   2  351.06   17.50
   8   2  -2  346.37   17.60
   6  -2  -2  435.36   21.70
  -6  -2   2  435.66   21.70
   6   2  -2  433.06   21.60
   6   2  -2  440.66   21.70
  -6   2   2  427.76   21.70
  -6   2   2  440.46   21.60
   4  -2  -2  141.49    7.30
  -4  -2   2  151.58    7.30
  -4   2   2  146.59    7.20
  -4   2   2  144.09    7.30
   4   2  -2  143.19    7.20
   4   2  -2  146.59    7.30
   2  -2  -2 1894.21   94.89
  -2  -2   2 2007.30   94.99
  -2  -2   2 1845.52   94.89
   2   2  -2 1854.91   94.99
  -2   2   2 1986.20   94.99
   0  -2   2  457.05   23.10
   0  -2  -2  473.05   23.10
   0  -2   2  473.25   23.10
   0  -2  -2  457.45   23.10
   0   2   2  468.25   23.10
   0   2  -2  463.55   23.20
  -2  -2  -2  115.19    5.60
   2  -2   2  110.99    5.60
   2  -2   2  108.29    5.60
  -2  -2  -2  110.49    5.60
  -2   2  -2  111.29    5.60
   2   2   2  109.39    5.60
   4  -2   2 1794.62   90.19
  -4  -2  -2 1748.53   90.19
   4  -2   2 1884.31   90.19
  -4  -2  -2 1846.92   90.19
   4   2   2 1833.52   90.19
  -4   2  -2 1819.22   90.19
  -6  -2  -2   14.90    0.90
   6  -2   2   14.50    0.80
   6  -2   2   15.50    0.90
  -6  -2  -2   13.50    0.90
   6   2   2   13.90    0.90
  -6   2  -2   15.00    1.00
   8  -2   2  942.91   46.10
  -8  -2  -2  944.41   46.20
   8  -2   2  936.51   46.20
  -8  -2  -2  910.61   46.20
   8   2   2  905.61   46.20
  -8   2  -2  946.21   46.30
  10  -2   2  439.76   22.40
  10  -2   2  454.15   22.20
 -10  -2  -2  437.56   22.30
 -10  -2  -2  450.25   22.40
 -10   2  -2  452.55   22.40
  10   2   2  453.85   22.40
  12  -2   2   41.00    2.10
  12  -2   2   40.10    2.30
 -12  -2  -2   40.20    2.20
 -12  -2  -2   40.50    2.30
  12   2   2   40.70    2.30
 -12   2  -2   42.90    2.30
 -14  -2  -2   15.30    1.00
  14  -2   2   11.60    1.10
 -14  -2  -2   13.50    1.10
  14  -2   2   14.40    0.80
 -14   2  -2   13.30    1.10
  14   2   2   12.50    1.10
  16  -2   2  107.19    6.00
 -16  -2  -2  122.29    5.90
 -16  -2  -2  110.79    6.00
  16   2   2  116.19    6.00
 -16   2  -2  113.09    6.00
  18  -2   2   95.29    5.20
 -18  -2  -2  100.89    5.10
 -18  -2  -2   98.49    5.30
 -18   2  -2   93.39    5.20
  18   2   2  100.09    5.20
  20  -2   2   33.60    2.20
 -20  -2  -2   38.70    2.30
 -20  -2  -2   36.50    2.00
 -20   2  -2   36.10    2.30
  20   2   2   30.00    2.10
 -22  -2  -2   22.60    1.90
  22  -2   2   23.90    1.80
  22   2   2   27.60    1.80
 -22   2  -2   23.00    1.90
  24  -2   2   43.80    2.80
 -24  -2  -2   44.60    2.90
 -24   2  -2   43.10    2.80
  24   2   2   44.50    2.70
 -26  -2  -2    2.90    1.10
  26  -2   2    3.20    1.10
 -26   2  -2    2.90    1.10
  26   2   2    3.30    1.20
  28  -2   2    2.40    1.20
 -28  -2  -2    1.70    1.10
  28   2   2    1.10    1.10
 -28   2  -2    0.40    1.10
 -30  -2  -2    8.60    1.60
  30  -2   2    9.80    1.50
 -30   2  -2    7.60    1.50
  30   2   2    9.80    1.50
  32  -2   2   83.09    5.10
 -32  -2  -2   90.99    5.30
 -32   2  -2   80.39    5.20
  32   2   2   95.29    5.20
 -34  -2  -2   26.10    2.70
  34  -2   2   23.80    2.40
 -34   2  -2   18.40    2.40
  36  -2   2    0.80    1.90
 -36  -2  -2    0.70    1.80
 -36   2  -2    0.70    1.80
  38  -2   2    9.10    2.40
 -39   3   2    0.60    1.80
  37  -3  -2    0.90    1.30
 -37  -3   2    0.30    1.70
 -37   3   2   -0.10    1.60
 -35  -3   2    2.40    1.50
  35  -3  -2    5.20    1.40
 -35   3   2    1.20    1.40
  33  -3  -2    9.10    1.60
 -33  -3   2    6.90    1.60
 -33   3   2   10.00    1.60
  31  -3  -2   52.59    3.30
 -31  -3   2   53.49    3.60
 -31   3   2   53.49    3.40
 -29  -3   2    3.60    1.20
  29  -3  -2    6.40    1.10
 -29   3   2    5.30    1.20
 -27  -3   2   25.60    1.80
 -27  -3   2   25.90    2.10
  27  -3  -2   24.70    1.80
 -27   3   2   20.80    1.90
 -25  -3   2   25.30    1.90
  25  -3  -2   28.90    2.00
 -25  -3   2   32.10    2.10
 -25   3   2   30.20    2.10
 -23  -3   2    4.80    1.00
  23  -3  -2    6.40    1.00
 -23  -3   2    5.00    0.80
 -23   3   2    4.60    0.70
  23   3  -2    4.60    0.70
 -23   3   2    5.90    1.00
  21  -3  -2   40.80    2.50
 -21  -3   2   46.60    2.70
 -21  -3   2   46.80    2.50
 -21   3   2   46.60    2.70
 -21   3   2   42.80    2.50
  21   3  -2   43.30    2.50
 -19  -3   2   94.29    4.80
 -19  -3   2   89.89    4.90
 -19   3   2   87.29    4.80
  19   3  -2   88.39    4.70
 -19   3   2   91.79    4.70
 -19   3   2   88.99    4.80
 -17  -3   2   30.00    2.10
 -17  -3   2   36.00    2.10
 -17   3   2   36.10    2.00
 -17   3   2   35.10    2.00
  17   3  -2   32.90    1.90
 -17   3   2   36.50    2.00
 -15  -3   2   18.70    1.20
  15  -3  -2   14.40    1.10
 -15  -3   2   14.00    1.20
 -15   3   2   18.00    1.20
  15   3  -2   17.40    1.00
 -15   3   2   17.70    1.20
 -13  -3   2   47.00    2.50
  13  -3  -2   41.50    2.40
  13   3  -2   46.10    2.40
 -13   3   2   44.20    2.50
  13   3  -2   49.50    2.60
 -13   3   2   49.10    2.50
  11  -3  -2    3.30    0.50
 -11  -3   2    3.80    0.50
 -11   3   2    4.50    0.50
 -11   3   2    4.70    0.50
  11   3  -2    4.40    0.40
  11   3  -2    4.30    0.60
  -9  -3   2  192.18    9.80
   9  -3  -2  189.58    9.80
  -9   3   2  187.78    9.80
   9   3  -2  200.58    9.80
   9   3  -2  196.68    9.70
  -9   3   2  197.08    9.70
  -7  -3   2  501.25   24.70
   7  -3  -2  496.15   24.70
  -7   3   2  486.65   24.70
   7   3  -2  488.55   24.70
  -7   3   2  490.85   24.60
   7   3  -2  512.45   24.60
   5  -3  -2  728.03   35.60
  -5  -3   2  703.53   35.70
  -5   3   2  708.93   35.60
   5   3  -2  707.23   35.70
   5   3  -2  722.43   35.50
  -5   3   2  734.43   35.60
   3  -3  -2    1.20    0.30
  -3  -3   2    1.00    0.30
  -3   3   2    0.30    0.30
   3   3  -2    1.60    0.40
  -3   3   2    1.30    0.10
   3   3  -2    1.00    0.20
  -1  -3   2   61.09    3.20
   1   3  -2   63.99    3.20
  -1   3   2   59.69    3.20
   1   3  -2   64.89    3.20
  -1   3   2   61.59    3.10
  -1  -3  -2   68.79    3.50
   1  -3   2   67.29    3.40
  -1   3  -2   67.69    3.50
   1   3   2   62.79    3.40
  -1   3  -2   66.09    3.40
   3  -3   2    0.00    0.30
  -3  -3  -2    0.20    0.30
  -3  -3  -2   -0.10    0.20
   3   3   2    0.70    0.30
  -3   3  -2    0.70    0.30
  -3   3  -2    0.20    0.30
   5  -3   2  519.05   25.10
  -5  -3  -2  500.95   25.10
   5  -3   2  498.85   25.10
  -5  -3  -2  507.35   25.10
  -5   3  -2  495.45   25.10
   5   3   2  507.15   25.10
  -7  -3  -2   25.20    1.50
   7  -3   2   28.40    1.50
  -7  -3  -2   28.10    1.50
   7  -3   2   24.50    1.40
   7   3   2   23.60    1.50
  -7   3  -2   25.70    1.50
  -9  -3  -2   17.00    1.20
   9  -3   2   19.20    1.20
  -9  -3  -2   23.60    1.20
  -9   3  -2   18.60    1.20
   9   3   2   16.30    1.20
 -11  -3  -2    9.10    0.80
  11  -3   2   10.50    0.60
  11  -3   2   10.30    0.90
 -11  -3  -2   12.00    0.90
  11   3   2    9.50    0.90
 -11   3  -2    9.60    0.80
  13  -3   2  123.89    6.50
 -13  -3  -2  131.49    6.70
  13  -3   2  132.49    6.70
 -13  -3  -2  131.39    6.80
  13   3   2  131.99    6.70
 -13   3  -2  136.09    6.80
 -15  -3  -2    2.80    0.70
 -15  -3  -2    4.60    0.60
  15  -3   2    3.80    0.70
  15   3   2    5.00    0.70
 -15   3  -2    3.60    0.70
 -17  -3  -2   60.69    3.10
 -17  -3  -2   55.99    3.30
  17  -3   2   56.89    3.20
 -17   3  -2   59.69    3.30
  17   3   2   54.19    3.20
 -19  -3  -2  101.69    5.20
  19  -3   2   98.99    5.40
 -19  -3  -2  103.89    5.50
  19   3   2   96.79    5.30
 -19   3  -2  102.49    5.40
  21  -3   2    7.60    1.10
 -21  -3  -2    7.70    0.90
 -21  -3  -2    9.50    1.20
  21   3   2    6.50    1.00
 -21   3  -2    8.20    1.10
  23  -3   2   68.99    4.00
 -23  -3  -2   70.29    4.10
 -23   3  -2   69.19    4.10
  23   3   2   72.29    4.00
  25  -3   2    1.50    1.00
 -25  -3  -2    2.70    1.10
 -25   3  -2    3.40    1.10
  25   3   2    1.80    0.90
  27  -3   2    4.40    1.10
 -27  -3  -2    5.70    1.30
 -27   3  -2    5.60    1.30
  27   3   2    6.10    1.20
  29  -3   2    9.40    1.50
 -29  -3  -2   11.70    1.80
  29   3   2   12.70    1.60
 -29   3  -2    9.80    1.60
 -31  -3  -2   20.40    2.30
  31  -3   2   19.00    2.00
 -31   3  -2   17.90    2.10
  33  -3   2    4.60    1.50
 -33  -3  -2    2.50    1.70
 -33   3  -2    4.80    1.70
  35  -3   2    5.80    1.80
 -35  -3  -2    5.70    2.00
 -35   3  -2    2.50    1.80
  37  -3   2    5.40    1.90
  38  -4  -2    0.90    1.60
  38   4  -2   -0.10    1.70
 -38   4   2   -0.60    1.80
  36  -4  -2   13.30    1.90
 -36  -4   2   12.40    2.10
 -36   4   2   15.40    2.10
 -34  -4   2    8.30    1.80
  34  -4  -2    6.50    1.40
 -34   4   2    4.80    1.50
  32  -4  -2    1.20    1.10
 -32  -4   2    1.50    1.30
 -32   4   2    0.60    1.20
  30  -4  -2    1.20    1.00
 -30  -4   2    0.80    1.20
 -30   4   2    1.00    1.10
  28  -4  -2    4.70    1.10
 -28  -4   2    4.60    1.00
 -28  -4   2    3.00    1.20
 -28   4   2    4.80    1.20
 -26  -4   2   90.19    5.00
  26  -4  -2   92.59    5.10
 -26  -4   2   91.29    5.30
 -26   4   2   98.69    5.20
  24  -4  -2   15.10    1.40
 -24  -4   2   13.80    1.50
 -24  -4   2   13.40    1.40
 -24   4   2   16.00    1.50
  22  -4  -2  123.59    6.40
 -22  -4   2  121.59    6.50
  22  -4  -2  124.99    6.50
 -22  -4   2  130.39    6.70
 -22   4   2  119.79    6.50
  20  -4  -2  324.37   16.10
 -20  -4   2  329.57   16.30
 -20  -4   2  314.27   16.20
  20   4  -2  322.27   16.10
 -20   4   2  317.67   16.20
 -20   4   2  316.17   16.20
 -18  -4   2    6.00    0.80
  18  -4  -2    6.50    0.70
 -18   4   2    6.10    0.80
 -18   4   2    5.40    0.80
  18   4  -2    6.80    0.90
  18   4  -2    5.50    0.60
 -16  -4   2    6.20    0.80
  16  -4  -2    4.80    0.70
  16   4  -2    6.70    0.80
  16   4  -2    4.70    0.50
 -16   4   2    4.20    0.70
 -16   4   2    6.30    0.70
 -14  -4   2    8.60    0.90
  14  -4  -2    8.80    0.80
 -14   4   2   10.40    0.80
  14   4  -2    8.80    0.70
 -14   4   2    9.80    0.90
  14   4  -2    9.00    0.90
  12  -4  -2    1.00    0.40
 -12  -4   2    1.60    0.50
 -12   4   2    1.00    0.40
 -12   4   2    2.00    0.40
  12   4  -2    2.30    0.60
  12   4  -2    1.70    0.30
 -10  -4   2   43.00    2.40
  10  -4  -2   44.10    2.40
 -10   4   2   43.70    2.40
  10   4  -2   44.20    2.30
  10   4  -2   43.10    2.40
 -10   4   2   43.30    2.30
   8  -4  -2  244.78   12.40
  -8  -4   2  244.98   12.40
  -8   4   2  234.38   12.40
  -8   4   2  248.58   12.30
   8   4  -2  254.17   12.30
   8   4  -2  249.88   12.40
  -6  -4   2  448.16   22.50
   6  -4  -2  453.45   22.50
  -6   4   2  444.06   22.50
   6   4  -2  428.16   22.50
   6   4  -2  469.95   22.40
  -6   4   2  461.15   22.40
   4  -4  -2    1.10    0.40
  -4  -4   2    0.50    0.40
  -4   4   2    0.40    0.30
   4   4  -2    0.40    0.40
   4   4  -2    0.20    0.20
  -4   4   2    0.60    0.20
  -2  -4   2   22.50    1.20
   2  -4  -2   19.10    1.20
   2   4  -2   20.80    1.10
  -2   4   2   18.40    1.20
  -2   4   2   19.40    1.10
   2   4  -2   21.60    1.20
   0  -4  -2   41.80    2.20
   0  -4   2   38.70    2.10
   0   4  -2   37.60    2.10
   0   4   2   38.00    2.00
   0   4  -2   39.20    2.10
   0   4   2   38.70    2.10
  -2  -4  -2    1.10    0.40
   2  -4   2    0.50    0.30
  -2   4  -2    0.50    0.30
  -2   4  -2    0.90    0.40
   2   4   2    0.40    0.40
   2   4   2    1.20    0.30
  -4  -4  -2  315.57   15.90
   4  -4   2  324.47   15.90
  -4  -4  -2  314.37   16.00
   4   4   2  316.67   15.90
  -4   4  -2  319.07   15.90
  -4   4  -2  320.97   16.00
  -6  -4  -2    5.90    0.60
   6  -4   2    5.30    0.50
  -6  -4  -2    6.30    0.70
   6   4   2    5.30    0.60
  -6   4  -2    4.90    0.60
  -6   4  -2    6.90    0.70
   8  -4   2    0.10    0.40
  -8  -4  -2   -0.10    0.40
   8  -4   2    0.10    0.30
  -8  -4  -2   -0.20    0.40
  -8   4  -2    0.10    0.40
   8   4   2   -0.20    0.40
  10  -4   2   83.49    4.20
  10  -4   2   85.99    4.40
 -10  -4  -2   85.09    4.40
 -10  -4  -2   78.59    4.30
  10   4   2   84.39    4.30
 -10   4  -2   79.39    4.40
 -12  -4  -2    7.50    0.80
  12  -4   2    6.30    0.60
  12  -4   2    6.30    0.70
 -12  -4  -2    5.40    0.80
 -12   4  -2    7.20    0.80
  12   4   2    6.30    0.70
  14  -4   2  106.49    5.70
  14  -4   2  109.59    5.50
 -14  -4  -2  103.19    5.70
 -14  -4  -2  114.49    5.70
  14   4   2  108.39    5.70
 -14   4  -2  109.99    5.70
  16  -4   2    6.10    0.90
 -16  -4  -2    5.40    0.90
 -16  -4  -2    7.00    0.80
  16   4   2    6.10    0.80
 -16   4  -2    8.00    1.00
 -18  -4  -2  123.69    6.40
  18  -4   2  116.89    6.40
 -18  -4  -2  116.49    6.30
 -18   4  -2  125.89    6.40
  18   4   2  123.39    6.30
 -20  -4  -2  162.58    8.60
  20  -4   2  167.18    8.60
 -20  -4  -2  162.08    8.40
  20   4   2  161.68    8.50
 -20   4  -2  170.58    8.60
 -22  -4  -2   11.10    1.40
 -22  -4  -2   11.30    1.20
  22  -4   2   12.80    1.20
 -22   4  -2   12.40    1.40
  22   4   2   10.40    1.20
 -24  -4  -2   26.80    2.30
  24  -4   2   28.80    2.20
 -24   4  -2   28.20    2.20
  24   4   2   32.70    2.20
 -26  -4  -2    4.30    1.30
  26  -4   2    2.20    1.10
 -26   4  -2    4.00    1.20
  26   4   2    5.10    1.30
 -28  -4  -2    6.70    1.50
  28  -4   2    5.60    1.30
 -28   4  -2    5.60    1.30
  30  -4   2    1.40    1.20
 -30  -4  -2    3.30    1.50
 -30   4  -2    0.40    1.30
 -32  -4  -2    3.00    1.60
  32  -4   2    2.30    1.60
 -32   4  -2    1.80    1.50
  34  -4   2    5.10    1.70
 -34  -4  -2    7.90    2.00
 -34   4  -2    3.90    1.80
  36  -4   2    2.70    1.80
  39  -5  -2   17.00    2.30
 -39   5   2   14.30    2.50
  37  -5  -2    4.90    1.70
 -37   5   2    4.10    1.80
  37   5  -2    5.20    1.80
  35  -5  -2    2.10    1.40
 -35   5   2    2.10    1.50
  35   5  -2    1.10    1.50
  33  -5  -2   -0.30    1.20
  33   5  -2    2.00    1.40
 -33   5   2    2.30    1.40
  31  -5  -2    2.10    1.30
  31   5  -2    2.40    1.30
 -31   5   2    3.70    1.30
  29  -5  -2    1.80    1.00
 -29  -5   2    2.90    1.10
  29   5  -2    2.50    1.20
 -29   5   2    4.10    1.20
  27  -5  -2    1.60    1.00
 -27  -5   2    0.40    0.80
  27   5  -2    1.60    1.10
 -27   5   2    1.40    1.10
  25  -5  -2   90.19    5.10
 -25  -5   2   94.29    5.00
  25   5  -2   88.99    5.20
 -25   5   2   96.49    5.20
 -23  -5   2   52.39    3.10
  23  -5  -2   56.49    3.30
 -23   5   2   57.29    3.20
  23   5  -2   51.19    3.30
  21  -5  -2    9.00    1.00
 -21  -5   2   10.10    1.10
 -21   5   2    9.90    1.10
 -21   5   2    7.30    1.10
  21   5  -2    9.60    1.20
  19  -5  -2  102.49    5.20
 -19  -5   2   99.19    5.30
 -19   5   2   96.99    5.30
  19   5  -2   99.39    5.40
 -19   5   2  101.39    5.30
  17  -5  -2   20.90    1.40
 -17  -5   2   23.60    1.50
 -17   5   2   20.50    1.50
  17   5  -2   20.30    1.30
  17   5  -2   23.10    1.60
 -17   5   2   18.70    1.40
  15  -5  -2   49.00    2.80
 -15  -5   2   51.59    2.80
  15   5  -2   50.29    2.90
 -15   5   2   49.30    2.80
 -15   5   2   50.19    2.80
  15   5  -2   49.90    2.70
  13  -5  -2    5.80    0.70
 -13  -5   2    5.30    0.70
 -13   5   2    5.70    0.70
 -13   5   2    5.70    0.60
  13   5  -2    5.50    0.60
  13   5  -2    5.30    0.80
  11  -5  -2   33.90    2.00
 -11  -5   2   36.90    2.10
  11   5  -2   34.30    2.10
 -11   5   2   36.30    2.10
  11   5  -2   36.10    1.90
 -11   5   2   37.60    2.00
   9  -5  -2   20.40    1.40
  -9  -5   2   21.20    1.40
  -9   5   2   24.00    1.30
   9   5  -2   20.90    1.20
   9   5  -2   20.90    1.40
  -9   5   2   19.80    1.30
  -7  -5   2   24.80    1.60
   7  -5  -2   24.30    1.60
  -7   5   2   26.80    1.60
   7   5  -2   26.00    1.60
   7   5  -2   25.30    1.40
  -7   5   2   27.70    1.40
   5  -5  -2   72.19    3.90
  -5  -5   2   73.39    3.90
   5   5  -2   74.39    3.70
  -5   5   2   71.69    3.70
  -5   5   2   73.99    3.90
   5   5  -2   73.59    3.90
  -3  -5   2  811.22   41.00
   3  -5  -2  809.92   41.00
   3   5  -2  812.82   41.00
   3   5  -2  849.61   40.90
  -3   5   2  824.92   40.90
  -3   5   2  839.32   41.00
   1  -5  -2    1.10    0.50
  -1  -5   2    1.20    0.50
  -1   5   2    1.10    0.40
   1   5  -2    1.30    0.60
   1   5  -2    1.20    0.40
   1  -5   2  242.48   11.90
  -1  -5  -2  233.68   11.90
   1   5   2  239.58   11.90
  -1   5  -2  235.78   11.90
   1   5   2  232.88   11.80
  -1   5  -2  234.28   11.90
   3  -5   2   10.40    0.80
  -3  -5  -2   10.60    0.90
  -3   5  -2    9.40    0.90
   3   5   2    9.60    0.70
   3   5   2    7.50    0.80
  -3   5  -2    7.20    0.70
  -5  -5  -2  133.39    6.60
   5  -5   2  122.89    6.50
   5   5   2  129.99    6.50
  -5   5  -2  122.99    6.50
   5   5   2  130.99    6.40
  -5   5  -2  121.39    6.50
  -7  -5  -2   85.59    4.50
   7  -5   2   88.59    4.40
  -7   5  -2   89.29    4.40
  -7   5  -2   81.19    4.40
   7   5   2   83.09    4.40
   7   5   2   76.39    4.40
  -9  -5  -2   -0.10    0.50
  -9  -5  -2    0.60    0.50
   9  -5   2    0.80    0.40
  -9   5  -2    1.10    0.50
   9   5   2    0.80    0.50
  -9   5  -2    1.10    0.50
 -11  -5  -2   68.39    3.70
  11  -5   2   70.59    3.60
 -11  -5  -2   64.09    3.60
  11  -5   2   68.59    3.50
  11   5   2   64.29    3.60
 -11   5  -2   67.99    3.70
 -13  -5  -2   25.00    1.60
 -13  -5  -2   22.50    1.60
  13  -5   2   23.90    1.40
  13  -5   2   22.20    1.60
  13   5   2   24.40    1.60
 -13   5  -2   26.10    1.60
 -15  -5  -2   81.29    4.70
  15  -5   2   85.99    4.70
 -15  -5  -2   91.49    4.70
 -15   5  -2   90.09    4.80
  15   5   2   93.59    4.70
 -17  -5  -2   -0.30    0.60
 -17  -5  -2   -0.30    0.70
  17  -5   2    0.20    0.70
 -17   5  -2    0.30    0.70
  17   5   2    0.70    0.70
 -19  -5  -2   40.30    2.40
 -19  -5  -2   43.60    2.60
  19  -5   2   38.20    2.50
 -19   5  -2   42.10    2.60
 -21  -5  -2   27.50    2.00
  21  -5   2   30.10    2.10
 -21  -5  -2   28.80    2.20
  21   5   2   30.90    2.00
 -21   5  -2   30.10    2.10
  23  -5   2  137.39    7.40
 -23  -5  -2  147.29    7.60
 -23  -5  -2  136.89    7.40
  23   5   2  149.39    7.40
 -23   5  -2  128.79    7.40
  25  -5   2    9.70    1.40
 -25  -5  -2   10.60    1.50
 -25   5  -2    9.50    1.40
  25   5   2   10.40    1.40
 -27  -5  -2    1.10    1.30
  27  -5   2    2.30    1.10
 -27   5  -2    1.70    1.20
  29  -5   2    0.60    1.20
 -29  -5  -2    0.00    1.30
 -29   5  -2    0.20    1.20
  31  -5   2    7.50    1.50
 -31  -5  -2   10.90    1.90
 -31   5  -2    9.90    1.70
 -33  -5  -2   -0.50    1.70
  33  -5   2   -0.30    1.40
 -33   5  -2    0.10    1.50
 -35  -5  -2    8.00    2.20
  35  -5   2    7.30    1.90
 -35   5  -2    3.20    1.90
 -38   6   2   50.79    4.00
  36  -6  -2   -0.20    1.50
 -36   6   2    0.40    1.60
  36   6  -2    0.10    1.70
  34  -6  -2   -1.00    1.30
 -34   6   2    0.30    1.60
  34   6  -2   -0.60    1.40
  32  -6  -2    8.80    1.50
  32   6  -2   11.30    1.80
 -32   6   2   12.80    1.90
  30  -6  -2    0.70    1.10
 -30  -6   2   -0.10    1.10
  30   6  -2    0.40    1.20
 -30   6   2    0.50    1.30
 -28  -6   2    3.80    1.20
  28  -6  -2    2.50    1.10
 -28   6   2    3.70    1.20
  28   6  -2    4.40    1.30
 -26  -6   2    0.10    0.80
  26  -6  -2   -0.50    0.90
  26   6  -2    0.50    1.00
 -26   6   2   -0.20    1.00
 -24  -6   2   13.50    1.40
  24  -6  -2   14.40    1.50
 -24   6   2   14.90    1.50
  24   6  -2   10.30    1.40
 -22  -6   2   74.59    4.20
 -22   6   2   72.39    4.20
  22   6  -2   78.69    4.30
 -22   6   2   76.59    4.30
 -20  -6   2    3.50    0.80
  20  -6  -2    2.80    0.80
 -20   6   2    3.80    0.90
  20   6  -2    1.90    0.90
 -20   6   2    2.70    0.90
 -18  -6   2    8.80    1.10
  18  -6  -2   10.20    1.10
 -18   6   2    9.00    1.10
 -18   6   2   10.90    1.00
  18   6  -2   11.70    1.20
 -16  -6   2  111.49    5.90
  16  -6  -2  110.29    5.80
 -16   6   2  112.59    5.80
  16   6  -2  106.89    5.90
 -16   6   2  111.59    5.90
  14  -6  -2   54.39    3.10
 -14  -6   2   54.49    3.10
  14   6  -2   56.69    2.90
 -14   6   2   57.99    3.00
  14   6  -2   54.39    3.10
 -14   6   2   49.40    3.10
  12  -6  -2   21.60    1.50
 -12  -6   2   23.20    1.50
  12   6  -2   21.80    1.50
 -12   6   2   24.10    1.50
 -12   6   2   21.50    1.40
  12   6  -2   20.60    1.30
 -10  -6   2    6.10    0.80
  10  -6  -2    5.10    0.80
  10   6  -2    5.10    0.80
 -10   6   2    5.80    0.60
 -10   6   2    5.70    0.80
  10   6  -2    5.40    0.60
  -8  -6   2   60.49    3.50
   8  -6  -2   62.19    3.50
  -8   6   2   64.79    3.50
   8   6  -2   68.59    3.50
   8   6  -2   66.89    3.40
   6  -6  -2  191.78    9.80
  -6  -6   2  192.08    9.80
   6   6  -2  189.18    9.80
   6   6  -2  193.78    9.60
  -6   6   2  188.08    9.80
  -6   6   2  195.38    9.60
   4  -6  -2  318.57   16.20
  -4  -6   2  321.17   16.20
  -4   6   2  319.47   16.20
   4   6  -2  327.27   16.10
   4   6  -2  320.37   16.20
  -4   6   2  325.57   16.00
  -2  -6   2  133.29    6.80
   2  -6  -2  130.29    6.80
  -2   6   2  134.69    6.70
  -2   6   2  127.59    6.80
   2   6  -2  132.09    6.70
   2   6  -2  133.89    6.80
   0  -6  -2   48.60    2.70
   0  -6   2   42.60    2.60
   0   6   2   48.10    2.60
   0   6   2   45.50    2.40
   0   6  -2   47.60    2.50
   0   6  -2   47.20    2.60
   2  -6   2   23.00    1.60
  -2  -6  -2   25.20    1.70
   2   6   2   26.20    1.50
  -2   6  -2   25.30    1.50
   2   6   2   24.60    1.60
  -2   6  -2   30.20    1.60
  -4  -6  -2   65.59    3.50
   4  -6   2   62.99    3.40
   4   6   2   67.29    3.40
   4   6   2   65.39    3.50
  -4   6  -2   61.59    3.40
  -4   6  -2   63.59    3.50
  -6  -6  -2   86.49    4.60
   6  -6   2   83.69    4.50
  -6   6  -2   84.99    4.50
  -6   6  -2   84.49    4.50
   6   6   2   85.89    4.40
   6   6   2   84.79    4.50
   8  -6   2   15.20    1.10
  -8  -6  -2   14.30    1.20
   8   6   2   14.10    1.10
   8   6   2   12.40    1.10
  -8   6  -2   14.60    1.10
  -8   6  -2   14.40    1.10
 -10  -6  -2   44.80    2.90
  10  -6   2   52.79    2.80
 -10   6  -2   47.80    2.90
 -10   6  -2   51.09    2.90
  10   6   2   53.99    2.90
  10   6   2   53.39    2.80
  12  -6   2    0.10    0.50
 -12  -6  -2    0.20    0.70
  12  -6   2    0.40    0.40
 -12  -6  -2    0.50    0.60
 -12   6  -2    0.60    0.60
  12   6   2    0.80    0.60
 -14  -6  -2   11.60    1.20
  14  -6   2   12.70    1.10
 -14  -6  -2   12.20    1.30
  14   6   2   10.20    1.10
 -14   6  -2   12.90    1.20
 -16  -6  -2    1.00    0.70
  16  -6   2    0.20    0.60
 -16  -6  -2    0.00    0.80
  16   6   2   -0.40    0.60
 -16   6  -2   -0.40    0.60
 -18  -6  -2    0.30    0.80
  18  -6   2    2.20    0.80
 -18  -6  -2    1.70    0.80
  18   6   2    2.20    0.80
 -18   6  -2    1.00    0.90
 -20  -6  -2    4.00    1.10
 -20  -6  -2    6.00    1.10
  20  -6   2    6.00    1.10
 -20   6  -2    4.40    1.00
  20   6   2    6.80    1.10
  22  -6   2   32.40    2.40
 -22  -6  -2   39.00    2.50
 -22  -6  -2   34.20    2.30
 -22   6  -2   31.30    2.40
  22   6   2   35.90    2.40
  24  -6   2    0.40    0.90
 -24  -6  -2    0.30    1.10
 -24   6  -2   -0.10    1.00
  26  -6   2    0.20    1.10
 -26  -6  -2    0.50    1.20
 -26   6  -2   -0.20    1.10
 -28  -6  -2    3.10    1.50
  28  -6   2    6.60    1.40
 -28   6  -2    7.60    1.50
 -30  -6  -2    0.60    1.50
  30  -6   2    0.70    1.30
 -30   6  -2   -0.60    1.30
 -32  -6  -2    1.10    1.80
  32  -6   2   -1.40    1.50
 -32   6  -2   -0.60    1.50
 -34  -6  -2    0.60    2.00
  34  -6   2    0.80    1.60
 -34   6  -2    0.10    1.70
  35  -7  -2    0.10    1.50
  35   7  -2    0.70    1.70
  33  -7  -2    0.60    1.40
 -33   7   2    1.50    1.90
  33   7  -2    1.80    1.60
 -31  -7   2    1.40    1.20
  31  -7  -2    0.10    1.30
 -31   7   2    2.40    1.30
  31   7  -2    1.50    1.40
 -29  -7   2    1.70    1.10
  29  -7  -2    1.10    1.10
 -29   7   2    0.60    1.20
  29   7  -2    0.40    1.20
 -27  -7   2    2.60    1.10
  27  -7  -2    1.00    1.00
 -27   7   2    2.40    1.30
  27   7  -2    3.00    1.20
  25  -7  -2    3.40    1.10
 -25  -7   2    5.10    1.10
  25   7  -2    3.10    1.20
 -25   7   2    5.20    1.10
 -23  -7   2    0.50    0.90
  23   7  -2    1.10    1.00
 -23   7   2    1.20    0.90
 -23   7   2    0.70    0.90
 -21  -7   2    8.00    1.20
 -21   7   2    8.80    1.20
  21   7  -2    8.10    1.30
 -21   7   2   11.20    1.30
  19  -7  -2    0.40    0.80
 -19  -7   2    0.10    0.80
 -19   7   2    1.10    0.70
 -19   7   2    0.00    0.70
  19   7  -2    0.70    0.90
  17  -7  -2   13.50    1.40
 -17  -7   2   18.00    1.50
 -17   7   2   16.00    1.40
  17   7  -2   15.60    1.50
 -17   7   2   14.40    1.30
  15  -7  -2   60.69    3.30
 -15  -7   2   58.19    3.40
 -15   7   2   55.69    3.40
  15   7  -2   58.49    3.50
 -15   7   2   62.29    3.30
 -13  -7   2   75.39    4.30
  13  -7  -2   71.59    4.20
  13   7  -2   76.79    4.10
 -13   7   2   77.19    4.20
 -13   7   2   81.59    4.10
  13   7  -2   81.49    4.30
 -11  -7   2    1.20    0.70
  11  -7  -2    0.10    0.60
 -11   7   2    0.50    0.50
  11   7  -2    0.20    0.60
 -11   7   2    0.70    0.60
  11   7  -2    0.30    0.40
   9  -7  -2    6.70    0.90
  -9  -7   2    6.90    0.90
   9   7  -2    7.60    0.90
   9   7  -2    6.50    0.70
  -9   7   2    8.70    0.70
  -9   7   2    6.10    0.80
   7  -7  -2    0.00    0.60
  -7  -7   2    0.60    0.60
  -7   7   2    0.40    0.40
  -7   7   2    0.20    0.50
   7   7  -2    0.80    0.40
   7   7  -2    0.20    0.60
   5  -7  -2    1.10    0.60
  -5  -7   2    1.60    0.60
  -5   7   2    1.00    0.40
  -5   7   2    0.60    0.60
   5   7  -2    1.40    0.50
   5   7  -2    1.20    0.60
   3  -7  -2    2.90    0.70
  -3  -7   2    1.60    0.60
   3   7  -2    2.60    0.50
  -3   7   2    3.50    0.40
  -3   7   2    1.80    0.60
   3   7  -2    2.00    0.70
  -1  -7   2   43.00    2.60
   1  -7  -2   44.00    2.70
  -1   7   2   47.20    2.60
  -1   7   2   47.70    2.40
   1   7  -2   46.60    2.50
   1   7  -2   44.30    2.60
  -1  -7  -2    1.00    0.70
   1  -7   2    1.60    0.70
   1   7   2    1.90    0.60
   1   7   2    1.50    0.40
  -1   7  -2    1.40    0.50
  -1   7  -2    0.70    0.50
  -3  -7  -2   41.80    2.40
   3  -7   2   37.90    2.30
  -3   7  -2   39.30    2.30
   3   7   2   43.40    2.20
   3   7   2   38.20    2.30
  -3   7  -2   40.30    2.40
   5  -7   2   43.00    2.60
  -5  -7  -2   46.80    2.70
  -5   7  -2   43.60    2.60
  -5   7  -2   48.70    2.60
   5   7   2   48.70    2.50
   5   7   2   44.50    2.60
  -7  -7  -2    4.00    0.80
   7  -7   2    2.70    0.60
   7   7   2    3.00    0.70
  -7   7  -2    3.80    0.70
  -7   7  -2    2.80    0.60
   7   7   2    2.50    0.60
   9  -7   2    1.10    0.60
  -9  -7  -2    0.40    0.70
  -9   7  -2    0.50    0.50
   9   7   2    1.00    0.60
   9   7   2    0.00    0.60
  -9   7  -2    0.10    0.60
 -11  -7  -2   78.69    4.40
  11  -7   2   77.59    4.20
 -11   7  -2   78.79    4.30
 -11   7  -2   79.89    4.30
  11   7   2   79.49    4.30
  11   7   2   83.79    4.30
 -13  -7  -2   10.00    1.20
  13  -7   2    9.70    1.00
 -13   7  -2    9.10    1.00
  13   7   2    9.80    1.10
  13   7   2    7.80    1.00
  15  -7   2    2.80    0.80
 -15  -7  -2    2.60    0.80
  15   7   2    3.20    0.80
 -15   7  -2    3.20    0.80
  15   7   2    3.20    0.80
 -17  -7  -2    1.10    0.90
  17  -7   2    1.40    0.80
  17   7   2    1.00    0.90
 -17   7  -2    2.10    0.80
  17   7   2    0.40    0.90
  19  -7   2    0.30    0.80
 -19  -7  -2    1.50    0.80
  19   7   2    0.40    0.90
 -19   7  -2    0.10    0.80
  19   7   2    1.40    0.90
 -21  -7  -2    5.60    1.20
 -21  -7  -2    4.00    1.00
  21  -7   2    3.70    1.00
 -21   7  -2    5.20    1.20
 -23  -7  -2    5.70    1.10
  23  -7   2    6.10    1.20
 -23  -7  -2    6.30    1.40
 -23   7  -2    4.90    1.20
 -25  -7  -2   -0.50    1.30
  25  -7   2    0.30    1.00
 -25   7  -2   -0.20    1.90
 -27  -7  -2    1.80    1.30
  27  -7   2    0.90    1.10
 -27   7  -2    1.40    1.40
 -29  -7  -2   -0.20    1.50
  29  -7   2   -0.90    1.30
 -29   7  -2   -0.80    1.30
 -31  -7  -2    0.30    1.70
  31  -7   2    1.40    1.50
 -31   7  -2    1.40    1.60
  33  -7   2    6.30    2.20
  33   7   2   10.00    2.10
 -33   7  -2    6.80    2.00
  34  -8  -2    4.60    1.70
  34   8  -2    2.60    1.90
  32  -8  -2   -1.10    1.40
  32   8  -2   -1.00    1.50
 -30  -8   2   -0.80    1.30
  30  -8  -2   -0.50    1.20
  30   8  -2   -0.20    1.30
 -28  -8   2    9.50    1.60
  28  -8  -2    8.20    1.50
  28   8  -2    8.90    1.60
 -26  -8   2    3.10    1.20
  26  -8  -2    2.80    1.10
  26   8  -2    3.90    1.30
 -24  -8   2   -0.40    0.90
 -24   8   2    0.20    1.00
  24   8  -2   -0.20    1.20
 -22  -8   2   -0.50    0.90
  22   8  -2    0.10    1.00
 -22   8   2    0.20    0.90
 -20  -8   2    3.80    1.10
 -20   8   2    6.20    1.20
  20   8  -2    3.40    1.10
 -20   8   2    4.00    1.10
  18  -8  -2    7.90    1.20
 -18  -8   2    8.10    1.20
 -18   8   2    9.60    1.10
  18   8  -2   10.90    1.30
 -18   8   2    8.10    1.20
 -16  -8   2    1.60    0.90
  16  -8  -2    0.90    0.80
  16   8  -2    1.70    0.90
 -16   8   2    0.10    0.80
 -16   8   2    0.70    0.70
 -14  -8   2    3.40    0.90
  14  -8  -2    3.30    1.00
 -14   8   2    3.10    0.70
 -14   8   2    2.90    0.90
  14   8  -2    4.20    0.90
 -12  -8   2   14.30    1.40
  12  -8  -2   14.70    1.50
  12   8  -2   14.60    1.30
 -12   8   2   13.40    1.30
 -12   8   2   14.60    1.20
  10  -8  -2    7.00    1.00
 -10  -8   2    5.50    1.00
  10   8  -2    5.90    0.70
 -10   8   2    6.00    0.70
 -10   8   2    4.50    0.90
  10   8  -2    5.10    0.90
   8  -8  -2    3.50    0.80
  -8  -8   2    3.20    0.90
  -8   8   2    4.20    0.60
   8   8  -2    4.50    0.80
  -8   8   2    5.20    0.80
   8   8  -2    3.10    0.60
   6  -8  -2    0.20    0.70
  -6  -8   2    0.70    0.70
   6   8  -2    2.30    0.60
  -6   8   2    0.70    0.40
  -6   8   2   -0.10    0.60
   6   8  -2    0.40    0.70
  -4  -8   2    5.90    0.90
   4  -8  -2    1.90    0.80
   4   8  -2    6.20    0.80
  -4   8   2    6.30    0.60
  -4   8   2    6.40    0.90
   4   8  -2    7.50    0.90
  -2  -8   2    1.00    0.80
   2  -8  -2    1.00    0.70
  -2   8   2    0.90    0.60
   2   8  -2    0.70    0.50
   2   8  -2    0.30    0.60
  -2   8   2    1.20    0.40
   0  -8   2   68.59    3.90
   0  -8  -2   63.79    3.90
   0   8  -2   67.89    3.80
   0   8   2   72.29    3.60
   0   8  -2   70.19    3.70
   0   8   2   70.09    3.80
   2  -8   2   41.00    2.50
  -2  -8  -2   43.50    2.60
   2   8   2   43.30    2.30
  -2   8  -2   42.60    2.40
  -2   8  -2   43.80    2.50
   2   8   2   38.60    2.50
   4  -8   2    5.30    0.90
  -4  -8  -2    5.10    0.90
   4   8   2    6.20    0.70
  -4   8  -2    5.60    0.80
  -4   8  -2    6.70    0.80
   4   8   2    4.10    0.80
  -6  -8  -2    5.90    0.90
   6  -8   2    5.80    0.90
   6   8   2    6.90    0.80
  -6   8  -2    7.40    0.90
   6   8   2    5.00    0.80
  -6   8  -2    6.60    0.90
   8  -8   2   19.90    1.60
  -8  -8  -2   22.40    1.80
   8   8   2   24.00    1.70
  -8   8  -2   24.80    1.60
   8   8   2   23.50    1.60
  -8   8  -2   21.80    1.60
  10  -8   2   10.10    1.10
 -10  -8  -2    9.60    1.20
  10   8   2   10.40    1.10
 -10   8  -2   13.50    1.20
  10   8   2   10.60    1.10
 -10   8  -2    9.60    1.00
 -12  -8  -2    1.90    0.90
  12  -8   2    3.00    0.90
 -12   8  -2    2.70    0.90
 -12   8  -2    2.50    0.80
  12   8   2    1.40    0.80
  12   8   2    1.70    0.70
  14  -8   2    2.40    0.90
 -14  -8  -2    1.60    0.90
  14   8   2    1.50    0.80
 -14   8  -2    2.50    0.80
  14   8   2    2.00    0.80
 -16  -8  -2    8.40    1.20
  16  -8   2    8.30    1.10
  16   8   2    8.10    1.10
 -16   8  -2    8.40    1.10
  16   8   2    6.70    1.10
  18  -8   2    0.00    0.80
 -18  -8  -2   -0.60    0.80
  18   8   2    0.20    0.90
 -18   8  -2   -0.70    0.80
 -20  -8  -2   23.70    1.90
  20  -8   2   23.20    1.80
  20   8   2   16.90    1.80
 -20   8  -2   19.80    1.90
  22  -8   2   14.40    1.70
 -22  -8  -2   13.80    1.70
  22   8   2   16.50    1.70
 -22   8  -2   14.00    1.70
 -24  -8  -2    0.30    1.20
  24  -8   2    1.40    1.10
  24   8   2   -0.10    1.10
 -24   8  -2    0.30    1.30
  26  -8   2    1.90    1.20
 -26   8  -2    1.20    1.20
  26   8   2    1.30    1.40
  28  -8   2    1.60    1.40
  28   8   2    1.90    1.60
 -28   8  -2    1.20    1.50
  30  -8   2    0.00    1.50
 -30   8  -2    0.20    1.60
  30   8   2   -0.20    1.50
  32   8   2    2.00    1.80
 -32   8  -2   -0.70    1.80
  33  -9  -2    0.40    1.80
  33   9  -2    1.50    1.90
  31  -9  -2   -0.20    1.40
 -31  -9   2   -0.40    1.30
  31   9  -2    1.80    1.70
  29  -9  -2    1.30    1.40
 -29  -9   2    0.60    1.30
  29   9  -2    1.20    1.50
 -27  -9   2    0.80    1.30
  27  -9  -2    0.40    1.20
  27   9  -2    1.00    1.50
 -25  -9   2    1.30    1.20
  25   9  -2    0.60    1.20
 -25   9   2    0.20    1.10
 -23  -9   2    5.90    1.30
 -23   9   2    7.60    1.40
  23   9  -2    7.90    1.40
 -21  -9   2   16.30    1.80
  21   9  -2   17.40    1.90
 -21   9   2   20.30    1.90
 -19  -9   2   28.60    2.20
 -19   9   2   32.30    2.30
  19   9  -2   26.70    2.20
 -17  -9   2    8.80    1.30
  17  -9  -2    6.90    1.20
 -17   9   2    9.30    1.30
  17   9  -2    5.70    1.20
 -15  -9   2   10.50    1.40
  15  -9  -2   13.10    1.40
 -15   9   2   10.00    1.30
  15   9  -2   13.20    1.50
  13  -9  -2    0.80    0.90
 -13  -9   2   -0.10    0.80
  13   9  -2    0.90    0.90
 -13   9   2   -0.10    0.80
  11  -9  -2    5.40    1.10
 -11  -9   2    6.40    1.00
 -11   9   2    5.60    0.90
  11   9  -2    4.10    1.00
   9  -9  -2    2.30    0.90
  -9  -9   2    1.60    0.90
  -9   9   2    1.40    0.80
   9   9  -2    2.90    0.90
   7  -9  -2    0.80    0.90
  -7  -9   2    1.00    0.80
   7   9  -2    1.50    0.60
  -7   9   2    1.50    0.80
   7   9  -2    2.00    0.80
  -5  -9   2  122.59    6.70
   5  -9  -2  129.09    6.70
   5   9  -2  122.49    6.50
  -5   9   2  131.29    6.70
   5   9  -2  125.79    6.60
  -3  -9   2  178.58    9.10
   3  -9  -2  177.28    9.20
   3   9  -2  173.88    9.10
   3   9  -2  175.38    9.00
  -3   9   2  172.68    9.10
  -1  -9   2   13.10    1.40
   1  -9  -2   15.50    1.50
   1   9  -2   14.40    1.30
   1   9  -2   12.90    1.20
  -1   9   2   14.30    1.30
   1  -9   2  143.49    7.50
  -1  -9  -2  137.89    7.50
   1   9   2  147.59    7.40
  -1   9  -2  141.29    7.40
  -1   9  -2  141.59    7.40
   3  -9   2   80.99    4.70
  -3  -9  -2   90.39    4.80
  -3   9  -2   87.59    4.60
   3   9   2   84.29    4.70
  -3   9  -2   90.29    4.70
  -5  -9  -2   23.50    1.80
   5  -9   2   19.80    1.70
  -5   9  -2   20.00    1.60
   5   9   2   18.60    1.60
  -5   9  -2   25.20    1.70
   7  -9   2   11.70    1.20
  -7  -9  -2   10.70    1.40
  -7   9  -2   12.60    1.20
   7   9   2   12.60    1.30
  -7   9  -2   10.40    1.10
   7   9   2   10.10    1.10
  -9  -9  -2    0.20    0.90
   9  -9   2    0.10    0.80
  -9   9  -2   -0.20    0.70
  -9   9  -2    0.90    0.80
   9   9   2   -0.20    0.80
   9   9   2    0.60    0.70
  11  -9   2    2.40    0.90
 -11  -9  -2    3.00    1.00
 -11   9  -2    3.50    0.80
  11   9   2    2.40    0.90
  11   9   2    3.00    0.90
 -11   9  -2    4.40    1.00
 -13  -9  -2    3.00    1.10
 -13   9  -2    2.90    0.90
  13   9   2    3.10    0.90
 -13   9  -2    2.90    1.00
  13   9   2    4.00    0.90
 -15  -9  -2    1.00    0.90
  15  -9   2    0.20    0.80
 -15   9  -2    0.50    0.80
  15   9   2    0.00    0.90
  15   9   2    0.00    0.90
  17  -9   2   44.50    2.80
 -17  -9  -2   40.90    2.90
 -17   9  -2   43.60    2.90
  17   9   2   43.60    2.80
 -19  -9  -2   26.10    2.30
  19  -9   2   30.60    2.10
  19   9   2   22.80    2.20
 -19   9  -2   26.60    2.30
 -21  -9  -2    1.10    1.10
  21  -9   2    4.00    1.10
 -21   9  -2    1.50    1.10
  21   9   2    2.90    1.30
 -23  -9  -2    0.70    1.10
  23  -9   2    0.30    1.10
 -23   9  -2    0.30    1.10
  23   9   2   -1.00    1.20
 -25  -9  -2    1.30    1.20
  25  -9   2    0.70    1.20
  25   9   2   -0.10    1.20
 -25   9  -2    1.00    1.20
  27  -9   2    0.50    1.30
  27   9   2    1.10    1.60
 -27   9  -2    1.30    1.60
  29  -9   2   -0.60    1.50
  29   9   2    0.20    1.60
 -29   9  -2    1.20    1.60
 -31   9  -2    3.50    1.80
  31   9   2   -0.10    1.80
 -32 -10   2    2.80    1.70
  32  10  -2    1.50    1.90
 -30 -10   2   -1.00    1.70
  30 -10  -2    0.40    1.50
  30  10  -2    0.60    1.70
 -28 -10   2    4.30    1.50
  28 -10  -2    4.40    1.60
  28  10  -2    4.60    1.90
 -26 -10   2    0.80    1.50
 -26  10   2    0.30    1.40
  26  10  -2    0.20    1.60
 -24 -10   2    9.20    1.50
 -24  10   2    8.00    1.60
  24  10  -2    7.20    1.60
 -22 -10   2    0.20    1.10
 -22  10   2   -1.10    1.10
  22  10  -2   -0.90    1.40
 -20 -10   2    7.10    1.40
  20  10  -2   10.30    1.60
 -20  10   2   11.70    1.50
 -18 -10   2   42.40    2.90
 -18  10   2   39.20    2.80
  18  10  -2   43.20    3.00
 -16 -10   2    2.90    1.20
  16 -10  -2    2.50    1.50
 -16  10   2    2.60    1.10
  16  10  -2    2.20    1.10
 -14 -10   2    0.30    1.00
  14 -10  -2    0.50    1.20
  14  10  -2    0.30    1.00
 -14  10   2    0.10    0.90
 -12 -10   2   21.50    1.90
  12  10  -2   21.30    1.80
 -12  10   2   17.40    1.80
  10 -10  -2    7.70    1.30
 -10 -10   2    6.50    1.20
  10  10  -2    6.10    1.20
 -10  10   2    6.60    1.20
   8 -10  -2    0.90    1.00
  -8 -10   2    3.60    1.10
   8  10  -2    2.40    1.00
  -8  10   2    1.70    0.90
  -6 -10   2   52.29    3.20
   6 -10  -2   50.39    3.20
   6  10  -2   49.90    3.10
   6  10  -2   49.30    3.00
  -6  10   2   52.69    3.10
   4 -10  -2   20.60    1.90
  -4 -10   2   24.40    1.80
   4  10  -2   19.90    1.70
  -4  10   2   21.90    1.70
   4  10  -2   18.00    1.60
   2 -10  -2   27.60    2.20
  -2 -10   2   31.80    2.20
   2  10  -2   30.50    2.00
  -2  10   2   31.20    2.10
   2  10  -2   26.90    1.90
   0 -10   2    6.10    1.10
   0 -10  -2    6.40    1.20
   0  10  -2    5.70    1.00
   0  10  -2    5.90    1.00
   0  10   2    5.00    1.00
  -2 -10  -2  122.69    7.10
   2 -10   2  141.59    7.10
   2  10   2  141.89    7.00
  -2  10  -2  126.39    7.00
  -2  10  -2  132.39    7.00
  -4 -10  -2   26.80    2.10
   4 -10   2   28.60    2.10
   4  10   2   27.20    2.00
  -4  10  -2   28.00    1.90
  -4  10  -2   27.70    2.00
   6 -10   2   16.30    1.60
  -6 -10  -2   14.20    1.60
   6  10   2   13.90    1.40
  -6  10  -2   15.10    1.50
  -6  10  -2   14.70    1.40
  -8 -10  -2    4.00    1.10
   8 -10   2    5.90    1.10
  -8  10  -2    2.80    0.80
  -8  10  -2    7.30    1.10
   8  10   2    3.90    1.00
  10 -10   2    6.10    1.20
 -10 -10  -2    5.90    1.30
 -10  10  -2    3.80    1.10
 -10  10  -2    5.80    1.00
  10  10   2    6.10    1.10
 -12 -10  -2    0.70    1.00
 -12  10  -2    0.80    1.00
 -12  10  -2    0.20    0.80
  12  10   2   -0.10    1.00
 -14 -10  -2    2.40    1.10
 -14  10  -2    2.40    0.90
 -14  10  -2    3.60    1.10
  16 -10   2   40.10    2.70
 -16 -10  -2   41.40    2.80
 -16  10  -2   39.00    2.70
  18 -10   2    3.20    1.10
 -18 -10  -2    6.30    1.30
 -18  10  -2    5.00    1.20
 -20 -10  -2    2.40    1.40
  20 -10   2    0.30    1.00
 -20  10  -2    1.50    1.30
  22 -10   2    0.00    1.20
 -22 -10  -2    1.00    1.30
 -22  10  -2   -0.20    1.30
 -24 -10  -2   -0.10    1.30
  24 -10   2    0.20    1.30
 -24  10  -2    2.10    2.30
 -26 -10  -2    0.10    1.60
  26 -10   2    0.60    1.50
 -29 -11   2   11.70    2.10
  29  11  -2    9.30    2.40
  27 -11  -2    4.20    1.60
 -27 -11   2    0.80    1.60
  27  11  -2    2.80    1.90
 -25 -11   2   -0.10    1.60
  25  11  -2   -0.30    1.50
 -25  11   2    0.60    1.40
 -23 -11   2    0.90    1.30
 -23  11   2    1.90    1.50
  23  11  -2    1.00    1.30
 -21 -11   2    0.90    1.30
 -21  11   2    1.80    1.30
  21  11  -2   -0.40    1.20
 -19 -11   2   12.00    1.70
  19  11  -2   14.10    1.80
 -19  11   2   17.00    1.80
 -17 -11   2    4.30    1.30
 -17  11   2    5.70    1.40
  17  11  -2    9.70    1.50
 -15 -11   2   11.90    1.60
  15 -11  -2   11.30    1.70
  15  11  -2   13.60    1.80
 -15  11   2   12.10    1.60
 -13 -11   2   62.79    3.90
  13 -11  -2   66.39    3.90
 -13  11   2   63.29    3.90
  13  11  -2   61.69    4.00
 -11 -11   2   20.60    2.00
  11 -11  -2   24.40    2.10
 -11  11   2   23.40    2.00
  11  11  -2   22.20    2.10
  -9 -11   2   -1.50    1.00
   9 -11  -2    0.70    1.10
   9  11  -2   -0.30    1.00
  -9  11   2   -0.90    0.90
  -7 -11   2    4.20    1.10
   7 -11  -2    5.20    1.30
  -7  11   2    3.70    1.10
   7  11  -2    3.90    1.10
  -5 -11   2   54.39    3.40
   5 -11  -2   52.89    3.40
   5  11  -2   53.59    3.30
  -5  11   2   51.89    3.30
  -3 -11   2   26.10    2.20
   3 -11  -2   28.90    2.40
   3  11  -2   30.90    2.00
  -3  11   2   27.00    2.10
   3  11  -2   26.60    2.10
   1 -11  -2   -0.20    1.00
  -1 -11   2    1.10    1.00
   1  11  -2    0.90    0.90
  -1  11   2    1.00    0.90
   1  11  -2    0.50    0.80
  -1 -11  -2   44.70    3.00
   1 -11   2   43.60    2.90
  -1  11  -2   43.70    2.80
  -1  11  -2   48.30    2.90
   1  11   2   46.50    2.90
   3 -11   2   42.30    2.80
  -3 -11  -2   34.10    2.70
  -3  11  -2   41.50    2.60
   3  11   2   42.40    2.60
  -3  11  -2   34.30    2.50
   5 -11   2    4.50    1.20
  -5 -11  -2    2.20    1.20
  -5  11  -2    3.10    1.00
  -5  11  -2    3.00    0.90
   5  11   2    3.90    1.10
   7 -11   2    6.20    1.20
  -7 -11  -2    5.80    1.40
   7  11   2    5.10    1.20
  -7  11  -2    6.70    1.20
  -7  11  -2    5.60    1.10
   9 -11   2   22.60    2.00
  -9 -11  -2   20.10    2.10
   9  11   2   23.40    2.00
  -9  11  -2   19.90    1.90
 -11 -11  -2   10.80    1.60
 -11  11  -2    9.30    1.50
 -13 -11  -2   59.69    3.90
 -13  11  -2   67.99    4.00
 -15 -11  -2   12.20    1.80
 -15  11  -2   11.90    1.60
 -17 -11  -2   25.00    2.30
  17 -11   2   25.50    2.20
 -19 -11  -2    0.30    1.30
  19 -11   2    1.10    1.20
 -21 -11  -2    1.90    1.40
  21 -11   2    0.70    1.30
 -23 -11  -2    0.20    1.60
  23 -11   2   -0.20    1.40
  25 -11   2   -0.40    1.50
 -25 -11  -2   -1.00    1.50
 -26 -12   2    0.50    1.60
 -24 -12   2   -0.30    1.70
 -24  12   2    2.10    1.70
 -22 -12   2    4.40    1.60
 -22  12   2    6.40    1.70
 -20 -12   2    1.40    1.40
 -20  12   2    1.30    1.40
 -18 -12   2    1.40    1.40
 -18  12   2    1.90    1.40
 -16 -12   2    3.30    1.40
 -16  12   2    1.70    1.30
  14 -12  -2    2.60    1.40
 -14 -12   2    3.10    1.30
 -14  12   2    6.70    1.40
  12 -12  -2   14.70    2.00
 -12 -12   2   15.70    1.90
 -12  12   2   14.60    1.70
 -10 -12   2   33.90    2.50
  10 -12  -2   25.60    2.70
 -10  12   2   31.20    2.40
  -8 -12   2    5.80    1.30
   8 -12  -2    5.80    1.50
  -8  12   2    6.50    1.30
   6 -12  -2   11.50    1.60
  -6 -12   2    6.90    1.40
  -6  12   2   12.70    1.60
  -4 -12   2    0.70    1.10
   4 -12  -2    2.80    1.30
  -4  12   2    3.00    1.30
  -2 -12   2   -0.20    1.20
   2 -12  -2    1.70    1.20
  -2  12   2   -1.20    1.00
   0 -12   2   -0.40    1.10
   0 -12  -2   -0.10    1.10
   0  12  -2    0.50    1.10
   0  12   2    0.30    1.00
   2 -12   2   20.20    1.90
  -2 -12  -2   16.40    1.90
   2  12   2   16.10    1.70
  -2  12  -2   19.30    1.90
  -4 -12  -2    5.40    1.40
   4 -12   2    6.40    1.40
   4  12   2    5.40    1.20
  -4  12  -2    5.10    1.20
  -6 -12  -2    6.20    1.40
   6 -12   2    7.80    1.40
  -6  12  -2    4.80    1.20
   6  12   2    5.20    1.40
  -8 -12  -2    4.80    1.40
   8 -12   2    4.40    1.30
  -8  12  -2    4.40    1.40
 -10 -12  -2    8.50    1.60
 -10  12  -2    5.60    1.40
 -12 -12  -2   25.90    2.50
 -12  12  -2   29.30    2.40
 -14 -12  -2    1.30    1.30
 -14  12  -2    0.50    1.30
 -16 -12  -2    1.20    1.40
  16 -12   2    0.60    1.30
  18 -12   2   23.50    2.20
 -18 -12  -2   17.70    2.30
  20 -12   2   -0.30    1.30
 -20 -12  -2    0.10    1.80
 -22 -12  -2    0.50    1.60
  22 -12   2   -0.20    1.50
 -24 -12  -2    1.70    1.80
 -23 -13   2    2.40    1.80
 -21 -13   2   17.10    2.30
 -21  13   2   18.90    2.40
 -19 -13   2    7.00    1.80
 -19  13   2    7.90    1.80
 -17 -13   2   33.80    3.00
 -17  13   2   37.60    3.00
 -15 -13   2   -0.40    1.40
 -15  13   2    1.80    1.60
 -13 -13   2    9.20    1.70
  13 -13  -2   12.10    2.00
 -13  13   2   11.70    1.80
  11 -13  -2   23.00    2.40
 -11 -13   2   19.60    2.20
 -11  13   2   22.10    2.20
   9 -13  -2    2.80    1.60
  -9 -13   2    4.40    1.40
  -9  13   2    1.60    1.30
  -7 -13   2    2.10    1.30
   7 -13  -2    5.00    1.50
  -7  13   2    2.90    1.30
   5 -13  -2   17.60    2.10
  -5 -13   2   18.10    2.00
  -5  13   2   18.60    1.90
  -3 -13   2   21.60    2.10
   3 -13  -2   15.10    2.00
  -3  13   2   14.80    1.90
   1 -13  -2    1.40    1.40
  -1 -13   2    1.30    1.30
  -1  13   2    1.40    1.20
   1 -13   2   12.80    1.80
  -1 -13  -2   11.60    1.80
   1  13   2   15.40    1.70
   3 -13   2   59.49    3.60
  -3 -13  -2   50.59    3.60
  -3  13  -2   53.29    3.40
   3  13   2   54.69    3.60
  -5 -13  -2   -0.90    1.20
   5 -13   2    0.10    1.40
  -5  13  -2    0.50    1.30
  -7 -13  -2   -0.70    1.30
   7 -13   2    2.50    1.50
  -7  13  -2    0.10    1.20
  -9 -13  -2   12.00    2.00
  -9  13  -2   10.30    1.60
 -11 -13  -2   67.09    4.10
 -11  13  -2   53.79    4.00
 -13 -13  -2    0.50    1.40
 -13  13  -2    0.40    1.40
 -15 -13  -2   13.60    2.10
  15 -13   2   19.60    2.00
 -17 -13  -2   27.10    2.80
  17 -13   2   26.60    2.50
  19 -13   2    5.00    1.80
 -19 -13  -2    7.70    2.00
 -21 -13  -2    5.20    1.90
 -18 -14   2   14.40    2.20
 -18  14   2   11.60    2.10
 -16 -14   2   13.10    2.20
 -16  14   2   19.00    2.30
 -14 -14   2   -0.40    1.60
 -14  14   2   -0.20    1.70
  12 -14  -2   12.60    2.10
 -12 -14   2   16.20    2.20
 -12  14   2   16.50    2.30
  10 -14  -2    5.70    2.00
 -10 -14   2    6.40    1.70
 -10  14   2    6.30    1.80
   8 -14  -2    8.60    1.80
  -8 -14   2    7.20    1.70
  -8  14   2   10.80    1.90
   6 -14  -2    0.50    1.50
  -6 -14   2    1.80    1.50
  -6  14   2    0.00    1.30
  -4 -14   2   26.70    2.60
   4 -14  -2   29.00    2.70
  -4  14   2   23.40    2.40
   2 -14  -2   30.30    2.80
  -2 -14   2   30.10    2.70
  -2  14   2   28.60    2.60
   0 -14   2    3.40    1.50
   0 -14  -2    2.90    1.60
   0  14   2    3.60    1.40
  -2 -14  -2   48.10    3.40
   2 -14   2   39.50    3.20
   4 -14   2    8.30    1.80
  -4 -14  -2    7.60    2.00
   6 -14   2    2.30    1.70
  -6 -14  -2   -0.30    1.50
  -6  14  -2    0.30    1.30
  -8 -14  -2    0.50    1.60
  -8  14  -2    0.30    1.40
 -10 -14  -2   14.30    2.20
 -10  14  -2   17.80    2.10
 -12 -14  -2    0.50    1.70
 -12  14  -2    0.80    1.60
 -14 -14  -2    0.00    1.70
 -14  14  -2    0.70    1.60
  16 -14   2    9.50    1.90
 -16 -14  -2   10.70    2.20
 -15  15   2   10.80    2.50
 -13  15   2   21.80    2.60
  11 -15  -2   -1.10    1.80
 -11 -15   2    0.70    1.70
 -11  15   2    0.60    1.70
  -9 -15   2   14.20    2.50
   9 -15  -2   17.20    2.50
  -9  15   2   16.80    2.20
  -7 -15   2    5.10    1.90
   7 -15  -2    5.80    2.00
  -7  15   2    5.30    1.80
   5 -15  -2   18.20    2.60
  -5 -15   2   14.20    2.20
  -5  15   2   20.60    2.30
   3 -15  -2   17.80    2.50
  -3 -15   2   19.40    2.40
  -3  15   2   17.90    2.20
   1 -15  -2   -0.70    1.70
  -1 -15   2    0.70    1.60
  -1 -15  -2    6.30    2.00
   1 -15   2   10.00    2.20
   3 -15   2   21.20    2.40
  -3 -15  -2   20.30    2.60
  -5 -15  -2    9.80    2.10
   5 -15   2    7.50    2.20
  -7 -15  -2    3.40    2.20
  -9 -15  -2    6.70    2.10
  -9  15  -2    8.00    2.50
 -11  15  -2    9.10    2.10
 -13  15  -2    0.00    1.90
   8 -16  -2    2.00    2.10
  -8  16   2   -0.40    2.10
   6 -16  -2    2.40    2.10
  -6  16   2    4.90    2.20
   4 -16  -2    6.90    2.30
  -4 -16   2    7.30    2.50
  -2 -16   2   11.70    2.30
   0 -16   2   -0.70    2.10
   2 -16   2   11.40    2.30
 -40   0   3    0.20    1.90
 -38   0   3   -0.40    1.60
 -36   0   3    0.00    1.40
 -34   0   3    0.20    0.90
 -32   0   3    0.90    1.10
 -30   0   3    0.80    1.10
  30   0  -3   -0.20    0.80
  28   0  -3    0.30    0.80
 -28   0   3    0.50    1.00
 -26   0   3   -0.20    0.80
 -26   0   3   -0.60    0.60
  26   0  -3    0.90    0.80
 -24   0   3    0.60    0.80
  24   0  -3   -0.40    0.60
 -24   0   3    0.20    0.50
  22   0  -3    0.00    0.50
 -22   0   3    0.30    0.50
 -22   0   3    0.00    0.70
  20   0  -3   -0.10    0.40
 -20   0   3   -0.40    0.60
 -20   0   3   -0.20    0.50
  18   0  -3    0.10    0.30
 -18   0   3   -0.10    0.50
 -18   0   3    0.30    0.40
  16   0  -3   -0.10    0.30
 -16   0   3   -0.40    0.40
 -16   0   3    0.50    0.40
 -14   0   3   -0.30    0.40
 -14   0   3   -0.40    0.30
 -14   0   3   -0.40    0.30
 -12   0   3   -0.10    0.20
 -12   0   3    0.20    0.30
 -12   0   3    0.30    0.30
 -10   0   3    0.30    0.20
 -10   0   3    0.10    0.30
 -10   0   3    0.10    0.30
   8   0  -3   -0.50    0.20
  -8   0   3   -0.30    0.20
  -8   0   3    0.10    0.30
  -6   0   3    0.20    0.20
  -6   0   3    0.10    0.20
   6   0  -3   -0.10    0.20
  -4   0   3    0.00    0.20
  -4   0   3   -0.20    0.20
   4   0  -3   -0.10    0.20
  -2   0   3   -1.00    0.20
   2   0  -3   -0.20    0.30
  -2   0   3   -0.90    0.20
   0   0   3    0.00    0.20
   0   0  -3   -0.20    0.20
   0   0   3    0.10    0.20
   2   0   3   -0.20    0.30
  -2   0  -3   -0.80    0.20
  -2   0  -3   -0.30    0.20
  -4   0  -3   -0.10    0.20
   4   0   3    0.10    0.30
  -4   0  -3   -0.10    0.30
  -6   0  -3    0.20    0.30
  -6   0  -3   -0.40    0.20
   6   0   3    0.10    0.30
  -8   0  -3    0.30    0.40
   8   0   3    0.00    0.30
  -8   0  -3   -0.30    0.20
  10   0   3    0.50    0.40
 -10   0  -3   -0.10    0.20
 -10   0  -3    0.00    0.30
 -12   0  -3   -0.10    0.20
  12   0   3   -0.20    0.40
 -12   0  -3   -0.10    0.40
 -14   0  -3    0.30    0.50
  14   0   3    0.00    0.50
 -14   0  -3    0.00    0.20
 -16   0  -3   -0.10    0.40
  16   0   3    0.60    0.60
 -16   0  -3    0.40    0.60
  18   0   3    0.10    0.60
 -18   0  -3   -0.40    0.60
  20   0   3    0.70    0.70
 -20   0  -3    0.20    0.70
  22   0   3    1.40    0.80
 -22   0  -3   -0.30    0.80
  24   0   3   -0.10    0.90
 -24   0  -3    0.50    0.80
  26   0   3   -0.20    1.00
 -26   0  -3   -0.10    1.00
  28   0   3   -0.70    1.10
 -28   0  -3    0.30    1.10
  30   0   3   -0.80    1.30
 -30   0  -3    0.60    1.20
  32   0   3   -0.70    1.30
 -32   0  -3    0.40    1.40
 -34   0  -3   -0.90    1.60
  34   0   3   -0.50    1.50
  36   0   3   -0.90    1.70
 -39  -1   3    7.50    2.00
 -39   1   3    7.70    2.10
 -37  -1   3    9.30    1.90
 -37   1   3    7.90    1.80
 -35  -1   3    3.30    1.50
 -35   1   3    3.30    1.40
 -33  -1   3   19.40    2.10
 -33   1   3   18.20    2.00
  31  -1  -3   19.00    1.70
 -31  -1   3   16.90    1.80
 -31   1   3   17.40    1.90
 -29  -1   3   31.10    2.30
  29  -1  -3   29.70    2.20
 -29   1   3   29.20    2.30
  27  -1  -3    1.70    0.80
 -27  -1   3    3.20    1.00
 -27  -1   3    2.30    0.80
 -27   1   3    0.90    0.80
  27   1  -3    1.90    0.80
 -27   1   3    0.30    0.90
 -25  -1   3    0.50    0.70
  25  -1  -3   -0.10    0.60
 -25  -1   3    1.70    0.90
 -25   1   3    1.30    0.80
  25   1  -3   -0.70    0.60
 -25   1   3    0.70    0.60
 -23  -1   3   58.69    3.50
 -23  -1   3   61.79    3.30
  23  -1  -3   57.69    3.30
 -23   1   3   58.59    3.30
  23   1  -3   61.29    3.30
 -23   1   3   64.99    3.50
  21  -1  -3    2.70    0.60
 -21  -1   3    3.90    0.60
 -21  -1   3    2.90    0.70
  21   1  -3    2.20    0.60
 -21   1   3    3.60    0.60
 -21   1   3    2.70    0.70
 -19  -1   3    1.90    0.60
 -19  -1   3    2.50    0.70
  19  -1  -3    1.80    0.50
  19   1  -3    1.70    0.50
 -19   1   3    2.20    0.60
 -19   1   3    1.60    0.50
 -17  -1   3  174.08    8.70
 -17  -1   3  173.98    8.80
 -17   1   3  172.78    8.60
 -17   1   3  165.48    8.60
  17   1  -3  173.58    8.60
 -17   1   3  164.08    8.70
 -15  -1   3   17.40    1.20
 -15  -1   3   18.50    1.20
  15   1  -3   16.10    1.00
 -15   1   3   18.40    1.10
 -15   1   3   15.80    1.10
 -15   1   3   15.80    1.10
 -13  -1   3   43.40    2.50
 -13  -1   3   44.40    2.40
 -13   1   3   45.70    2.50
 -13   1   3   44.50    2.50
 -13   1   3   46.30    2.40
  13   1  -3   46.30    2.40
 -11  -1   3   84.49    4.30
 -11   1   3   78.59    4.30
 -11   1   3   82.89    4.20
 -11   1   3   86.59    4.30
  11   1  -3   82.19    4.20
  11   1  -3   83.49    4.30
  -9  -1   3   69.59    3.50
  -9  -1   3   70.29    3.60
   9   1  -3   66.39    3.60
  -9   1   3   69.99    3.60
  -9   1   3   69.09    3.50
  -9   1   3   68.49    3.60
  -7  -1   3    7.70    0.40
  -7  -1   3    6.50    0.60
   7  -1  -3    6.80    0.50
   7   1  -3    5.90    0.60
  -7   1   3    7.30    0.60
  -7   1   3    6.10    0.50
  -5  -1   3    3.80    0.30
  -5  -1   3    2.80    0.40
   5  -1  -3    3.70    0.30
  -5   1   3    2.70    0.40
  -5   1   3    4.00    0.40
   5   1  -3    4.70    0.40
   3  -1  -3    4.90    0.40
  -3  -1   3    5.20    0.40
  -3  -1   3    5.90    0.40
   3   1  -3    4.10    0.50
  -3   1   3    5.90    0.50
  -3   1   3    5.10    0.40
  -1  -1   3  901.51   46.30
   1  -1  -3  955.70   46.30
  -1  -1   3  928.71   46.30
   1  -1  -3  928.51   46.30
  -1   1   3  923.91   46.30
   1   1  -3  967.60   46.40
  -1  -1  -3   -0.20    0.20
   1  -1   3    0.10    0.20
   1  -1   3   -0.10    0.20
  -1  -1  -3   -0.10    0.20
  -1   1  -3   -0.10    0.30
   1   1   3   -0.10    0.30
  -3  -1  -3   75.09    3.80
  -3  -1  -3   73.89    3.80
   3  -1   3   76.69    3.70
   3  -1   3   71.79    3.80
  -3   1  -3   75.79    3.80
   3   1   3   73.29    3.80
  -5  -1  -3  631.44   31.10
   5  -1   3  623.34   31.10
  -5  -1  -3  627.14   31.00
  -5   1  -3  617.24   31.10
   5   1   3  614.24   31.10
  -5   1  -3  635.34   30.90
  -7  -1  -3    5.70    0.60
   7  -1   3    5.10    0.50
  -7  -1  -3    5.40    0.50
  -7   1  -3    4.40    0.50
   7   1   3    5.30    0.60
   9  -1   3  113.89    5.90
  -9  -1  -3  116.39    6.00
  -9  -1  -3  120.49    5.80
  -9   1  -3  114.09    6.00
   9   1   3  113.79    5.90
  11  -1   3  101.29    5.20
 -11  -1  -3  100.99    5.00
 -11  -1  -3   97.59    5.20
 -11   1  -3   94.79    5.20
  11   1   3  102.49    5.20
 -13  -1  -3   19.30    1.30
 -13  -1  -3   20.80    1.10
  13  -1   3   17.00    1.30
  13   1   3   17.30    1.30
 -13   1  -3   19.30    1.40
 -15  -1  -3    7.00    0.80
  15  -1   3    6.20    0.80
 -15  -1  -3    7.90    0.60
 -15   1  -3    6.20    0.80
  15   1   3    5.90    0.80
  17  -1   3    1.20    0.50
 -17  -1  -3    0.80    0.70
 -17  -1  -3    1.10    0.40
  17   1   3    0.50    0.70
 -17   1  -3    1.20    0.70
 -19  -1  -3    9.50    1.10
  19  -1   3    8.70    1.10
  19   1   3    9.70    1.10
 -19   1  -3   12.90    1.30
  21  -1   3  112.09    6.10
 -21  -1  -3  115.39    6.20
 -21   1  -3  114.99    6.20
  21   1   3  118.39    6.10
 -23  -1  -3   14.60    1.40
  23  -1   3   14.20    1.40
 -23   1  -3    9.80    1.40
  23   1   3   11.20    1.40
 -25  -1  -3   -0.50    1.00
  25  -1   3    1.10    1.00
 -25   1  -3    0.70    1.00
  25   1   3    0.00    0.90
  27  -1   3    1.30    1.10
 -27  -1  -3    2.90    1.20
 -27   1  -3    3.30    1.20
  27   1   3    1.60    1.10
 -29  -1  -3   13.30    1.80
  29  -1   3   14.50    1.70
  29   1   3   14.80    1.70
 -29   1  -3   11.20    1.70
  31  -1   3    0.30    1.30
 -31  -1  -3    0.00    1.30
 -31   1  -3   -0.70    1.30
  31   1   3   -0.40    1.40
 -33  -1  -3   34.30    3.10
  33   1   3   32.30    2.90
 -33   1  -3   35.30    3.10
 -35  -1  -3    2.00    1.80
  35  -1   3    1.60    1.60
  35   1   3    2.70    2.00
 -35   1  -3    2.70    1.90
  37  -1   3    0.30    1.90
 -40   2   3    0.50    1.80
 -38  -2   3   10.60    2.20
 -38   2   3    8.80    2.00
 -36  -2   3   10.20    1.90
 -36   2   3    7.60    1.80
  34  -2  -3    0.50    1.30
 -34  -2   3   -0.70    1.30
 -34   2   3    1.70    1.30
  32  -2  -3   14.20    1.50
 -32  -2   3   14.60    1.80
 -32   2   3   11.50    1.70
 -30  -2   3    1.30    0.80
  30  -2  -3    3.30    1.00
 -30   2   3    2.20    1.10
 -28  -2   3   61.89    3.40
 -28  -2   3   55.89    3.60
  28  -2  -3   59.89    3.40
 -28   2   3   56.59    3.50
  26  -2  -3    2.80    0.80
 -26  -2   3    3.30    0.80
 -26  -2   3    2.90    1.00
 -26   2   3    2.30    0.80
 -26   2   3    2.80    0.90
 -24  -2   3    1.60    0.80
 -24  -2   3    0.00    0.60
  24  -2  -3    0.50    0.60
 -24   2   3    0.90    0.80
  24   2  -3    0.80    0.60
 -24   2   3    1.00    0.60
 -22  -2   3   16.90    1.40
  22  -2  -3   17.80    1.30
 -22  -2   3   15.40    1.20
 -22   2   3   16.30    1.20
  22   2  -3   14.00    1.20
 -22   2   3   15.90    1.30
 -20  -2   3   -0.20    0.60
 -20  -2   3    0.00    0.50
 -20   2   3    0.00    0.50
 -20   2   3   -0.20    0.50
  20   2  -3   -0.30    0.40
 -20   2   3    0.00    0.50
 -18  -2   3  104.29    5.60
 -18  -2   3  109.59    5.50
  18   2  -3  107.09    5.40
 -18   2   3  105.09    5.60
 -18   2   3  109.09    5.50
 -18   2   3  101.99    5.50
 -16  -2   3   88.09    4.50
 -16  -2   3   81.59    4.60
 -16   2   3   84.39    4.50
 -16   2   3   83.29    4.50
  16   2  -3   88.59    4.40
 -16   2   3   89.09    4.50
 -14  -2   3   10.10    0.80
 -14   2   3   10.60    0.80
 -14   2   3   10.40    0.80
  14   2  -3    8.70    0.90
  14   2  -3    9.40    0.70
 -14   2   3    9.50    0.80
 -12  -2   3    1.80    0.40
  12   2  -3    2.30    0.30
  12   2  -3    1.40    0.40
 -12   2   3    2.60    0.40
 -12   2   3    1.90    0.40
 -12   2   3    2.40    0.40
 -10  -2   3   21.20    1.20
 -10   2   3   20.30    1.20
 -10   2   3   18.60    1.20
 -10   2   3   19.80    1.20
  10   2  -3   20.30    1.00
  10   2  -3   18.30    1.20
  -8  -2   3   19.30    1.20
  -8   2   3   21.90    1.20
  -8   2   3   18.90    1.10
  -8   2   3   18.60    1.10
   8   2  -3   17.70    1.20
   6  -2  -3   87.39    4.50
  -6  -2   3   86.29    4.50
  -6   2   3   91.89    4.50
  -6   2   3   90.29    4.50
   6   2  -3   88.19    4.60
   4  -2  -3   81.29    4.00
  -4  -2   3   78.99    3.90
  -4  -2   3   75.09    4.00
   4  -2  -3   78.29    3.90
   4   2  -3   81.69    4.10
  -4   2   3   77.19    4.00
  -2  -2   3 2711.83  137.69
   2  -2  -3 2752.72  137.69
  -2  -2   3 2788.72  137.79
   2  -2  -3 2783.32  137.69
  -2   2   3 2782.02  137.69
   2   2  -3 2862.61  137.69
   0  -2   3  174.38    8.90
   0  -2  -3  170.18    8.90
   0  -2  -3  180.88    8.80
   0  -2   3  184.78    8.90
   0   2  -3  176.18    8.90
   0   2   3  176.98    8.90
  -2  -2  -3   50.39    2.70
   2  -2   3   53.19    2.60
   2  -2   3   52.99    2.70
  -2  -2  -3   48.80    2.60
  -2   2  -3   51.79    2.70
   2   2   3   47.50    2.70
   4  -2   3  512.75   26.30
  -4  -2  -3  518.05   26.20
   4  -2   3  550.74   26.20
  -4  -2  -3  546.05   26.20
  -4   2  -3  517.15   26.30
   4   2   3  521.05   26.30
   6  -2   3    0.90    0.40
   6  -2   3    1.20    0.20
  -6  -2  -3    1.70    0.40
  -6  -2  -3    1.50    0.30
   6   2   3    1.20    0.40
  -6   2  -3    1.10    0.40
  -8  -2  -3  125.39    6.40
   8  -2   3  124.29    6.40
  -8  -2  -3  123.69    6.30
  -8   2  -3  126.99    6.40
   8   2   3  122.59    6.40
 -10  -2  -3   92.49    4.70
  10  -2   3   88.79    4.70
 -10  -2  -3   93.29    4.80
 -10   2  -3   90.49    4.80
  10   2   3   89.09    4.70
 -12  -2  -3  107.19    5.40
  12  -2   3  105.79    5.50
 -12  -2  -3  107.79    5.50
  12   2   3  100.39    5.50
 -12   2  -3  105.89    5.50
 -14  -2  -3   87.49    4.70
 -14  -2  -3   90.29    4.60
  14  -2   3   87.89    4.70
 -14   2  -3   92.99    4.70
  14   2   3   83.99    4.70
  16  -2   3   54.69    3.30
 -16  -2  -3   62.39    3.20
 -16  -2  -3   59.29    3.40
  16   2   3   61.99    3.30
 -16   2  -3   62.39    3.40
 -18  -2  -3   45.00    2.60
 -18  -2  -3   40.30    2.30
  18  -2   3   39.00    2.50
 -18   2  -3   43.20    2.60
  18   2   3   40.90    2.50
 -20  -2  -3   19.30    1.70
  20  -2   3   21.90    1.70
  20   2   3   22.10    1.70
 -20   2  -3   20.90    1.70
  22  -2   3    4.40    1.00
 -22  -2  -3    3.90    1.10
 -22   2  -3    1.00    0.90
  22   2   3    3.30    1.00
  24  -2   3   13.40    1.50
 -24  -2  -3   12.00    1.60
  24   2   3   14.10    1.60
 -24   2  -3   12.70    1.50
 -26  -2  -3    2.50    1.20
  26  -2   3    3.70    1.10
 -26   2  -3    2.60    1.10
  26   2   3    2.30    1.10
 -28  -2  -3    0.30    1.10
  28  -2   3    1.30    1.20
  28   2   3    1.40    1.20
 -28   2  -3    1.10    1.20
  30  -2   3   11.90    1.70
 -30  -2  -3    9.40    1.70
  30   2   3   11.90    1.70
 -30   2  -3   11.50    1.80
 -32  -2  -3    9.90    1.90
  32  -2   3   14.20    1.90
 -32   2  -3   13.50    1.90
  32   2   3   10.80    1.80
  34  -2   3    0.90    1.60
 -34  -2  -3    1.30    1.60
 -34   2  -3    0.50    1.70
  36  -2   3   12.70    2.50
  39   3  -3    1.60    1.80
 -39   3   3    1.40    1.90
 -37  -3   3    1.20    1.70
 -37   3   3    1.80    1.70
 -35  -3   3    2.20    1.50
  35  -3  -3    4.40    1.30
 -35   3   3    2.50    1.40
  33  -3  -3    0.50    1.20
 -33  -3   3    0.30    1.30
 -33   3   3    1.30    1.30
 -31  -3   3    4.30    1.30
  31  -3  -3    5.70    1.30
 -31   3   3    6.50    1.30
  29  -3  -3    7.10    1.10
 -29  -3   3    8.60    1.10
 -29  -3   3    7.60    1.40
 -29   3   3    8.10    1.30
 -27  -3   3   20.20    1.80
 -27  -3   3   17.10    1.60
  27  -3  -3   15.90    1.60
 -27   3   3   17.10    1.60
  25  -3  -3    0.30    0.80
 -25  -3   3    0.60    0.70
 -25  -3   3   -0.40    0.90
 -25   3   3   -0.10    0.70
 -25   3   3    0.10    0.60
 -23  -3   3  137.79    7.00
  23  -3  -3  130.99    6.80
 -23  -3   3  124.59    6.80
 -23   3   3  132.49    6.70
 -23   3   3  125.39    6.80
 -21  -3   3   57.89    3.20
 -21  -3   3   56.79    3.40
 -21   3   3   60.19    3.20
 -21   3   3   55.49    3.10
 -21   3   3   57.09    3.30
  21   3  -3   59.49    3.10
 -19  -3   3  150.18    7.70
 -19   3   3  152.48    7.70
  19   3  -3  149.49    7.60
 -19   3   3  147.39    7.60
  19   3  -3  150.28    7.80
 -19   3   3  149.99    7.70
 -17  -3   3   24.30    1.50
 -17   3   3   24.20    1.50
 -17   3   3   26.00    1.50
 -17   3   3   24.10    1.50
  17   3  -3   23.20    1.60
  17   3  -3   22.20    1.40
 -15  -3   3   12.00    1.00
  15   3  -3   13.70    1.10
 -15   3   3   11.90    1.00
 -15   3   3   11.70    1.00
  15   3  -3   11.10    0.80
 -15   3   3   13.40    0.90
  13  -3  -3   27.00    1.70
 -13  -3   3   34.00    1.80
  13   3  -3   29.00    1.80
  13   3  -3   29.10    1.50
 -13   3   3   30.30    1.70
 -13   3   3   28.00    1.70
  11  -3  -3    3.00    0.50
 -11  -3   3    3.50    0.50
 -11   3   3    4.50    0.50
 -11   3   3    3.30    0.50
  11   3  -3    3.50    0.30
  11   3  -3    3.80    0.60
   9  -3  -3    0.30    0.40
  -9  -3   3    1.40    0.40
  -9   3   3    0.80    0.30
   9   3  -3    0.60    0.40
  -9   3   3    0.30    0.30
   7  -3  -3    9.10    0.80
  -7  -3   3   11.00    0.60
  -7  -3   3   11.40    0.80
  -7   3   3   11.50    0.80
  -7   3   3   11.10    0.70
   7   3  -3    9.50    0.80
  -5  -3   3  884.01   42.70
   5  -3  -3  852.91   42.80
  -5  -3   3  872.51   42.80
  -5   3   3  842.32   42.80
   5   3  -3  849.32   42.90
  -5   3   3  873.21   42.70
   3  -3  -3  422.26   21.60
  -3  -3   3  430.96   21.50
  -3  -3   3  438.46   21.60
   3   3  -3  422.16   21.60
  -3   3   3  451.15   21.60
   1  -3  -3  684.93   33.40
  -1  -3   3  660.43   33.50
  -1  -3   3  690.03   33.50
   1  -3  -3  669.13   33.50
  -1   3   3  678.33   33.50
   1   3  -3  664.23   33.50
  -1  -3  -3   63.49    3.00
   1  -3   3   59.49    3.10
   1  -3   3   59.49    3.10
  -1  -3  -3   63.69    3.20
  -1   3  -3   58.99    3.20
   1   3   3   53.79    3.10
   3  -3   3   39.10    2.00
  -3  -3  -3   36.80    2.10
   3  -3   3   38.60    2.10
  -3  -3  -3   38.80    2.00
  -3   3  -3   37.50    2.10
   3   3   3   37.80    2.10
   5  -3   3   58.19    3.00
  -5  -3  -3   60.19    3.10
  -5  -3  -3   55.49    3.00
   5  -3   3   59.99    3.10
   5   3   3   56.69    3.10
  -5   3  -3   59.39    3.10
   7  -3   3   41.60    2.20
   7  -3   3   41.00    2.00
  -7  -3  -3   37.00    2.20
  -7  -3  -3   36.20    2.20
  -7   3  -3   43.20    2.20
   7   3   3   37.60    2.20
  -9  -3  -3    6.60    0.70
   9  -3   3    6.00    0.40
  -9  -3  -3    7.00    0.70
   9  -3   3    6.50    0.70
  -9   3  -3    6.10    0.80
   9   3   3    8.10    0.70
  11  -3   3   10.60    0.90
 -11  -3  -3    9.70    0.80
 -11  -3  -3    7.70    0.90
  11   3   3    8.10    0.80
 -11   3  -3    9.10    0.90
 -13  -3  -3   50.89    2.80
  13  -3   3   46.90    2.80
 -13  -3  -3   51.79    2.90
 -13   3  -3   54.49    2.90
  13   3   3   52.19    2.90
 -15  -3  -3    0.50    0.60
  15  -3   3    0.70    0.60
 -15  -3  -3    1.10    0.50
 -15   3  -3    0.80    0.60
  15   3   3    0.80    0.60
 -17  -3  -3   55.39    3.20
 -17  -3  -3   52.09    3.00
  17  -3   3   53.69    3.10
  17   3   3   57.29    3.10
 -17   3  -3   54.89    3.20
 -19  -3  -3   30.60    1.80
  19  -3   3   28.70    2.00
 -19  -3  -3   31.80    2.10
 -19   3  -3   31.90    2.10
  19   3   3   28.60    2.10
 -21  -3  -3    2.80    1.00
  21  -3   3    1.60    0.90
 -21   3  -3    3.60    0.90
  21   3   3    4.00    1.00
 -23  -3  -3   25.80    2.10
  23  -3   3   25.50    2.00
  23   3   3   26.20    2.00
 -23   3  -3   29.20    2.10
  25  -3   3    0.70    1.00
 -25  -3  -3    0.30    1.00
  25   3   3    1.00    1.20
 -25   3  -3    0.20    1.00
 -27  -3  -3   -0.60    1.20
  27  -3   3   -0.20    1.10
  27   3   3    0.30    1.10
 -27   3  -3    0.10    1.10
 -29  -3  -3    0.80    1.30
  29  -3   3    1.80    1.20
  29   3   3    1.90    1.40
 -29   3  -3    1.00    1.30
  31  -3   3    5.60    1.50
 -31  -3  -3    3.30    1.60
 -31   3  -3    5.10    1.60
  31   3   3    5.60    1.50
  33  -3   3    9.00    1.80
 -33  -3  -3    9.40    2.00
 -33   3  -3    7.50    1.90
 -35  -3  -3    3.80    2.40
  35  -3   3    3.00    1.80
 -35   3  -3    3.60    1.90
 -40   4   3    1.10    2.10
  38  -4  -3    0.70    1.80
  38   4  -3    1.50    1.80
 -38   4   3    0.50    1.80
  36  -4  -3    0.90    1.40
  36   4  -3    2.60    1.60
 -36   4   3    2.10    1.60
  34  -4  -3    7.40    1.40
  34   4  -3    6.80    1.60
 -34   4   3    5.90    1.60
  32  -4  -3    7.90    1.30
  32   4  -3    6.60    1.50
 -32   4   3    7.30    1.60
 -30  -4   3   15.00    1.60
  30  -4  -3   17.40    1.70
  30   4  -3   17.70    1.90
 -30   4   3   20.90    2.10
  28  -4  -3    4.80    1.10
 -28  -4   3    2.90    1.00
 -28   4   3    3.40    1.10
  28   4  -3    2.90    1.10
 -26  -4   3   14.40    1.50
  26  -4  -3   15.10    1.50
  26   4  -3   19.10    1.70
 -26   4   3   14.90    1.50
 -24  -4   3  136.39    6.90
  24  -4  -3  128.49    6.90
  24  -4  -3  132.39    6.80
  24   4  -3  137.59    7.10
 -24   4   3  126.69    7.00
 -22  -4   3   95.39    5.10
  22  -4  -3   98.29    5.00
 -22   4   3   93.59    5.10
  22   4  -3   95.99    5.20
 -22   4   3   94.69    5.10
 -20  -4   3    4.50    0.80
  20  -4  -3    5.20    0.70
  20   4  -3    4.60    0.90
 -20   4   3    5.40    0.80
 -20   4   3    4.90    0.80
 -18  -4   3   12.00    1.10
  18  -4  -3   12.20    1.00
  18   4  -3   13.60    1.20
  18   4  -3   15.10    0.90
 -18   4   3   13.90    1.20
 -18   4   3   15.90    1.20
 -16  -4   3    7.60    0.80
  16  -4  -3    6.30    0.70
 -16   4   3    7.40    0.80
 -16   4   3    6.50    0.70
  16   4  -3    4.60    0.80
  16   4  -3    6.80    0.60
  14  -4  -3    9.00    0.80
 -14  -4   3    9.40    0.90
 -14   4   3    8.90    0.80
  14   4  -3    9.30    1.00
  14   4  -3    9.30    0.60
 -14   4   3    8.80    0.90
  12  -4  -3   14.30    1.00
 -12  -4   3   13.70    1.10
 -12   4   3   12.70    0.90
  12   4  -3   14.40    0.80
  12   4  -3   16.90    1.20
 -12   4   3   16.70    1.10
 -10  -4   3   31.10    1.80
  10  -4  -3   28.00    1.80
  10   4  -3   31.60    1.90
 -10   4   3   30.90    1.70
  10   4  -3   32.10    1.60
 -10   4   3   31.50    1.80
   8  -4  -3  407.76   20.90
  -8  -4   3  408.26   20.90
  -8   4   3  409.16   20.90
   8   4  -3  423.86   20.80
   8   4  -3  454.45   21.00
  -8   4   3  410.76   20.80
   6  -4  -3   46.00    2.50
  -6  -4   3   44.80    2.50
   6   4  -3   46.50    2.40
   6   4  -3   46.60    2.60
  -6   4   3   45.80    2.50
  -6   4   3   48.30    2.40
  -4  -4   3  160.58    8.10
   4  -4  -3  155.48    8.10
   4   4  -3  164.08    8.00
  -4   4   3  154.88    8.10
   4   4  -3  161.08    8.10
   2  -4  -3   73.79    3.90
  -2  -4   3   73.49    3.80
   2   4  -3   74.59    3.90
   2   4  -3   75.79    3.80
  -2   4   3   69.69    3.80
   0  -4   3   26.60    1.50
   0  -4  -3   27.40    1.60
   0   4  -3   27.60    1.50
   0   4   3   27.90    1.40
   0   4   3   25.10    1.60
   0   4  -3   27.40    1.60
   2  -4   3    0.30    0.30
  -2  -4  -3    0.10    0.40
   2  -4   3    0.10    0.30
  -2  -4  -3    0.00    0.20
  -2   4  -3   -0.10    0.40
   2   4   3   -0.10    0.40
   4  -4   3  225.78   11.30
   4  -4   3  221.78   11.40
  -4  -4  -3  231.18   11.30
  -4  -4  -3  226.08   11.40
   4   4   3  227.38   11.40
  -4   4  -3  225.38   11.40
   6  -4   3  355.66   17.40
   6  -4   3  351.56   17.50
  -6  -4  -3  339.47   17.50
  -6  -4  -3  340.97   17.40
   6   4   3  355.16   17.50
  -6   4  -3  349.67   17.50
   8  -4   3  196.08    9.70
  -8  -4  -3  193.88    9.90
   8  -4   3  191.28    9.90
  -8  -4  -3  193.68    9.80
  -8   4  -3  198.78    9.90
   8   4   3  193.68    9.90
 -10  -4  -3   56.89    3.00
 -10  -4  -3   49.50    2.90
  10  -4   3   54.99    3.00
  10  -4   3   54.49    2.80
 -10   4  -3   55.29    3.00
  10   4   3   52.39    3.00
  12  -4   3    2.70    0.30
 -12  -4  -3    2.50    0.60
  12  -4   3    2.10    0.60
 -12  -4  -3    2.40    0.60
 -12   4  -3    3.00    0.70
  12   4   3    2.50    0.60
 -14  -4  -3    0.40    0.70
  14  -4   3    0.10    0.50
 -14  -4  -3    0.00    0.50
 -14   4  -3    0.20    0.60
  14   4   3    0.10    0.60
 -16  -4  -3    2.80    0.80
  16  -4   3    2.40    0.70
 -16  -4  -3    1.60    0.60
  16   4   3    1.60    0.70
 -16   4  -3    2.60    0.80
  18  -4   3  143.29    7.60
 -18  -4  -3  145.19    7.50
 -18  -4  -3  146.59    7.60
 -18   4  -3  147.39    7.60
  18   4   3  142.59    7.50
 -20  -4  -3   84.19    4.70
 -20  -4  -3   82.79    4.50
  20  -4   3   83.49    4.70
 -20   4  -3   84.89    4.70
  20   4   3   88.79    4.70
  22  -4   3    0.50    0.70
 -22  -4  -3    1.90    1.00
 -22   4  -3   -0.40    0.90
  22   4   3   -0.10    1.00
  24  -4   3    4.50    1.10
 -24  -4  -3    4.50    1.20
 -24   4  -3    3.90    1.10
  24   4   3    3.10    1.20
  26  -4   3   17.50    1.90
 -26  -4  -3   24.60    2.20
 -26   4  -3   26.60    2.10
  26   4   3   26.20    2.30
 -28  -4  -3   10.40    1.80
  28  -4   3   12.60    1.60
  28   4   3   14.30    1.70
 -28   4  -3    8.60    1.60
  30  -4   3    0.30    1.30
 -30  -4  -3    1.70    1.50
 -30   4  -3    1.80    1.40
  32  -4   3    4.10    1.60
 -32  -4  -3    3.80    1.80
 -32   4  -3    2.00    1.60
 -34  -4  -3    6.20    2.10
  34  -4   3    5.60    1.80
 -34   4  -3    3.30    1.90
  39  -5  -3   -0.70    1.90
 -39   5   3   -0.90    1.90
  37  -5  -3   11.60    1.90
  37   5  -3   11.80    2.20
 -37   5   3   12.20    2.30
  35  -5  -3    2.30    1.40
 -35   5   3    0.20    1.40
  35   5  -3    3.60    1.60
  33  -5  -3   43.30    3.00
 -33   5   3   43.00    3.10
  33   5  -3   42.40    3.20
  31  -5  -3   90.29    5.20
 -31  -5   3   94.29    5.20
  31   5  -3   91.09    5.40
 -31   5   3   92.09    5.30
 -29  -5   3    0.80    0.90
  29  -5  -3    1.10    1.10
  29   5  -3    0.80    1.10
 -29   5   3   -0.40    1.20
 -27  -5   3    3.10    0.90
  27  -5  -3    2.60    1.00
 -27   5   3    2.90    1.00
  27   5  -3    3.90    1.10
 -25  -5   3    1.60    0.90
 -25   5   3    0.80    0.80
  25   5  -3    0.70    1.00
 -25   5   3    1.50    0.90
  23  -5  -3    6.20    0.90
 -23  -5   3    5.90    1.00
 -23   5   3    6.20    1.00
  23   5  -3    7.50    1.10
 -23   5   3    6.20    1.10
 -21  -5   3    0.70    0.80
  21  -5  -3   -0.10    0.70
 -21   5   3    0.40    0.70
  21   5  -3    0.00    0.70
 -21   5   3    0.30    0.60
  19  -5  -3   26.10    1.70
 -19  -5   3   26.90    1.80
 -19   5   3   27.20    1.70
  19   5  -3   24.70    1.80
 -19   5   3   22.50    1.70
  17  -5  -3   21.40    1.50
 -17  -5   3   22.80    1.60
 -17   5   3   23.80    1.60
  17   5  -3   23.70    1.70
 -17   5   3   24.30    1.50
  15  -5  -3   62.09    3.40
 -15  -5   3   60.69    3.40
 -15   5   3   60.19    3.30
 -15   5   3   61.69    3.40
  15   5  -3   64.59    3.20
  15   5  -3   64.29    3.50
 -13  -5   3   47.60    2.70
  13  -5  -3   45.30    2.60
  13   5  -3   49.99    2.70
 -13   5   3   44.90    2.50
  13   5  -3   47.60    2.40
 -13   5   3   49.50    2.70
 -11  -5   3   49.99    2.80
  11  -5  -3   49.99    2.80
  11   5  -3   49.10    2.60
 -11   5   3   53.09    2.70
 -11   5   3   52.09    2.80
  11   5  -3   51.79    2.90
  -9  -5   3  227.18   11.90
   9  -5  -3  229.08   11.90
   9   5  -3  239.98   11.70
  -9   5   3  240.08   11.90
  -9   5   3  238.48   11.80
   9   5  -3  235.48   11.90
   7  -5  -3   34.10    2.00
  -7  -5   3   34.30    2.10
  -7   5   3   33.00    2.00
   7   5  -3   35.30    1.90
  -7   5   3   37.00    1.80
   7   5  -3   36.50    2.10
  -5  -5   3   42.70    2.50
   5  -5  -3   46.10    2.50
  -5   5   3   45.70    2.50
  -5   5   3   46.80    2.30
   5   5  -3   44.70    2.50
   5   5  -3   44.90    2.40
   3  -5  -3   46.00    2.60
  -3  -5   3   45.10    2.50
  -3   5   3   41.70    2.50
   3   5  -3   45.20    2.50
  -3   5   3   48.00    2.30
   3   5  -3   45.20    2.40
  -1  -5   3    0.90    0.40
   1  -5  -3    1.20    0.50
   1   5  -3    1.70    0.50
   1   5  -3    0.90    0.30
  -1   5   3    1.40    0.20
  -1   5   3    0.50    0.40
  -1  -5  -3    5.20    0.70
   1  -5   3    3.80    0.60
  -1   5  -3    4.80    0.70
  -1   5  -3    5.40    0.60
   1   5   3    5.00    0.50
   1   5   3    4.90    0.60
  -3  -5  -3  176.68    9.20
   3  -5   3  178.18    9.10
   3   5   3  186.18    9.00
  -3   5  -3  181.18    9.20
  -3   5  -3  175.78    9.10
   3   5   3  183.18    9.20
   5  -5   3  138.89    7.10
   5  -5   3  140.99    7.10
  -5  -5  -3  141.49    7.10
  -5  -5  -3  141.89    7.20
   5   5   3  136.59    7.20
  -5   5  -3  139.89    7.20
   7  -5   3   56.89    2.90
   7  -5   3   56.29    3.00
  -7  -5  -3   53.89    2.90
  -7  -5  -3   57.59    3.10
   7   5   3   49.00    3.00
  -7   5  -3   54.69    3.00
  -9  -5  -3    0.60    0.50
  -9  -5  -3    0.80    0.50
   9  -5   3    0.70    0.40
   9  -5   3    0.60    0.50
   9   5   3    0.60    0.50
  -9   5  -3    0.90    0.60
 -11  -5  -3    1.50    0.60
  11  -5   3    1.40    0.50
 -11  -5  -3    1.80    0.60
  11  -5   3    2.30    0.40
 -11   5  -3    1.60    0.60
  11   5   3    1.10    0.60
 -13  -5  -3   31.40    2.00
  13  -5   3   31.00    2.00
 -13  -5  -3   30.00    2.00
 -13   5  -3   31.60    2.00
  13   5   3   31.00    1.90
 -15  -5  -3   10.30    1.00
 -15  -5  -3    8.00    1.00
  15  -5   3    9.80    1.10
 -15   5  -3    7.90    1.00
  15   5   3   10.30    1.00
 -17  -5  -3   28.20    1.80
 -17  -5  -3   29.40    2.10
  17  -5   3   28.00    1.80
 -17   5  -3   28.20    2.00
  17   5   3   24.20    1.90
 -19  -5  -3  144.59    7.60
 -19  -5  -3  147.49    7.80
  19  -5   3  146.19    7.70
 -19   5  -3  148.99    7.80
  21  -5   3   17.80    1.70
 -21  -5  -3   18.30    1.80
 -21  -5  -3   19.40    1.50
 -21   5  -3   14.80    1.60
  21   5   3   19.40    1.80
 -23  -5  -3    0.60    1.10
  23  -5   3    1.50    1.00
  23   5   3    0.90    1.00
 -23   5  -3    0.90    1.00
 -25  -5  -3    1.80    1.30
  25  -5   3    3.60    1.10
  25   5   3    1.10    1.10
 -25   5  -3    2.40    1.10
 -27  -5  -3   28.70    2.60
  27  -5   3   29.30    2.40
 -27   5  -3   32.90    2.50
  29  -5   3    8.40    1.50
 -29  -5  -3   11.60    2.00
 -29   5  -3    8.00    1.60
 -31  -5  -3   12.40    2.30
  31  -5   3    8.50    1.80
 -31   5  -3   12.30    1.90
  33  -5   3   31.70    3.10
 -33  -5  -3   27.50    2.90
 -33   5  -3   21.00    2.60
  38  -6  -3    4.20    2.00
  36  -6  -3   -0.20    1.40
  36   6  -3   -0.10    1.60
 -36   6   3   -0.90    1.60
  34  -6  -3   32.00    2.70
  34   6  -3   33.70    3.00
 -34   6   3   38.50    2.90
 -32  -6   3   18.60    1.90
  32  -6  -3   16.90    1.90
 -32   6   3   20.10    2.10
  32   6  -3   16.30    2.10
 -30  -6   3    2.30    1.10
  30  -6  -3    3.00    1.10
 -30   6   3    2.10    1.20
  30   6  -3    1.80    1.20
 -28  -6   3   17.10    1.70
  28  -6  -3   15.50    1.70
 -28   6   3   20.30    2.00
  28   6  -3   14.80    1.80
 -26  -6   3   18.80    1.90
  26   6  -3   25.60    2.10
 -26   6   3   23.10    1.90
 -26   6   3   27.50    2.00
 -24  -6   3   20.40    1.80
 -24   6   3   25.20    1.90
  24   6  -3   22.30    2.00
 -24   6   3   25.90    1.90
 -22  -6   3    8.80    1.10
  22  -6  -3    8.50    1.10
 -22   6   3    8.70    1.20
 -22   6   3   10.70    1.20
  22   6  -3    7.40    1.20
 -20  -6   3  189.48    9.70
  20  -6  -3  194.18    9.70
  20   6  -3  187.28    9.80
 -20   6   3  186.18    9.80
 -20   6   3  185.78    9.70
 -18  -6   3   72.39    4.10
  18  -6  -3   74.29    4.00
 -18   6   3   74.09    4.00
 -18   6   3   74.59    4.10
  18   6  -3   72.09    4.10
  16  -6  -3    5.50    0.80
 -16  -6   3    5.30    0.90
 -16   6   3    6.30    0.80
  16   6  -3    5.20    0.90
 -16   6   3    7.00    0.90
  14  -6  -3    9.70    1.00
 -14  -6   3   10.90    1.10
 -14   6   3    8.80    1.00
 -14   6   3   11.70    0.90
  14   6  -3   10.80    1.10
 -12  -6   3    6.80    0.80
  12  -6  -3    4.20    0.70
 -12   6   3    6.40    0.80
 -12   6   3    6.40    0.60
  12   6  -3    6.30    0.90
  12   6  -3    5.20    0.50
  10  -6  -3   14.50    1.20
 -10  -6   3   16.30    1.20
 -10   6   3   15.60    1.00
  10   6  -3   15.30    1.00
  10   6  -3   15.60    1.20
 -10   6   3   14.60    1.20
  -8  -6   3   58.39    3.10
   8  -6  -3   49.70    3.10
   8   6  -3   55.89    2.90
   8   6  -3   56.49    3.10
  -8   6   3   57.99    2.90
  -8   6   3   54.89    3.10
  -6  -6   3   55.19    3.10
   6  -6  -3   54.29    3.10
  -6   6   3   58.29    2.80
  -6   6   3   53.49    3.10
   6   6  -3   55.49    3.10
   6   6  -3   54.19    2.90
   4  -6  -3  179.68    9.50
  -4  -6   3  188.88    9.50
   4   6  -3  182.98    9.50
  -4   6   3  182.58    9.50
  -4   6   3  192.18    9.30
   4   6  -3  186.48    9.30
  -2  -6   3   75.29    4.00
   2  -6  -3   68.39    4.00
  -2   6   3   76.39    4.00
   2   6  -3   79.09    4.00
   2   6  -3   74.49    3.90
  -2   6   3   76.79    3.80
   0  -6  -3   12.60    1.10
   0  -6   3   11.60    1.00
   0   6   3   12.20    1.00
   0   6  -3   10.40    0.90
   0   6   3   11.60    0.80
   0   6  -3   13.30    1.10
   2  -6   3    6.10    0.80
  -2  -6  -3    8.80    0.90
   2   6   3    7.60    0.80
  -2   6  -3    6.80    0.70
   2   6   3    6.80    0.60
  -2   6  -3    8.00    0.80
   4  -6   3  174.48    8.80
  -4  -6  -3  173.88    8.90
  -4   6  -3  167.78    8.80
   4   6   3  170.58    8.80
  -4   6  -3  176.28    8.80
   6  -6   3  132.69    6.80
  -6  -6  -3  136.79    6.90
  -6   6  -3  131.99    6.90
   6   6   3  135.49    6.80
  -6   6  -3  125.99    6.80
   6   6   3  134.69    6.90
   8  -6   3    6.20    0.70
  -8  -6  -3    7.00    0.90
   8  -6   3    6.10    0.80
  -8   6  -3    7.70    0.90
   8   6   3    6.60    0.70
   8   6   3    7.80    0.90
  10  -6   3   21.20    1.50
 -10  -6  -3   21.20    1.50
 -10  -6  -3   20.70    1.40
  10  -6   3   21.10    1.30
 -10   6  -3   23.40    1.50
  10   6   3   19.80    1.50
 -12  -6  -3    0.40    0.70
  12  -6   3    0.60    0.60
 -12  -6  -3    0.50    0.70
 -12   6  -3    0.60    0.60
  12   6   3    0.50    0.70
  14  -6   3    5.30    0.80
 -14  -6  -3    3.40    0.80
 -14  -6  -3    5.60    0.90
  14   6   3    2.50    0.90
 -14   6  -3    6.50    1.00
  16  -6   3    1.40    0.80
 -16  -6  -3    0.50    0.70
 -16  -6  -3    0.80    0.70
  16   6   3    0.80    0.80
 -16   6  -3    0.60    0.80
  18  -6   3  122.59    6.50
 -18  -6  -3  131.09    6.60
 -18  -6  -3  113.49    6.40
 -18   6  -3  115.59    6.50
  18   6   3  131.79    6.50
  20  -6   3  110.39    6.20
 -20  -6  -3  123.69    6.30
 -20  -6  -3  120.59    6.10
 -20   6  -3  106.39    6.20
  20   6   3  116.09    6.20
 -22  -6  -3   19.70    1.70
  22  -6   3   21.10    1.90
 -22  -6  -3   24.30    2.00
 -22   6  -3   20.40    1.90
  22   6   3   25.50    1.90
  24  -6   3    0.30    1.10
 -24  -6  -3   -0.10    1.20
  24   6   3    1.20    1.10
 -24   6  -3    0.40    1.00
  26  -6   3   16.40    1.80
 -26  -6  -3   12.90    1.90
 -26   6  -3   13.90    1.70
  28  -6   3    2.40    1.30
 -28  -6  -3    1.40    1.50
 -28   6  -3    2.40    1.50
  30  -6   3   -0.40    1.30
 -30  -6  -3    0.10    1.60
 -30   6  -3    2.40    1.60
 -32  -6  -3   30.60    3.30
  32  -6   3   34.30    3.00
 -32   6  -3   37.20    3.20
  37  -7  -3    4.10    1.80
  35  -7  -3   -0.40    1.40
  35   7  -3   -0.10    1.70
  33  -7  -3    9.00    1.80
  33   7  -3    5.30    1.70
 -31  -7   3   30.20    2.40
  31  -7  -3   39.90    2.80
  31   7  -3   28.40    2.70
 -29  -7   3    6.60    1.40
  29  -7  -3    9.50    1.40
  29   7  -3    7.00    1.50
 -27  -7   3   28.80    2.20
 -27   7   3   31.20    2.50
 -27   7   3   30.20    2.30
  27   7  -3   27.80    2.40
 -25  -7   3    2.30    1.10
 -25   7   3    2.50    1.00
 -25   7   3    0.10    0.90
  25   7  -3    2.80    1.10
 -23  -7   3   49.90    3.00
 -23   7   3   51.59    3.00
 -23   7   3   46.70    3.00
  23   7  -3   45.60    3.10
  21  -7  -3    0.80    0.90
 -21  -7   3   -0.10    0.80
 -21   7   3   -1.00    0.80
 -21   7   3    0.00    0.80
  21   7  -3   -0.30    0.90
 -19  -7   3  134.99    7.30
  19  -7  -3  130.99    7.20
 -19   7   3  143.19    7.20
 -19   7   3  135.59    7.30
  19   7  -3  143.09    7.40
  17  -7  -3  120.19    6.30
 -17  -7   3  115.79    6.30
  17   7  -3  118.99    6.40
 -17   7   3  118.49    6.20
 -17   7   3  121.39    6.30
 -15  -7   3    0.30    0.70
  15  -7  -3    0.70    0.80
 -15   7   3   -0.10    0.70
  15   7  -3    0.20    0.80
 -15   7   3    0.30    0.50
 -13  -7   3    2.60    0.80
  13  -7  -3    3.10    0.80
  13   7  -3    4.00    0.80
 -13   7   3    3.20    0.60
 -13   7   3    3.90    0.80
  11  -7  -3   20.70    1.50
 -11  -7   3   16.80    1.50
 -11   7   3   18.30    1.50
  11   7  -3   19.20    1.50
 -11   7   3   21.50    1.20
  11   7  -3   19.10    1.20
   9  -7  -3   25.40    1.80
  -9  -7   3   25.30    1.80
  -9   7   3   28.90    1.50
   9   7  -3   27.50    1.80
  -9   7   3   22.30    1.70
   9   7  -3   25.70    1.50
   7  -7  -3    9.00    1.00
  -7  -7   3    7.00    1.00
   7   7  -3   11.40    1.10
   7   7  -3    9.60    0.80
  -7   7   3   11.20    0.70
  -7   7   3   10.00    1.00
   5  -7  -3  138.79    7.60
  -5  -7   3  150.98    7.60
   5   7  -3  142.59    7.40
  -5   7   3  153.38    7.30
   5   7  -3  151.58    7.60
  -5   7   3  137.09    7.50
   3  -7  -3   33.20    2.20
  -3  -7   3   35.30    2.10
   3   7  -3   35.20    2.00
   3   7  -3   36.00    2.10
  -3   7   3   32.60    2.10
  -3   7   3   36.70    1.90
  -1  -7   3  125.59    6.70
   1  -7  -3  127.89    6.70
  -1   7   3  129.29    6.70
  -1   7   3  131.89    6.50
   1   7  -3  130.99    6.60
   1   7  -3  121.49    6.60
  -1  -7  -3  154.08    8.00
   1  -7   3  155.18    8.00
   1   7   3  149.39    8.00
  -1   7  -3  158.98    7.90
  -1   7  -3  155.08    8.00
   1   7   3  155.78    7.80
   3  -7   3   95.99    5.40
  -3  -7  -3  106.79    5.50
  -3   7  -3   98.49    5.30
  -3   7  -3   99.79    5.40
   3   7   3  109.29    5.30
   3   7   3  104.59    5.40
  -5  -7  -3  167.38    8.80
   5  -7   3  167.38    8.70
  -5   7  -3  177.58    8.80
   5   7   3  162.08    8.70
   5   7   3  178.08    8.60
  -5   7  -3  168.98    8.70
   7  -7   3    5.00    0.70
  -7  -7  -3    6.60    1.00
  -7   7  -3    5.90    0.80
  -7   7  -3    5.60    0.80
   7   7   3    5.00    0.70
   7   7   3    3.90    0.80
  -9  -7  -3    8.60    1.00
   9  -7   3    7.80    0.80
   9  -7   3    7.40    0.90
  -9   7  -3    7.40    0.90
   9   7   3    8.10    1.00
   9   7   3    6.70    0.80
 -11  -7  -3   31.00    2.10
  11  -7   3   32.30    2.00
  11   7   3   29.70    1.90
 -11   7  -3   30.30    2.00
  11   7   3   28.20    2.00
  13  -7   3   10.30    1.10
 -13  -7  -3   14.10    1.40
  13   7   3   10.60    1.10
 -13   7  -3    9.30    1.10
  13   7   3    8.50    1.10
 -15  -7  -3    3.40    1.00
  15  -7   3    3.10    0.70
 -15  -7  -3    1.30    0.90
  15   7   3    3.30    0.90
 -15   7  -3    3.70    0.90
 -17  -7  -3  139.69    6.90
  17  -7   3  121.89    6.90
 -17  -7  -3  131.29    6.90
 -17   7  -3  116.39    6.90
  17   7   3  139.09    6.90
 -19  -7  -3   70.29    4.10
  19  -7   3   73.99    4.20
 -19  -7  -3   75.99    4.30
  19   7   3   78.49    4.20
 -19   7  -3   69.09    4.20
 -21  -7  -3   14.90    1.70
 -21  -7  -3   14.20    1.50
  21  -7   3   14.70    1.50
  21   7   3   14.10    1.50
 -21   7  -3   12.30    1.60
 -23  -7  -3    5.30    1.40
  23  -7   3    3.50    1.10
 -23   7  -3    3.80    1.20
 -25  -7  -3    1.40    1.30
  25  -7   3    0.50    1.10
 -25   7  -3    1.10    1.20
  27  -7   3   29.20    2.40
 -27  -7  -3   29.60    2.60
 -27   7  -3   21.10    2.40
  29  -7   3    1.30    1.50
 -29  -7  -3    0.40    1.80
 -29   7  -3    1.10    1.50
 -31  -7  -3    6.90    2.00
  31  -7   3    3.50    1.70
 -31   7  -3    7.30    1.90
 -33  -7  -3   27.80    3.10
  34  -8  -3    8.40    1.80
  34   8  -3    6.60    2.00
  32  -8  -3   19.40    2.10
 -32  -8   3   15.00    2.00
  32   8  -3   17.00    2.30
  30  -8  -3   13.90    1.80
 -30  -8   3   12.50    1.70
  30   8  -3   12.30    1.90
 -28  -8   3    0.90    1.00
  28  -8  -3    1.30    1.20
  28   8  -3   -0.20    1.30
 -26  -8   3   -0.10    1.00
 -26   8   3    0.20    1.10
  26   8  -3    0.20    1.20
 -24  -8   3    0.20    1.00
 -24   8   3    1.00    1.00
  24   8  -3    0.30    1.10
 -22  -8   3    3.70    1.10
  22   8  -3    6.00    1.30
 -22   8   3    8.00    1.30
  20  -8  -3   63.39    3.70
 -20  -8   3   66.29    3.80
 -20   8   3   63.39    3.80
  20   8  -3   61.59    3.80
  18  -8  -3   40.80    2.60
 -18  -8   3   36.40    2.60
 -18   8   3   42.80    2.60
  18   8  -3   38.90    2.70
 -16  -8   3  159.48    8.40
  16  -8  -3  161.68    8.40
  16   8  -3  158.08    8.40
 -16   8   3  159.78    8.40
 -14  -8   3   50.79    3.10
  14  -8  -3   51.89    3.10
  14   8  -3   51.09    3.10
 -14   8   3   54.79    3.10
  12  -8  -3   15.00    1.50
 -12  -8   3   15.50    1.30
 -12   8   3   12.70    1.30
  12   8  -3   14.00    1.40
 -10  -8   3  191.48    9.90
  10  -8  -3  185.08    9.90
 -10   8   3  197.48    9.90
  10   8  -3  193.98    9.90
  -8  -8   3  126.09    6.40
   8  -8  -3  115.79    6.40
   8   8  -3  118.79    6.20
   8   8  -3  129.69    6.40
  -8   8   3  113.59    6.30
  -6  -8   3   28.30    1.70
   6  -8  -3   21.50    1.70
   6   8  -3   21.70    1.40
   6   8  -3   25.90    1.70
  -6   8   3   19.80    1.50
  -4  -8   3   78.39    4.60
   4  -8  -3   78.89    4.60
   4   8  -3   86.69    4.60
   4   8  -3   88.19    4.40
  -4   8   3   89.99    4.60
   2  -8  -3    1.20    0.70
  -2  -8   3    1.80    0.70
  -2   8   3    1.80    0.70
   2   8  -3    1.10    0.60
   2   8  -3    1.70    0.70
   0  -8   3    6.70    1.00
   0  -8  -3   11.80    1.20
   0   8  -3   10.60    1.00
   0   8  -3    7.90    0.80
   0   8   3    6.00    0.90
   2  -8   3   12.70    1.20
  -2  -8  -3   15.80    1.30
  -2   8  -3   11.00    1.10
  -2   8  -3   15.10    1.30
   2   8   3   11.70    1.20
  -4  -8  -3  137.69    6.90
   4  -8   3  137.09    6.70
   4   8   3  123.19    6.60
  -4   8  -3  127.19    6.70
   4   8   3  123.19    6.70
  -4   8  -3  129.29    6.70
  -6  -8  -3   69.99    3.80
   6  -8   3   68.09    3.70
   6   8   3   66.49    3.60
   6   8   3   63.89    3.70
  -6   8  -3   66.29    3.70
  -6   8  -3   69.49    3.70
  -8  -8  -3    2.50    0.80
   8  -8   3    1.60    0.70
  -8   8  -3    2.60    0.80
   8   8   3    2.70    0.70
   8   8   3    1.10    0.80
  -8   8  -3    2.60    0.70
  10  -8   3  116.19    6.30
 -10  -8  -3  121.39    6.50
  10  -8   3  124.89    6.40
 -10   8  -3  121.59    6.40
  10   8   3  120.39    6.40
  10   8   3  125.59    6.40
  12  -8   3   95.49    5.10
 -12  -8  -3   98.69    5.20
  12   8   3   88.19    5.00
  12   8   3   93.69    5.00
 -12   8  -3   92.59    5.10
 -14  -8  -3   21.50    1.80
  14  -8   3   26.50    1.80
  14   8   3   20.00    1.70
  14   8   3   22.10    1.70
 -14   8  -3   21.80    1.80
 -16  -8  -3   14.20    1.60
  16  -8   3   17.50    1.40
  16   8   3   16.40    1.60
 -16   8  -3   12.60    1.40
  16   8   3   17.00    1.60
  18  -8   3   24.20    2.00
 -18  -8  -3   24.90    2.20
  18   8   3   26.00    2.10
 -18   8  -3   25.90    2.10
  18   8   3   31.20    2.20
  20  -8   3    5.60    1.20
 -20  -8  -3    5.60    1.20
 -20   8  -3    4.60    1.20
  20   8   3    5.70    1.30
 -22  -8  -3    0.90    1.10
  22  -8   3    0.80    1.00
 -22   8  -3    2.10    1.30
  22   8   3    1.20    1.20
  24  -8   3    7.00    1.40
 -24   8  -3    5.10    1.30
  24   8   3    5.70    1.40
  26  -8   3    5.50    1.40
 -26   8  -3    4.50    1.60
  26   8   3    7.90    1.70
  28  -8   3    6.30    1.60
 -28   8  -3    5.40    1.80
  28   8   3    5.00    1.60
  30  -8   3   -0.40    1.80
 -30   8  -3    0.00    1.70
  30   8   3    1.70    1.80
  32   8   3   10.20    2.20
 -33  -9   3    7.80    1.90
  33  -9  -3    5.60    1.80
  33   9  -3    7.60    2.00
  31  -9  -3   -0.20    1.40
 -31  -9   3   -0.80    1.30
  31   9  -3    2.60    1.60
  29  -9  -3   -0.20    1.20
 -29  -9   3   -0.50    1.40
  29   9  -3   -0.40    1.40
 -27  -9   3    0.90    1.10
  27   9  -3    1.10    1.30
 -27   9   3    1.20    1.50
 -25  -9   3    3.30    1.20
  25   9  -3    4.30    1.40
 -25   9   3    3.70    1.30
 -23  -9   3    6.30    1.30
 -23   9   3    7.40    1.40
  23   9  -3    6.10    1.40
 -21  -9   3    3.00    1.10
 -21   9   3    2.40    1.10
  21   9  -3    4.00    1.20
 -19  -9   3  100.99    5.70
  19  -9  -3  108.39    5.70
 -19   9   3  105.69    5.70
  19   9  -3   94.89    5.70
  17  -9  -3    5.20    1.10
 -17  -9   3    1.70    1.00
  17   9  -3    3.30    1.10
 -17   9   3    2.70    1.00
  15  -9  -3   90.29    4.80
 -15  -9   3   82.49    4.70
 -15   9   3   82.99    4.70
  15   9  -3   81.09    4.70
  13  -9  -3   30.80    2.30
 -13  -9   3   35.00    2.20
 -13   9   3   25.30    2.10
  13   9  -3   30.40    2.30
 -11  -9   3    8.60    1.20
  11  -9  -3   10.90    1.30
  11   9  -3    6.80    1.10
 -11   9   3    9.80    1.20
  -9  -9   3   86.79    5.00
   9  -9  -3   89.79    5.00
  -9   9   3   98.09    5.00
   9   9  -3   88.39    5.00
   7  -9  -3   29.80    2.10
  -7  -9   3   30.90    2.10
  -7   9   3   29.80    2.00
   7   9  -3   28.10    2.00
   5  -9  -3   41.10    2.60
  -5  -9   3   42.30    2.50
   5   9  -3   37.10    2.40
  -5   9   3   40.00    2.50
   5   9  -3   37.40    2.30
  -3  -9   3  113.89    6.30
   3  -9  -3  123.49    6.40
   3   9  -3  118.39    6.10
   3   9  -3  114.39    6.20
  -3   9   3  119.99    6.30
  -1  -9   3    0.40    0.80
   1  -9  -3    0.40    0.80
   1   9  -3    0.90    0.70
   1   9  -3    0.10    0.70
  -1   9   3    0.10    0.70
   1  -9   3   28.90    2.00
  -1  -9  -3   31.00    2.20
  -1   9  -3   32.60    2.10
   1   9   3   31.40    2.00
  -1   9  -3   27.50    1.90
   3  -9   3   50.19    2.90
  -3  -9  -3   50.69    3.00
   3   9   3   49.90    2.90
  -3   9  -3   46.50    2.80
  -3   9  -3   48.90    2.80
   5  -9   3    0.50    0.80
  -5  -9  -3   -0.50    0.80
  -5   9  -3   -0.20    0.70
  -5   9  -3    0.10    0.70
   5   9   3   -0.20    0.80
  -7  -9  -3    0.50    0.90
   7  -9   3    0.10    0.70
  -7   9  -3   -0.50    0.70
  -7   9  -3   -0.10    0.70
   7   9   3    0.70    0.80
  -9  -9  -3    2.90    1.00
   9  -9   3    2.10    0.90
  -9   9  -3    6.00    1.00
   9   9   3    3.90    0.90
  -9   9  -3    3.30    0.90
  11  -9   3   27.60    2.10
 -11  -9  -3   33.60    2.30
  11   9   3   36.30    2.30
 -11   9  -3   29.80    2.20
 -13  -9  -3   17.50    1.80
  13  -9   3   18.70    1.60
  13   9   3   21.60    1.70
 -13   9  -3   17.40    1.70
 -15  -9  -3  135.99    7.20
  15  -9   3  133.19    7.10
 -15   9  -3  133.69    7.10
  15   9   3  130.99    7.10
 -17  -9  -3   21.80    2.00
  17  -9   3   21.10    1.90
 -17   9  -3   22.20    2.10
  19  -9   3   15.40    1.70
 -19  -9  -3   21.10    1.90
 -19   9  -3   17.50    1.90
 -21  -9  -3   13.00    1.70
  21  -9   3   10.30    1.60
 -21   9  -3   13.10    1.70
  23  -9   3    1.30    1.20
 -23  -9  -3    0.90    1.20
 -23   9  -3    0.60    1.40
  25  -9   3    1.20    1.30
 -25   9  -3    3.10    1.40
  27  -9   3   15.10    2.10
 -27   9  -3   13.50    2.00
 -29   9  -3    5.70    1.80
 -32 -10   3   10.80    2.00
  32  10  -3   12.70    2.30
 -30 -10   3    2.60    1.80
  30 -10  -3    1.80    1.60
  30  10  -3    3.40    1.80
 -28 -10   3   18.90    2.30
 -28  10   3   21.10    2.30
  28  10  -3   17.00    2.20
 -26 -10   3    7.00    1.70
 -26  10   3    6.30    1.60
  26  10  -3    4.10    1.70
 -24 -10   3   11.60    1.80
 -24  10   3   15.50    1.80
  24  10  -3   13.20    1.90
 -22 -10   3   39.50    3.00
 -22  10   3   47.70    3.00
  22  10  -3   41.30    3.00
 -20 -10   3    0.20    1.10
  20  10  -3    3.20    1.30
 -20  10   3    2.10    1.10
 -18 -10   3   41.60    2.90
  18 -10  -3   43.80    3.00
  18  10  -3   36.40    2.90
 -18  10   3   48.30    2.90
  16 -10  -3   15.10    1.70
 -16 -10   3   11.20    1.50
 -16  10   3   14.40    1.60
  16  10  -3   12.30    1.60
 -14 -10   3    0.30    1.00
  14 -10  -3    0.40    1.10
 -14  10   3   -0.20    1.00
  14  10  -3   -0.50    1.00
  12 -10  -3   41.40    2.70
 -12 -10   3   36.90    2.60
  12  10  -3   34.10    2.60
 -12  10   3   40.00    2.60
  10 -10  -3    8.90    1.40
 -10 -10   3   12.50    1.50
  10  10  -3   10.20    1.40
 -10  10   3    8.60    1.30
   8 -10  -3   16.20    1.60
  -8 -10   3   12.00    1.50
   8  10  -3   11.50    1.40
  -8  10   3   13.70    1.40
   6 -10  -3   65.49    3.80
  -6 -10   3   62.69    3.80
   6  10  -3   63.69    3.70
  -6  10   3   62.69    3.70
   4 -10  -3  101.99    5.40
  -4 -10   3   92.49    5.30
   4  10  -3   94.19    5.20
  -4  10   3   93.49    5.20
   4  10  -3   95.69    5.10
  -2 -10   3    0.70    0.90
   2 -10  -3    0.60    1.00
  -2  10   3    0.70    0.80
   2  10  -3    0.80    0.80
   2  10  -3    0.30    0.70
   0 -10   3  208.88   10.20
   0 -10  -3  201.78   10.30
   0  10   3  195.48   10.10
   0  10  -3  184.98   10.00
   0  10  -3  189.08   10.10
   2 -10   3   99.89    5.60
  -2 -10  -3  100.79    5.70
  -2  10  -3   99.39    5.50
   2  10   3  109.69    5.60
  -2  10  -3  106.69    5.60
  -4 -10  -3   36.10    2.60
   4 -10   3   41.50    2.50
  -4  10  -3   36.40    2.50
   4  10   3   36.20    2.50
  -4  10  -3   39.80    2.40
  -6 -10  -3    5.90    1.30
   6 -10   3    6.70    1.20
  -6  10  -3    6.60    1.00
  -6  10  -3    7.30    1.10
   6  10   3    8.30    1.20
   8 -10   3    7.20    1.20
  -8 -10  -3    6.80    1.20
  -8  10  -3    6.30    1.10
   8  10   3    7.50    1.30
  -8  10  -3    6.90    1.10
 -10 -10  -3    8.90    1.40
 -10  10  -3   10.60    1.30
  10  10   3    9.70    1.40
 -10  10  -3    9.70    1.20
  12 -10   3    5.60    1.10
 -12 -10  -3    8.60    1.40
  12  10   3    9.90    1.40
 -12  10  -3    7.30    1.30
 -14 -10  -3   33.80    2.80
  14 -10   3   41.30    2.70
 -14  10  -3   40.20    2.80
  14  10   3   43.80    2.80
  16 -10   3   -0.50    0.90
 -16 -10  -3    1.00    1.10
 -16  10  -3    0.10    1.00
  18 -10   3   12.40    1.50
 -18 -10  -3   11.10    1.60
 -18  10  -3   10.70    1.50
  20 -10   3    9.40    1.50
 -20 -10  -3    6.70    1.50
 -20  10  -3    8.10    1.60
  22 -10   3    1.40    1.20
 -22 -10  -3   -0.30    1.20
 -22  10  -3   -0.10    1.40
 -24 -10  -3    2.60    1.60
  24 -10   3    1.50    1.40
 -24  10  -3    2.40    1.40
  26 -10   3    7.20    1.80
 -26  10  -3    3.40    1.80
 -28  10  -3   10.80    2.20
  31  11  -3    1.60    2.00
 -29 -11   3    1.50    1.70
  29 -11  -3    0.10    1.80
  29  11  -3    1.70    1.80
 -27 -11   3    0.30    1.50
  27  11  -3    3.20    1.70
 -27  11   3    1.70    1.60
 -25 -11   3    0.20    1.60
  25  11  -3    1.70    1.60
 -25  11   3    0.90    1.50
 -23 -11   3   35.20    2.90
 -23  11   3   38.20    2.90
  23  11  -3   32.50    2.80
 -21 -11   3   -0.20    1.20
 -21  11   3   -0.10    1.20
  21  11  -3   -0.10    1.30
 -19 -11   3   25.00    2.30
  19  11  -3   23.60    2.30
 -19  11   3   24.00    2.20
 -17 -11   3    7.20    1.50
  17 -11  -3    8.50    1.60
 -17  11   3    8.00    1.40
  17  11  -3   11.00    1.70
 -15 -11   3   18.10    1.90
  15 -11  -3   18.90    2.00
 -15  11   3   18.00    1.80
  15  11  -3   17.50    2.00
 -13 -11   3    5.70    1.30
  13 -11  -3    5.00    1.40
  13  11  -3    6.70    1.40
 -13  11   3    5.80    1.30
 -11 -11   3   15.40    1.70
  11 -11  -3   18.90    1.90
 -11  11   3   17.00    1.80
  11  11  -3   16.60    1.80
  -9 -11   3    1.30    1.10
   9 -11  -3    0.60    1.20
   9  11  -3    1.20    1.20
  -9  11   3    1.20    1.00
   7 -11  -3    4.50    1.30
  -7 -11   3    5.40    1.20
  -7  11   3    6.20    1.20
   7  11  -3    5.50    1.10
   5 -11  -3   -1.10    1.00
  -5 -11   3    1.40    1.00
  -5  11   3   -0.10    1.00
   5  11  -3    0.00    0.90
  -3 -11   3   -0.60    1.10
   3 -11  -3    0.20    1.10
  -3  11   3   -0.20    0.90
   3  11  -3    0.20    0.90
   1 -11  -3   88.79    5.20
  -1 -11   3   84.59    5.00
   1  11  -3   88.69    5.00
   1  11  -3   94.49    4.90
  -1  11   3   92.49    5.00
   1 -11   3   16.80    1.70
  -1 -11  -3   16.60    1.80
  -1  11  -3   15.50    1.50
  -1  11  -3   14.90    1.50
   1  11   3   16.40    1.60
   3 -11   3   16.40    1.70
  -3 -11  -3   16.80    1.80
  -3  11  -3   20.00    1.60
   3  11   3   18.50    1.70
  -3  11  -3   16.10    1.60
   5 -11   3   46.10    2.90
  -5 -11  -3   42.50    3.00
   5  11   3   44.20    2.80
  -5  11  -3   40.20    2.80
  -5  11  -3   42.20    2.70
  -7 -11  -3   41.50    2.90
   7 -11   3   40.30    2.70
  -7  11  -3   36.30    2.50
  -7  11  -3   40.30    2.70
   7  11   3   39.30    2.80
  -9 -11  -3   12.60    1.70
   9  11   3   16.40    1.70
  -9  11  -3   14.60    1.60
  -9  11  -3   16.50    1.70
 -11 -11  -3   23.70    2.20
 -11  11  -3   24.80    2.10
  11  11   3   24.70    2.20
 -11  11  -3   24.20    2.10
  13 -11   3    4.30    1.10
 -13 -11  -3    5.20    1.40
 -13  11  -3    5.10    1.30
 -15 -11  -3    2.70    1.30
  15 -11   3    2.20    1.10
 -15  11  -3    4.10    1.20
  17 -11   3   -0.40    1.10
 -17 -11  -3    0.40    1.40
 -17  11  -3    0.30    1.10
 -19 -11  -3    4.00    1.60
  19 -11   3    3.10    1.40
 -21 -11  -3    3.90    1.60
  21 -11   3    3.80    1.40
  23 -11   3   -0.10    1.40
 -23 -11  -3    0.00    1.50
  28  12  -3    2.10    2.20
 -26 -12   3    0.90    1.70
 -26  12   3    0.10    1.70
  26  12  -3    2.00    1.80
 -24 -12   3    2.10    1.60
 -24  12   3    2.50    1.70
  24  12  -3    0.60    1.90
 -22 -12   3    0.00    1.50
  22  12  -3    1.20    1.60
 -22  12   3    2.90    1.50
 -20 -12   3    4.80    1.60
 -20  12   3    2.10    1.40
  20  12  -3    2.40    1.70
 -18 -12   3   10.50    1.80
 -18  12   3   12.40    1.80
  18  12  -3   12.20    1.90
  16 -12  -3    1.60    1.40
 -16 -12   3    0.70    1.30
  16  12  -3   -0.10    1.50
 -16  12   3   -0.40    1.20
 -14 -12   3   -0.40    1.20
  14 -12  -3    1.30    1.50
  14  12  -3    0.00    1.30
 -14  12   3   -0.80    1.10
 -12 -12   3   43.90    3.00
  12 -12  -3   44.70    3.10
 -12  12   3   41.30    2.90
  12  12  -3   37.90    3.10
  10 -12  -3   12.10    1.70
 -10 -12   3   12.50    1.70
  10  12  -3   12.50    1.80
 -10  12   3   11.40    1.60
   8 -12  -3   32.70    2.60
  -8 -12   3   30.50    2.50
  -8  12   3   30.20    2.40
   8  12  -3   29.70    2.40
   6 -12  -3   60.19    3.80
  -6 -12   3   59.19    3.70
   6  12  -3   60.59    3.70
  -6  12   3   57.49    3.70
  -4 -12   3    0.90    1.10
   4 -12  -3    1.90    1.30
   4  12  -3    2.60    1.20
  -4  12   3    3.80    1.20
  -2 -12   3   18.70    2.00
   2 -12  -3   20.20    2.10
   2  12  -3   17.20    2.10
  -2  12   3   23.10    2.00
   0 -12   3    1.10    1.10
   0 -12  -3   -0.60    1.20
   0  12   3    0.00    1.00
   2 -12   3    2.70    1.20
  -2 -12  -3    1.60    1.20
   2  12   3    2.60    1.20
  -2  12  -3    2.60    1.20
  -4 -12  -3   -0.90    1.20
   4 -12   3    0.60    1.20
   4  12   3    0.20    1.00
  -4  12  -3    0.70    1.10
   6 -12   3    8.60    1.50
  -6 -12  -3   10.80    1.60
  -6  12  -3   12.60    1.60
   6  12   3    7.90    1.40
  -8 -12  -3   14.40    1.80
   8  12   3   13.60    1.70
  -8  12  -3   13.40    1.70
 -10 -12  -3   10.40    1.80
 -10  12  -3   14.60    1.70
 -12 -12  -3   15.20    2.00
  12 -12   3   13.80    1.60
 -14 -12  -3    4.80    1.50
  14 -12   3    4.70    1.30
 -16 -12  -3    3.20    1.50
  16 -12   3    2.30    1.40
  18 -12   3   -0.10    1.50
 -18 -12  -3    1.30    1.50
  20 -12   3    1.80    1.50
 -20 -12  -3    3.90    1.90
 -22 -12  -3   11.00    2.30
  22 -12   3    9.00    1.90
 -24 -12  -3    2.70    2.10
 -23 -13   3    0.60    1.80
 -23  13   3    0.20    2.00
 -21 -13   3    3.30    1.80
 -21  13   3    4.90    1.80
 -19 -13   3    0.40    1.60
 -19  13   3    0.60    1.50
 -17 -13   3    0.70    1.50
 -17  13   3   -0.40    1.40
  15 -13  -3    6.50    1.70
 -15 -13   3    4.60    1.50
 -15  13   3    7.10    1.60
 -13 -13   3   13.90    1.90
  13 -13  -3   13.60    2.00
 -13  13   3   20.50    2.10
 -11 -13   3    3.30    1.30
  11 -13  -3    4.40    1.60
 -11  13   3    5.20    1.50
   9 -13  -3   -0.50    1.40
  -9 -13   3   -0.40    1.30
  -9  13   3   -0.10    1.20
  -7 -13   3    0.00    1.20
   7 -13  -3    0.10    1.30
  -7  13   3    0.10    1.20
  -5 -13   3    5.00    1.50
   5 -13  -3    2.00    1.40
  -5  13   3    3.00    1.50
  -3 -13   3    0.80    1.20
   3 -13  -3    0.20    1.40
  -3  13   3    2.30    1.30
   1 -13  -3    0.60    1.30
  -1 -13   3    0.30    1.20
  -1  13   3    0.30    1.40
  -1 -13  -3    0.90    1.20
   1 -13   3    0.10    1.40
   1  13   3    0.50    1.20
  -3 -13  -3   -0.40    1.30
   3 -13   3    0.10    1.20
   3  13   3    0.80    1.20
  -5 -13  -3   -0.30    1.30
   5 -13   3    1.60    1.30
  -5  13  -3    1.10    1.20
   5  13   3    0.10    1.20
  -7 -13  -3    0.10    1.30
  -7  13  -3   -0.40    1.20
  -9 -13  -3   12.70    2.00
  -9  13  -3   10.20    1.70
  11 -13   3   11.00    1.60
 -11 -13  -3   10.50    1.90
  13 -13   3    0.80    1.30
 -13 -13  -3   -0.10    1.60
  15 -13   3   -0.10    1.30
 -15 -13  -3    1.50    1.70
 -17 -13  -3    5.30    1.90
  17 -13   3    5.30    1.60
 -19 -13  -3    3.10    1.90
  19 -13   3    0.60    1.60
 -18 -14   3    0.30    1.70
 -18  14   3    1.10    1.80
 -16 -14   3    1.20    1.70
 -16  14   3    2.00    1.70
 -14 -14   3    3.30    1.70
  14 -14  -3    4.30    1.80
 -14  14   3    4.70    1.70
 -12 -14   3    2.50    1.60
  12 -14  -3    4.30    2.00
 -12  14   3    1.90    1.50
 -10 -14   3    0.90    1.50
  10 -14  -3    1.80    1.70
 -10  14   3    0.30    1.50
   8 -14  -3    1.10    1.60
  -8 -14   3    0.30    1.40
  -8  14   3    0.60    1.40
  -6 -14   3    0.50    1.50
   6 -14  -3    0.90    1.50
  -6  14   3    2.70    1.50
  -4 -14   3    1.10    1.60
   4 -14  -3   -0.30    1.60
  -4  14   3    0.60    1.40
   2 -14  -3    4.80    1.90
  -2 -14   3    4.00    1.70
  -2  14   3    6.30    1.60
   0 -14  -3    0.30    1.70
   0 -14   3    2.30    1.50
   0  14   3    0.40    1.30
   2 -14   3   -0.90    1.50
  -2 -14  -3    0.80    1.50
   2  14   3   -0.10    1.30
   4 -14   3    6.90    1.80
  -4 -14  -3    5.50    1.70
  -6 -14  -3    0.30    1.60
  -8 -14  -3    1.60    1.70
  -8  14  -3    1.20    1.60
 -10 -14  -3    0.00    1.70
 -10  14  -3    1.10    1.50
 -12 -14  -3    3.50    2.00
  12 -14   3    2.30    1.50
  14 -14   3    4.10    1.60
 -14 -14  -3    1.20    1.80
  16 -14   3    0.50    1.80
  13 -15  -3    3.30    2.10
 -13  15   3    0.00    1.80
 -11 -15   3    0.50    1.70
  11 -15  -3    0.80    2.20
 -11  15   3    2.80    1.80
  -9 -15   3    3.60    1.90
   9 -15  -3    3.10    2.00
  -9  15   3    4.30    1.80
   7 -15  -3    3.70    2.00
  -7 -15   3    0.00    1.60
  -7  15   3    0.20    1.80
   5 -15  -3    3.40    2.00
  -5 -15   3    4.20    1.80
  -5  15   3    2.10    1.70
   3 -15  -3   13.20    2.20
  -3 -15   3    8.00    1.90
  -3  15   3    9.70    2.10
  -1 -15   3   15.20    2.30
   1 -15  -3   12.90    2.40
  -1  15   3   12.00    2.10
  -1 -15  -3   -1.20    1.80
   1 -15   3    1.40    1.70
  -3 -15  -3    1.50    1.90
   3 -15   3    1.80    1.60
  -5 -15  -3    5.00    2.00
  -7 -15  -3    4.30    2.00
  11 -15   3    0.20    1.60
  13 -15   3   -0.30    1.80
  -8  16   3    2.30    2.00
  -6  16   3    0.40    1.90
  -4 -16   3    3.70    2.30
  -4  16   3    2.00    2.00
  -2 -16   3    4.30    2.00
   0 -16   3    1.20    1.90
 -40   0   4    1.20    1.90
 -38   0   4    9.70    2.00
 -36   0   4   28.20    2.70
 -34   0   4   -1.20    1.10
 -32   0   4   26.30    2.30
 -30   0   4    0.60    1.00
 -28   0   4   43.10    2.50
 -28   0   4   37.00    2.70
  28   0  -4   38.60    2.50
  26   0  -4    0.50    0.70
 -26   0   4    1.40    0.90
 -26   0   4    0.80    0.70
 -24   0   4   75.99    4.10
 -24   0   4   71.59    3.90
  24   0  -4   70.19    3.90
 -22   0   4  444.96   22.50
  22   0  -4  450.95   22.30
 -22   0   4  444.86   22.40
 -20   0   4    1.70    0.60
 -20   0   4    3.30    0.60
  20   0  -4    1.70    0.50
 -18   0   4  106.69    5.60
  18   0  -4  101.59    5.40
 -18   0   4  111.39    5.50
 -16   0   4  360.86   18.20
 -16   0   4  369.06   18.30
 -16   0   4  365.06   18.30
 -14   0   4  151.08    7.70
 -14   0   4  148.09    7.60
 -14   0   4  151.18    7.60
  12   0  -4    0.00    0.30
 -12   0   4    0.50    0.30
 -12   0   4    0.10    0.40
 -10   0   4  183.28    9.10
  10   0  -4  181.28    9.10
 -10   0   4  178.78    9.00
  -8   0   4  118.39    5.80
   8   0  -4  113.09    5.80
  -8   0   4  112.69    5.80
  -6   0   4  225.78   11.40
   6   0  -4  222.98   11.40
  -6   0   4  233.48   11.40
  -4   0   4   43.10    2.30
  -4   0   4   45.70    2.30
   4   0  -4   42.40    2.30
   2   0  -4 9721.43  486.25
  -2   0   4 9999.00  486.25
  -2   0   4 9731.63  486.15
   0   0   4 4631.64  232.58
   0   0  -4 4721.23  232.48
   0   0   4 4730.93  232.68
   2   0   4  851.91   43.00
  -2   0  -4  862.31   43.00
   2   0   4  885.41   43.00
   4   0   4   67.39    3.50
  -4   0  -4   63.99    3.50
  -4   0  -4   68.99    3.40
  -6   0  -4   28.90    1.50
   6   0   4   28.20    1.60
  -6   0  -4   26.50    1.60
  -8   0  -4    2.60    0.50
   8   0   4    3.60    0.60
  -8   0  -4    4.20    0.40
 -10   0  -4  190.58    9.90
 -10   0  -4  198.08    9.70
  10   0   4  191.18    9.80
 -12   0  -4  590.04   29.90
 -12   0  -4  617.44   29.70
  12   0   4  587.64   29.90
  14   0   4   85.79    4.60
 -14   0  -4   77.79    4.60
 -14   0  -4   94.69    4.50
  16   0   4   63.09    3.60
 -16   0  -4   65.69    3.60
  18   0   4    0.50    0.70
 -18   0  -4   -0.10    0.60
  20   0   4  470.35   23.70
 -20   0  -4  469.75   23.70
  22   0   4    8.00    1.20
 -22   0  -4    8.40    1.30
 -24   0  -4   16.20    1.70
  24   0   4   14.70    1.60
 -26   0  -4    5.40    1.30
  26   0   4    9.50    1.40
 -28   0  -4    6.00    1.50
  28   0   4    5.80    1.40
  30   0   4    0.50    1.30
 -30   0  -4    1.00    1.40
 -32   0  -4   13.70    2.00
  32   0   4   10.50    1.90
  34   0   4   13.70    2.10
 -34   0  -4    9.70    2.20
  36   0   4   -0.80    2.20
 -39  -1   4    6.30    2.00
 -39   1   4    4.40    1.80
 -37  -1   4   20.20    2.40
 -37   1   4   18.40    2.30
 -35  -1   4   10.00    1.80
 -35   1   4    8.80    1.70
 -33  -1   4   -0.10    1.20
 -33   1   4    1.20    1.20
 -31  -1   4    4.00    1.30
 -31   1   4    6.80    1.30
  29  -1  -4   44.70    2.70
 -29  -1   4   47.60    2.80
 -29  -1   4   44.40    3.00
 -29   1   4   44.10    2.90
 -27  -1   4    8.80    1.30
  27  -1  -4    7.20    1.00
 -27  -1   4   11.20    1.20
 -27   1   4   10.30    1.10
 -27   1   4    9.80    1.30
 -25  -1   4   15.10    1.30
  25  -1  -4   14.70    1.20
 -25  -1   4   15.20    1.50
 -25   1   4   16.70    1.30
 -25   1   4   14.60    1.50
  25   1  -4   15.30    1.30
  23  -1  -4   37.60    2.30
 -23  -1   4   44.80    2.60
 -23  -1   4   39.60    2.40
 -23   1   4   43.30    2.60
  23   1  -4   41.50    2.30
 -23   1   4   43.90    2.40
  21  -1  -4   16.00    1.20
 -21  -1   4   17.90    1.30
 -21  -1   4   14.10    1.40
  21   1  -4   17.70    1.20
 -21   1   4   17.40    1.20
 -21   1   4   18.70    1.40
 -19  -1   4    6.40    0.80
 -19  -1   4    5.10    0.70
 -19   1   4    3.90    0.70
 -19   1   4    4.80    0.60
 -19   1   4    5.40    0.70
  19   1  -4    5.50    0.60
 -17  -1   4  374.26   19.50
 -17  -1   4  371.86   19.50
 -17   1   4  394.36   19.50
  17   1  -4  406.26   19.40
 -17   1   4  390.26   19.40
 -17   1   4  394.56   19.50
 -15  -1   4  630.34   31.90
 -15   1   4  633.44   31.90
  15   1  -4  660.53   31.80
  15   1  -4  639.34   32.00
 -15   1   4  638.84   31.90
 -15   1   4  640.34   31.90
 -13  -1   4  245.58   12.00
 -13  -1   4  240.78   12.10
 -13   1   4  236.28   12.10
 -13   1   4  241.28   12.00
  13   1  -4  237.58   12.10
 -13   1   4  239.28   12.10
 -11  -1   4   16.20    1.00
 -11  -1   4   15.30    0.80
  11  -1  -4   14.50    1.00
 -11   1   4   14.70    0.90
 -11   1   4   14.30    1.00
  11   1  -4   14.50    1.00
  -9  -1   4    8.70    0.50
   9  -1  -4    9.20    0.60
  -9  -1   4    9.50    0.70
   9   1  -4    9.10    0.70
  -9   1   4    9.00    0.60
  -9   1   4    7.70    0.70
   7  -1  -4    1.70    0.30
  -7  -1   4    1.70    0.30
  -7  -1   4    2.10    0.30
  -7   1   4    2.30    0.40
  -7   1   4    1.50    0.30
   7   1  -4    1.50    0.40
  -5  -1   4  245.58   12.40
  -5  -1   4  257.87   12.40
   5  -1  -4  243.98   12.40
  -5   1   4  250.77   12.40
   5   1  -4  240.18   12.40
  -5   1   4  250.57   12.40
   3  -1  -4 2390.16  116.39
  -3  -1   4 2355.56  116.29
  -3  -1   4 2302.57  116.29
  -3   1   4 2327.77  116.29
   3   1  -4 2377.26  116.39
  -3   1   4 2340.07  116.29
  -1  -1   4  926.21   45.40
   1  -1  -4  918.51   45.40
   1  -1  -4  923.51   45.40
  -1  -1   4  884.11   45.40
   1   1  -4  923.71   45.50
  -1   1   4  918.71   45.40
   1  -1   4 2069.89  107.29
  -1  -1  -4 2127.59  107.29
  -1  -1  -4 2195.88  107.29
   1  -1   4 2221.88  107.29
  -1   1  -4 2207.38  107.39
   1   1   4 2178.38  107.29
  -3  -1  -4  139.59    7.00
   3  -1   4  133.19    7.00
   3  -1   4  144.19    6.90
  -3  -1  -4  137.99    6.90
  -3   1  -4  132.19    7.00
   3   1   4  137.19    7.00
  -5  -1  -4  251.47   12.50
   5  -1   4  237.88   12.50
  -5  -1  -4  246.38   12.50
   5   1   4  259.17   12.60
  -5   1  -4  244.68   12.60
  -5   1  -4  259.67   12.40
  -7  -1  -4   93.29    5.00
  -7  -1  -4   99.09    4.90
   7  -1   4   92.79    4.90
  -7   1  -4   93.89    4.80
  -7   1  -4   95.69    5.00
   7   1   4   99.69    5.00
  -9  -1  -4    1.00    0.50
  -9  -1  -4    2.10    0.40
   9  -1   4    1.20    0.40
  -9   1  -4    0.90    0.50
   9   1   4    1.20    0.50
  11  -1   4   75.39    4.10
 -11  -1  -4   74.59    4.10
 -11  -1  -4   77.29    3.90
 -11   1  -4   74.59    4.10
  11   1   4   79.39    4.10
  13  -1   4  159.38    8.30
 -13  -1  -4  162.18    8.30
 -13  -1  -4  170.28    8.10
  13   1   4  160.78    8.30
 -13   1  -4  151.48    8.30
  15  -1   4  195.08   10.10
 -15  -1  -4  206.78    9.90
 -15  -1  -4  203.98   10.10
 -15   1  -4  187.08   10.10
  15   1   4  189.58   10.10
  17  -1   4    6.40    0.90
 -17  -1  -4    6.50    1.00
 -17   1  -4    7.60    0.90
  17   1   4    7.00    0.90
 -19  -1  -4    5.00    1.00
  19  -1   4    5.00    0.90
  19   1   4    3.60    0.90
 -19   1  -4    3.30    0.90
  21  -1   4   35.00    2.40
 -21  -1  -4   37.10    2.50
 -21   1  -4   36.60    2.30
  21   1   4   30.30    2.30
 -23  -1  -4   -0.20    0.90
  23  -1   4    0.20    1.00
  23   1   4    0.10    0.90
 -23   1  -4    0.00    1.00
  25  -1   4    0.00    1.00
 -25  -1  -4   -0.80    1.00
  25   1   4    0.10    1.00
 -25   1  -4   -0.30    1.00
  27  -1   4   16.80    1.80
 -27  -1  -4   17.00    1.90
 -27   1  -4   15.40    1.80
  27   1   4   18.60    1.90
  29  -1   4    6.70    1.50
 -29  -1  -4    7.90    1.40
  29   1   4    7.30    1.50
 -29   1  -4    9.60    1.60
  31  -1   4    0.30    1.50
 -31  -1  -4    1.00    1.40
 -31   1  -4    1.00    1.50
  31   1   4   -0.90    1.40
 -33  -1  -4   28.50    2.80
  33  -1   4   22.00    2.40
  33   1   4   24.00    2.50
 -33   1  -4   16.60    2.40
  35  -1   4   12.00    2.20
  35   1   4   14.30    2.30
 -40   2   4    4.20    2.00
  40   2  -4    2.00    1.90
 -38  -2   4    0.90    1.70
 -38   2   4    2.10    1.60
 -36  -2   4   58.19    4.20
 -36   2   4   70.79    4.30
 -34  -2   4    2.80    1.40
 -34   2   4    3.60    1.40
 -32  -2   4   10.70    1.60
  32  -2  -4   12.40    1.50
 -32   2   4   12.00    1.60
 -30  -2   4   17.50    1.90
  30  -2  -4   17.90    1.50
 -30  -2   4   17.20    1.70
 -30   2   4   14.00    1.70
 -28  -2   4    0.30    1.00
 -28  -2   4    0.70    0.80
  28  -2  -4   -0.10    0.70
 -28   2   4   -0.10    0.90
 -28   2   4    0.00    0.90
 -26  -2   4   13.40    1.50
  26  -2  -4   15.20    1.40
 -26  -2   4   14.40    1.30
 -26   2   4   15.00    1.30
 -26   2   4   14.70    1.50
 -24  -2   4    7.40    1.10
  24  -2  -4    2.60    0.80
 -24  -2   4    4.70    0.80
 -24   2   4    4.30    0.70
 -24   2   4    4.80    1.00
 -22  -2   4    9.90    1.00
 -22  -2   4   10.60    1.20
 -22   2   4   11.10    1.00
 -22   2   4   10.80    0.90
 -22   2   4    8.00    1.00
  22   2  -4    8.20    0.90
 -20  -2   4    2.50    0.60
  20   2  -4    1.50    0.70
 -20   2   4    1.90    0.60
  20   2  -4    1.80    0.50
 -20   2   4    2.50    0.60
 -20   2   4    3.50    0.70
 -18  -2   4  364.86   18.40
  18   2  -4  358.66   18.40
 -18   2   4  364.56   18.40
  18   2  -4  383.06   18.20
 -18   2   4  357.86   18.30
 -18   2   4  365.66   18.30
 -16  -2   4   60.39    3.30
 -16   2   4   64.29    3.40
 -16   2   4   63.39    3.30
  16   2  -4   57.09    3.40
 -16   2   4   63.19    3.30
  16   2  -4   63.69    3.20
 -14  -2   4  381.36   19.70
 -14   2   4  390.86   19.70
  14   2  -4  407.26   19.60
  14   2  -4  405.96   19.80
 -14   2   4  395.96   19.70
 -14   2   4  385.06   19.70
 -12  -2   4  190.68    9.50
  12   2  -4  180.68    9.50
 -12   2   4  183.58    9.40
 -12   2   4  188.98    9.40
 -12   2   4  187.88    9.40
  12   2  -4  187.18    9.30
 -10  -2   4   84.29    4.30
 -10   2   4   84.09    4.30
  10   2  -4   81.39    4.10
 -10   2   4   84.39    4.30
  10   2  -4   82.29    4.30
 -10   2   4   83.09    4.20
   8  -2  -4  363.36   17.60
  -8  -2   4  354.66   17.60
  -8  -2   4  347.57   17.50
   8   2  -4  343.17   17.70
  -8   2   4  348.27   17.60
  -8   2   4  360.56   17.60
   6  -2  -4    0.70    0.20
  -6  -2   4    0.70    0.30
  -6  -2   4    1.00    0.20
   6   2  -4    0.40    0.40
  -6   2   4    0.10    0.30
  -6   2   4    1.20    0.30
   4  -2  -4 1308.07   63.39
   4  -2  -4 1282.27   63.49
  -4  -2   4 1288.07   63.39
  -4  -2   4 1316.87   63.49
  -4   2   4 1252.77   63.49
   4   2  -4 1230.28   63.49
   2  -2  -4   18.00    1.10
  -2  -2   4   17.90    1.00
   2  -2  -4   17.30    1.00
  -2  -2   4   16.90    1.00
   2   2  -4   17.30    1.10
  -2   2   4   16.90    1.10
   0  -2  -4    0.20    0.30
   0  -2   4    0.10    0.20
   0  -2   4    0.50    0.30
   0  -2  -4    0.20    0.20
   0   2  -4    0.40    0.40
   0   2   4   -0.20    0.30
   2  -2   4  123.29    6.40
  -2  -2  -4  127.59    6.30
   2  -2   4  130.59    6.30
  -2  -2  -4  127.99    6.40
  -2   2  -4  123.69    6.40
   2   2   4  118.99    6.40
  -4  -2  -4  128.29    6.60
  -4  -2  -4  132.69    6.60
   4  -2   4  135.49    6.50
   4  -2   4  132.79    6.60
   4   2   4  125.19    6.60
  -4   2  -4  124.39    6.70
  -6  -2  -4   24.70    1.40
   6  -2   4   24.10    1.40
   6  -2   4   23.00    1.20
  -6  -2  -4   23.60    1.40
  -6   2  -4   23.00    1.50
   6   2   4   22.50    1.40
   8  -2   4  572.04   28.80
  -8  -2  -4  557.84   28.70
  -8  -2  -4  590.64   28.80
   8   2   4  587.44   28.80
  -8   2  -4  575.74   28.80
  10  -2   4   57.39    3.10
 -10  -2  -4   62.19    3.10
 -10  -2  -4   57.89    3.00
 -10   2  -4   51.79    3.10
  10   2   4   54.39    3.10
  12  -2   4  149.59    8.10
 -12  -2  -4  157.58    8.00
 -12  -2  -4  163.38    8.20
  12   2   4  164.78    8.10
 -12   2  -4  157.28    8.20
  14  -2   4  255.07   12.90
 -14  -2  -4  256.67   12.90
 -14  -2  -4  254.97   12.80
  14   2   4  252.67   12.90
 -14   2  -4  252.17   12.90
 -16  -2  -4  125.69    6.60
 -16  -2  -4  131.29    6.80
  16  -2   4  137.19    6.80
 -16   2  -4  134.29    6.90
  16   2   4  123.39    6.80
  18  -2   4   36.30    2.20
 -18  -2  -4   36.60    2.30
 -18   2  -4   29.10    2.20
  18   2   4   38.10    2.30
 -20  -2  -4   11.50    1.30
  20  -2   4   10.90    1.30
 -20   2  -4    8.10    1.20
  20   2   4    8.80    1.20
  22  -2   4   -0.10    0.80
 -22  -2  -4   -1.10    0.90
 -22   2  -4   -0.20    0.90
  22   2   4    0.20    0.90
  24  -2   4    3.70    1.10
 -24  -2  -4    2.80    1.20
 -24   2  -4    1.80    1.10
  24   2   4    1.40    1.10
  26  -2   4    1.40    1.10
 -26  -2  -4    1.40    1.20
 -26   2  -4    0.30    1.10
  26   2   4   -0.30    1.10
  28  -2   4   38.90    2.60
 -28  -2  -4   29.20    2.70
 -28   2  -4   27.80    2.60
  28   2   4   32.90    2.60
  30  -2   4    7.00    1.60
 -30  -2  -4    7.60    1.70
  30   2   4    8.50    1.70
 -30   2  -4    7.80    1.70
 -32  -2  -4   -0.10    1.60
  32  -2   4    0.90    1.60
  32   2   4   -0.80    1.70
 -32   2  -4    0.90    1.60
  34  -2   4   20.00    2.50
 -34  -2  -4   20.40    2.80
 -34   2  -4   15.10    2.40
  34   2   4   16.70    2.50
  39   3  -4    0.50    1.70
 -39   3   4    1.40    2.00
 -37   3   4   31.80    2.90
  37   3  -4   30.20    2.90
  35  -3  -4   20.00    2.10
 -35   3   4   23.90    2.50
  35   3  -4   19.20    2.20
  33  -3  -4   11.30    1.40
 -33   3   4    8.80    1.60
  33   3  -4   10.30    1.70
  31  -3  -4   23.40    2.00
 -31  -3   4   20.90    1.80
 -31   3   4   23.80    2.10
  31   3  -4   27.10    2.20
  29  -3  -4    3.80    1.00
 -29  -3   4    3.70    1.00
 -29   3   4    5.30    1.20
  29   3  -4    5.40    1.20
  27  -3  -4    0.00    0.80
 -27  -3   4   -0.30    0.70
 -27   3   4    0.20    0.90
 -27   3   4    0.00    0.70
  27   3  -4   -0.20    0.90
  25  -3  -4   26.90    1.80
 -25  -3   4   25.60    1.90
  25   3  -4   26.80    2.00
 -25   3   4   27.70    2.00
 -25   3   4   25.70    1.80
 -23  -3   4   12.50    1.20
 -23   3   4   13.40    1.20
 -23   3   4   12.90    1.30
  23   3  -4   16.20    1.50
 -23   3   4   15.60    1.20
 -21  -3   4  123.09    6.30
  21   3  -4  121.89    6.40
 -21   3   4  119.99    6.30
 -21   3   4  118.99    6.30
 -21   3   4  121.89    6.30
 -19  -3   4    8.80    0.90
 -19   3   4    9.30    0.90
  19   3  -4    7.80    1.00
 -19   3   4    8.70    0.90
 -19   3   4    8.70    0.80
  19   3  -4    8.60    0.70
 -17  -3   4    5.10    0.70
 -17   3   4    5.20    0.70
 -17   3   4    4.60    0.70
  17   3  -4    4.60    0.70
  17   3  -4    4.80    0.40
 -17   3   4    6.80    0.70
 -15  -3   4   77.99    4.10
 -15   3   4   78.49    4.10
  15   3  -4   76.99    3.90
  15   3  -4   69.79    4.10
 -15   3   4   79.59    4.00
 -15   3   4   78.99    4.10
 -13  -3   4   29.10    1.70
 -13   3   4   29.20    1.70
 -13   3   4   27.80    1.60
 -13   3   4   28.90    1.70
  13   3  -4   23.60    1.70
  13   3  -4   29.70    1.40
 -11  -3   4   39.80    2.30
  11  -3  -4   37.20    2.20
  11   3  -4   42.70    2.30
 -11   3   4   41.50    2.30
 -11   3   4   42.10    2.20
   9  -3  -4    0.40    0.40
  -9  -3   4    0.60    0.40
   9   3  -4    1.10    0.40
  -9   3   4    0.80    0.40
  -9   3   4    0.80    0.30
   7  -3  -4  110.39    6.00
   7  -3  -4  120.09    5.80
  -7  -3   4  116.39    6.00
  -7  -3   4  115.19    5.80
  -7   3   4  116.29    6.00
   7   3  -4  122.19    6.00
   5  -3  -4    4.50    0.30
  -5  -3   4    4.20    0.50
   5  -3  -4    4.70    0.50
  -5  -3   4    4.80    0.40
   5   3  -4    5.30    0.60
  -5   3   4    3.50    0.50
   3  -3  -4   41.70    2.30
  -3  -3   4   42.10    2.20
  -3  -3   4   38.90    2.20
   3  -3  -4   42.50    2.10
  -3   3   4   40.00    2.30
   3   3  -4   43.40    2.30
  -1  -3   4   44.90    2.50
  -1  -3   4   48.40    2.40
   1  -3  -4   46.00    2.50
   1  -3  -4   46.70    2.40
   1   3  -4   45.30    2.50
  -1   3   4   46.30    2.50
  -1  -3  -4  227.68   11.40
   1  -3   4  235.08   11.50
  -1  -3  -4  226.18   11.50
   1  -3   4  227.28   11.50
   1   3   4  232.38   11.50
  -1   3  -4  225.18   11.60
  -3  -3  -4   18.60    1.10
   3  -3   4   19.00    1.20
   3  -3   4   18.00    1.10
  -3  -3  -4   21.30    1.20
  -3   3  -4   20.10    1.30
   3   3   4   18.20    1.20
  -5  -3  -4   80.89    4.20
   5  -3   4   81.19    4.10
   5  -3   4   81.79    4.20
  -5  -3  -4   78.29    4.20
  -5   3  -4   89.19    4.30
   5   3   4   79.69    4.30
   7  -3   4  109.29    5.40
  -7  -3  -4  106.29    5.50
  -7  -3  -4  104.19    5.50
   7  -3   4  112.29    5.60
  -7   3  -4  107.09    5.60
   9  -3   4    1.60    0.50
  -9  -3  -4    1.20    0.50
  -9  -3  -4    1.20    0.50
   9   3   4    1.40    0.50
  -9   3  -4    0.20    0.50
  11  -3   4   23.70    1.50
 -11  -3  -4   22.80    1.40
 -11  -3  -4   22.10    1.50
 -11   3  -4   22.40    1.50
  11   3   4   19.60    1.50
 -13  -3  -4   25.40    1.60
  13  -3   4   29.50    1.70
 -13  -3  -4   23.60    1.70
 -13   3  -4   26.90    1.80
  13   3   4   26.00    1.70
 -15  -3  -4   95.29    5.10
  15  -3   4   95.29    5.10
 -15  -3  -4   94.39    5.00
  15   3   4   97.39    5.10
 -15   3  -4   96.59    5.20
  17  -3   4    6.00    0.90
 -17  -3  -4    6.60    1.00
 -17  -3  -4    9.10    0.90
 -17   3  -4    8.10    1.10
  17   3   4    8.80    1.10
  19  -3   4   74.39    4.20
 -19  -3  -4   76.49    4.30
  19   3   4   77.99    4.20
 -19   3  -4   70.29    4.20
 -21  -3  -4    2.70    0.90
  21  -3   4    3.00    0.90
 -21   3  -4    2.30    1.00
  21   3   4    1.90    0.90
  23  -3   4   11.20    1.40
 -23  -3  -4   11.00    1.50
  23   3   4    9.80    1.40
 -23   3  -4   11.60    1.40
  25  -3   4    5.90    1.20
 -25  -3  -4    7.80    1.40
  25   3   4    6.00    1.30
 -25   3  -4    5.50    1.30
 -27  -3  -4    3.30    1.30
  27  -3   4    6.60    1.30
  27   3   4    6.30    1.60
 -27   3  -4    4.60    1.40
  29  -3   4    0.90    1.30
 -29  -3  -4    0.60    1.30
 -29   3  -4    0.50    1.30
  29   3   4    1.30    1.50
  31  -3   4    5.50    1.70
 -31  -3  -4    6.80    1.80
 -31   3  -4    3.80    1.60
  31   3   4   12.90    1.90
  33  -3   4   23.40    2.40
 -33  -3  -4   18.40    2.60
 -33   3  -4   17.50    2.40
 -40   4   4   12.80    2.30
 -38   4   4    5.00    1.80
  38   4  -4    3.50    1.80
  36  -4  -4   19.70    2.00
  36   4  -4   24.20    2.50
 -36   4   4   18.70    2.40
  34  -4  -4    0.50    1.10
  34   4  -4    1.30    1.30
 -34   4   4    0.90    1.30
 -32  -4   4    0.40    1.10
  32  -4  -4    0.50    1.20
  32   4  -4    0.40    1.10
 -32   4   4   -0.30    1.30
  30  -4  -4   13.30    1.50
 -30  -4   4   12.30    1.40
 -30   4   4   12.10    1.50
  30   4  -4   13.50    1.50
 -28  -4   4    4.20    1.00
  28  -4  -4    4.00    1.00
  28   4  -4    2.00    1.10
 -28   4   4    4.30    1.10
  26  -4  -4    1.90    0.90
 -26  -4   4    0.90    0.80
  26   4  -4    3.10    1.10
 -26   4   4    0.90    0.80
 -24  -4   4    0.60    0.70
  24  -4  -4    0.40    0.70
  24   4  -4    0.60    0.90
 -24   4   4    0.40    0.70
 -24   4   4    0.20    0.70
  22  -4  -4   56.89    3.30
 -22  -4   4   61.59    3.30
 -22   4   4   59.79    3.30
  22   4  -4   57.69    3.40
 -22   4   4   58.69    3.30
  20  -4  -4    4.30    0.80
 -20  -4   4    5.70    0.80
  20   4  -4    6.80    1.00
 -20   4   4    7.10    0.80
 -20   4   4    6.30    0.80
  18  -4  -4    8.40    0.80
 -18  -4   4    7.50    0.90
 -18   4   4    9.40    0.80
 -18   4   4    7.80    0.90
  18   4  -4    7.90    1.00
  16  -4  -4   15.20    1.10
 -16  -4   4   14.90    1.20
  16   4  -4   15.00    0.90
  16   4  -4   14.60    1.30
 -16   4   4   14.40    1.10
 -16   4   4   16.70    1.20
 -14  -4   4    0.40    0.50
  14  -4  -4   -0.30    0.40
 -14   4   4   -0.10    0.30
  14   4  -4    0.10    0.40
 -14   4   4   -0.10    0.50
  12  -4  -4   -0.20    0.40
 -12  -4   4    0.00    0.40
  12   4  -4    0.10    0.40
 -12   4   4    0.00    0.30
 -12   4   4    0.40    0.40
 -10  -4   4   46.30    2.70
  10  -4  -4   45.80    2.70
 -10   4   4   51.79    2.60
  10   4  -4   52.39    2.80
 -10   4   4   53.69    2.80
  -8  -4   4   18.50    0.90
  -8  -4   4   15.40    1.20
   8  -4  -4   13.20    1.10
  -8   4   4   18.60    1.20
   8   4  -4   20.30    1.30
  -8   4   4   18.50    1.00
  -6  -4   4   76.69    3.90
   6  -4  -4   80.79    3.80
  -6  -4   4   72.09    4.00
   6  -4  -4   78.19    4.10
   6   4  -4   74.59    4.10
  -6   4   4   77.59    4.00
   4  -4  -4   10.70    0.90
  -4  -4   4   12.30    0.70
  -4  -4   4    8.70    0.80
   4   4  -4   11.70    0.90
  -4   4   4   10.30    0.90
   2  -4  -4   11.80    0.90
  -2  -4   4   11.00    0.90
  -2  -4   4   11.80    0.70
  -2   4   4   10.60    0.80
   2   4  -4   12.50    1.00
   0  -4  -4  100.39    5.30
   0  -4   4   98.39    5.20
   0  -4  -4  104.29    5.10
   0  -4   4  102.49    5.20
   0   4  -4  107.19    5.30
   0   4   4   97.09    5.30
   2  -4   4   26.30    1.50
  -2  -4  -4   24.80    1.60
  -2  -4  -4   27.50    1.50
   2  -4   4   29.10    1.60
   2   4   4   28.60    1.70
  -2   4  -4   30.40    1.70
   4  -4   4  177.18    9.10
   4  -4   4  187.68    9.00
  -4  -4  -4  180.48    9.00
  -4  -4  -4  181.48    9.10
   4   4   4  174.68    9.10
  -4   4  -4  176.58    9.20
  -6  -4  -4  108.89    5.70
   6  -4   4  110.99    5.60
   6  -4   4  113.49    5.70
   6   4   4  105.19    5.70
  -6   4  -4  114.09    5.80
   8  -4   4    8.80    0.80
  -8  -4  -4    8.90    0.90
   8  -4   4    8.10    0.60
  -8  -4  -4    6.90    0.80
   8   4   4    7.50    0.80
  -8   4  -4    9.50    0.90
  10  -4   4  217.48   10.70
  10  -4   4  211.98   10.90
 -10  -4  -4  207.08   10.90
 -10  -4  -4  212.88   10.90
  10   4   4  211.28   10.90
 -10   4  -4  228.88   11.00
  12  -4   4   83.49    4.40
 -12  -4  -4   85.49    4.40
 -12  -4  -4   83.19    4.40
 -12   4  -4   79.69    4.40
  12   4   4   77.39    4.40
 -14  -4  -4    0.50    0.60
 -14  -4  -4    0.80    0.60
  14  -4   4   -0.50    0.60
 -14   4  -4   -0.20    0.60
  14   4   4   -0.20    0.60
 -16  -4  -4   19.80    1.70
  16  -4   4   20.20    1.50
 -16  -4  -4   21.20    1.40
  16   4   4   20.20    1.60
 -16   4  -4   17.40    1.60
 -18  -4  -4   29.90    1.90
 -18  -4  -4   31.50    2.20
  18  -4   4   27.50    2.00
  18   4   4   31.60    2.20
 -18   4  -4   27.30    2.10
  20  -4   4   45.30    2.90
 -20  -4  -4   52.69    3.10
  20   4   4   47.50    2.90
 -20   4  -4   43.40    3.00
  22  -4   4    3.00    1.00
 -22  -4  -4    2.80    1.10
 -22   4  -4    1.90    1.00
  22   4   4    2.30    1.20
 -24  -4  -4    4.50    1.30
  24  -4   4    6.00    1.20
  24   4   4    5.80    1.30
 -24   4  -4    5.00    1.10
 -26  -4  -4    1.80    1.30
  26  -4   4    2.40    1.20
  26   4   4    0.30    1.20
 -26   4  -4    0.50    1.10
  28  -4   4   52.99    3.50
 -28  -4  -4   56.49    3.70
  28   4   4   51.29    3.60
 -28   4  -4   47.30    3.50
  30  -4   4    0.30    1.40
 -30  -4  -4   -0.40    1.50
  30   4   4   -0.80    1.40
 -30   4  -4   -0.10    1.40
 -32  -4  -4   30.80    3.10
  32  -4   4   29.80    2.80
 -32   4  -4   22.50    2.60
  34  -4   4   14.90    2.70
 -34  -4  -4   16.70    3.30
 -39   5   4    1.60    2.20
  37  -5  -4   -0.20    1.40
  37   5  -4    1.50    1.70
 -37   5   4    2.80    2.00
  35  -5  -4   33.00    2.60
  35   5  -4   30.80    2.90
 -35   5   4   34.00    3.00
  33  -5  -4    1.00    1.10
 -33  -5   4    0.60    1.10
 -33   5   4    0.30    1.20
  33   5  -4   -0.50    1.20
 -31  -5   4   14.20    1.60
  31  -5  -4   10.20    1.50
  31   5  -4   15.80    1.80
 -31   5   4   14.70    1.70
 -29  -5   4   -0.20    1.00
  29  -5  -4   -0.50    0.90
 -29   5   4   -1.10    1.10
  29   5  -4   -0.40    1.00
 -27  -5   4   13.20    1.40
 -27   5   4   13.10    1.40
 -27   5   4   14.80    1.50
  27   5  -4   11.90    1.50
 -25  -5   4    9.00    1.20
  25  -5  -4    7.10    1.10
 -25   5   4   10.60    1.30
 -25   5   4   10.30    1.20
  25   5  -4   10.20    1.40
 -23  -5   4   16.80    1.40
  23  -5  -4   14.30    1.40
  23   5  -4   17.80    1.60
 -23   5   4   15.00    1.30
 -23   5   4   15.00    1.40
 -21  -5   4  153.68    8.20
  21  -5  -4  154.68    8.10
 -21   5   4  164.58    8.20
  21   5  -4  158.28    8.30
 -21   5   4  155.48    8.10
 -19  -5   4   17.40    1.40
  19  -5  -4   15.10    1.30
 -19   5   4   18.80    1.40
  19   5  -4   18.30    1.50
 -19   5   4   15.10    1.30
  17  -5  -4   29.30    1.80
 -17  -5   4   30.40    1.90
 -17   5   4   31.20    1.90
 -17   5   4   28.10    1.70
  17   5  -4   25.00    1.80
  15  -5  -4    5.50    0.70
 -15  -5   4    4.90    0.80
  15   5  -4    5.60    0.80
 -15   5   4    5.20    0.60
 -15   5   4    5.40    0.80
  13  -5  -4  156.38    8.20
 -13  -5   4  156.48    8.20
 -13   5   4  160.48    8.10
  13   5  -4  163.88    8.30
 -13   5   4  163.68    8.20
 -11  -5   4   16.20    1.30
  11  -5  -4   17.70    1.30
 -11   5   4   18.30    1.10
  11   5  -4   18.60    0.90
 -11   5   4   17.30    1.30
  11   5  -4   18.40    1.40
   9  -5  -4    0.60    0.50
  -9  -5   4    0.00    0.50
  -9   5   4    0.10    0.50
  -9   5   4    0.50    0.20
   9   5  -4    0.00    0.50
   9   5  -4    0.40    0.20
   7  -5  -4  116.99    6.40
  -7  -5   4  125.09    6.40
  -7   5   4  120.79    6.40
  -7   5   4  129.29    6.20
   7   5  -4  123.19    6.20
   7   5  -4  124.49    6.40
  -5  -5   4    9.30    0.80
   5  -5  -4    8.20    0.90
   5   5  -4   10.30    0.90
  -5   5   4   10.30    0.90
   3  -5  -4  177.38    8.90
  -3  -5   4  175.58    8.70
  -3  -5   4  169.38    8.80
  -3   5   4  176.18    8.90
   3   5  -4  172.78    8.90
  -1  -5   4    4.40    0.60
  -1  -5   4    4.10    0.50
   1  -5  -4    4.00    0.70
  -1   5   4    3.70    0.60
   1   5  -4    3.40    0.60
  -1   5   4    3.40    0.30
   1  -5   4   28.10    1.80
   1  -5   4   34.80    1.80
  -1  -5  -4   35.40    1.90
  -1   5  -4   32.30    1.90
   1   5   4   26.60    1.90
   1   5   4   33.10    1.70
   3  -5   4  217.08   11.00
   3  -5   4  220.08   11.10
  -3  -5  -4  217.58   11.20
  -3  -5  -4  219.98   11.00
   3   5   4  214.88   11.10
  -3   5  -4  229.28   11.20
  -5  -5  -4  232.28   11.60
   5  -5   4  232.48   11.60
  -5  -5  -4  229.88   11.70
   5  -5   4  232.38   11.60
   5   5   4  223.68   11.70
  -5   5  -4  231.28   11.70
  -7  -5  -4    0.30    0.50
  -7  -5  -4    0.10    0.40
   7  -5   4    0.00    0.30
   7  -5   4    0.20    0.40
  -7   5  -4   -0.10    0.50
   7   5   4    0.20    0.50
  -9  -5  -4   13.80    1.20
   9  -5   4   14.80    1.10
   9  -5   4   14.20    0.90
  -9  -5  -4   14.10    1.10
   9   5   4   12.50    1.30
  -9   5  -4   16.30    1.20
  11  -5   4   95.99    5.10
 -11  -5  -4   96.69    5.10
 -11  -5  -4   99.19    5.10
 -11   5  -4   99.19    5.20
  11   5   4   90.49    5.10
  13  -5   4   21.50    1.50
 -13  -5  -4   18.30    1.50
 -13  -5  -4   21.60    1.50
 -13   5  -4   19.60    1.60
  13   5   4   20.30    1.50
  15  -5   4    4.40    0.90
 -15  -5  -4    4.00    0.80
 -15  -5  -4    3.00    0.90
  15   5   4    2.50    0.80
 -15   5  -4    4.50    0.90
 -17  -5  -4   90.79    5.10
  17  -5   4   94.09    5.20
 -17  -5  -4   98.39    5.20
  17   5   4   99.99    5.20
 -17   5  -4   93.19    5.20
  19  -5   4  109.79    5.90
 -19  -5  -4  108.19    6.00
 -19  -5  -4  106.09    5.80
  19   5   4  115.29    6.00
 -19   5  -4  110.79    6.00
  21  -5   4   15.60    1.60
 -21  -5  -4   15.50    1.70
 -21   5  -4   14.00    1.60
  21   5   4   13.30    1.60
 -23  -5  -4    2.80    1.30
  23  -5   4    2.10    1.00
  23   5   4    2.20    1.10
 -23   5  -4    3.00    1.10
 -25  -5  -4   18.40    2.00
  25  -5   4   13.90    1.70
  25   5   4   18.50    1.90
 -25   5  -4   18.00    1.90
  27  -5   4    6.10    1.40
 -27  -5  -4    8.70    1.70
 -27   5  -4    6.70    1.50
  27   5   4    8.40    1.50
 -29  -5  -4    2.50    1.60
  29  -5   4    1.60    1.40
 -29   5  -4    0.80    1.40
  31  -5   4    7.00    1.80
 -31  -5  -4    8.90    2.00
 -31   5  -4    8.00    1.90
  33  -5   4    0.80    1.70
 -33  -5  -4    1.70    2.00
  38  -6  -4    4.30    1.70
  36  -6  -4   -2.10    1.40
  36   6  -4    0.60    1.70
  34  -6  -4    1.20    1.40
  34   6  -4   -0.20    1.50
  32  -6  -4    3.60    1.40
 -32  -6   4    4.90    1.40
  32   6  -4    4.60    1.50
 -32   6   4    1.90    1.40
  30  -6  -4   -0.80    1.00
 -30  -6   4    0.20    1.10
 -30   6   4   -0.40    1.10
  30   6  -4    0.00    1.10
 -28  -6   4    0.40    0.90
  28   6  -4    1.10    1.10
 -28   6   4    0.30    1.00
 -28   6   4    0.60    1.00
 -26  -6   4   25.90    2.00
 -26   6   4   28.10    2.10
 -26   6   4   27.10    2.10
  26   6  -4   29.90    2.30
  24  -6  -4    0.40    0.80
 -24  -6   4   -0.10    0.80
 -24   6   4    0.70    0.90
 -24   6   4    0.80    0.90
  24   6  -4    1.00    1.00
 -22  -6   4    0.60    0.80
  22  -6  -4    0.00    0.80
 -22   6   4   -0.10    0.70
  22   6  -4   -0.50    0.90
 -22   6   4    0.70    0.90
  20  -6  -4  219.28   11.50
 -20  -6   4  230.38   11.60
 -20   6   4  228.68   11.50
  20   6  -4  227.58   11.70
 -20   6   4  226.58   11.60
  18  -6  -4   34.50    2.20
 -18  -6   4   35.10    2.20
 -18   6   4   34.50    2.10
  18   6  -4   34.30    2.30
 -18   6   4   38.50    2.30
 -16  -6   4    0.50    0.60
  16  -6  -4    0.80    0.70
 -16   6   4    1.00    0.50
  16   6  -4    2.10    0.80
 -16   6   4    1.10    0.60
  14  -6  -4   66.99    3.60
 -14  -6   4   65.99    3.70
  14   6  -4   68.49    3.70
 -14   6   4   60.99    3.60
 -14   6   4   66.39    3.50
 -12  -6   4    5.70    0.80
  12  -6  -4    5.70    0.80
 -12   6   4    4.30    0.80
 -12   6   4    6.80    0.60
  12   6  -4    8.90    1.00
 -10  -6   4    8.70    1.00
  10  -6  -4    9.70    1.00
 -10   6   4    9.50    0.70
 -10   6   4   10.00    1.00
  10   6  -4   11.20    1.10
  10   6  -4   10.60    0.70
   8  -6  -4   14.30    1.20
  -8  -6   4   13.40    1.20
   8   6  -4   16.50    1.00
  -8   6   4   17.80    1.20
  -8   6   4   15.60    0.90
   8   6  -4   18.50    1.30
  -6  -6   4    0.70    0.50
   6  -6  -4    0.50    0.60
   6   6  -4    0.90    0.60
   6   6  -4    0.90    0.30
  -6   6   4    0.40    0.50
  -4  -6   4    9.00    0.90
   4  -6  -4    8.00    0.90
   4   6  -4    8.70    0.90
  -4   6   4    7.60    0.90
   4   6  -4    8.60    0.70
   2  -6  -4    0.10    0.60
  -2  -6   4    0.90    0.50
  -2   6   4    0.60    0.50
   2   6  -4    0.90    0.40
  -2   6   4    1.00    0.20
   2   6  -4    0.90    0.60
   0  -6  -4    0.10    0.50
   0  -6   4    0.00    0.40
   0   6   4   -0.10    0.30
   0   6  -4   -0.20    0.50
   0   6   4   -0.30    0.40
   2  -6   4    4.40    0.60
   2  -6   4    4.50    0.60
  -2  -6  -4    2.60    0.70
   2   6   4    4.00    0.70
  -2   6  -4    4.10    0.70
   2   6   4    5.10    0.50
   4  -6   4   60.79    3.30
   4  -6   4   60.99    3.30
   4   6   4   58.79    3.40
   4   6   4   64.59    3.20
  -4   6  -4   62.29    3.40
  -6  -6  -4   11.70    1.00
   6  -6   4   13.40    1.00
  -6  -6  -4   14.30    1.20
   6  -6   4   12.90    1.00
  -6   6  -4   15.00    1.20
   6   6   4   11.90    1.10
   8  -6   4   77.39    4.10
   8  -6   4   78.49    4.20
  -8  -6  -4   78.09    4.10
  -8  -6  -4   78.29    4.30
  -8   6  -4   75.89    4.20
   8   6   4   78.59    4.20
  10  -6   4   41.60    2.30
 -10  -6  -4   37.40    2.30
 -10  -6  -4   39.20    2.40
  10   6   4   35.70    2.30
 -10   6  -4   41.10    2.40
 -12  -6  -4    9.30    1.10
 -12  -6  -4   10.10    1.10
  12  -6   4   10.00    1.10
  12   6   4   10.60    1.10
 -12   6  -4   10.10    1.10
 -14  -6  -4   -0.10    0.80
  14  -6   4    0.00    0.70
 -14  -6  -4    0.00    0.80
 -14   6  -4   -0.10    0.70
  14   6   4   -1.00    0.80
 -16  -6  -4    4.00    1.00
  16  -6   4    3.10    0.80
 -16  -6  -4    2.30    0.80
  16   6   4    3.90    0.90
 -16   6  -4    3.50    0.90
  18  -6   4  105.39    5.70
 -18  -6  -4  105.99    5.80
 -18  -6  -4  107.99    5.70
  18   6   4  101.99    5.70
 -18   6  -4  105.39    5.80
  20  -6   4   21.50    1.80
 -20  -6  -4   19.40    1.70
 -20  -6  -4   18.30    2.00
 -20   6  -4   16.90    1.80
  20   6   4   21.90    1.80
 -22  -6  -4    2.60    1.20
  22  -6   4    0.70    1.00
 -22   6  -4    1.70    1.10
  22   6   4    2.10    1.10
 -24  -6  -4    5.80    1.40
  24  -6   4    9.20    1.40
  24   6   4    6.20    1.50
 -24   6  -4    5.80    1.30
  26  -6   4    5.20    1.40
 -26  -6  -4    5.90    1.70
 -26   6  -4    7.40    1.50
 -28  -6  -4    0.10    1.50
  28  -6   4    0.60    1.30
 -28   6  -4   -0.10    1.30
 -30  -6  -4    0.80    1.70
  30  -6   4   -0.70    1.70
 -30   6  -4   -0.20    1.80
 -32  -6  -4    3.00    2.00
  32  -6   4    1.20    2.00
 -32   6  -4    2.00    1.80
  37  -7  -4   -1.00    1.60
  35  -7  -4    0.70    1.40
  35   7  -4    0.00    1.70
  33  -7  -4   10.70    1.80
 -33  -7   4   10.50    1.60
  33   7  -4    9.50    1.90
  31  -7  -4    6.60    1.40
 -31  -7   4    9.30    1.60
  31   7  -4    3.30    1.50
 -29  -7   4    7.90    1.30
 -29   7   4    6.90    1.30
  29   7  -4    5.10    1.40
 -27  -7   4   12.80    1.50
 -27   7   4   11.30    1.60
  27   7  -4   14.50    1.70
 -25  -7   4    2.30    1.00
  25   7  -4    4.00    1.20
 -25   7   4    2.70    1.10
  23  -7  -4   57.59    3.20
 -23  -7   4   47.40    3.20
 -23   7   4   53.69    3.20
  23   7  -4   49.80    3.30
  21  -7  -4    2.00    1.00
 -21  -7   4    2.40    0.90
 -21   7   4    1.30    0.90
  21   7  -4    1.10    0.90
  19  -7  -4   70.49    4.10
 -19  -7   4   70.69    4.10
 -19   7   4   78.89    4.10
  19   7  -4   74.49    4.20
  17  -7  -4   -0.50    0.70
 -17  -7   4    0.60    0.80
 -17   7   4    0.00    0.70
  17   7  -4   -0.60    0.80
 -15  -7   4   67.49    3.70
  15  -7  -4   63.69    3.70
 -15   7   4   66.39    3.70
  15   7  -4   65.59    3.80
 -13  -7   4    8.60    1.10
  13  -7  -4    8.60    1.10
 -13   7   4    9.30    1.10
  13   7  -4   10.60    1.20
  11  -7  -4    4.20    0.90
 -11  -7   4    6.20    0.90
 -11   7   4    6.80    0.90
  11   7  -4    5.10    0.90
   9  -7  -4    1.90    0.80
  -9  -7   4    1.50    0.60
   9   7  -4    1.70    0.70
   9   7  -4    1.70    0.40
  -9   7   4    0.50    0.60
  -7  -7   4   12.00    1.10
   7  -7  -4   12.10    1.20
   7   7  -4   14.50    1.20
   7   7  -4   12.30    0.90
  -7   7   4   11.10    1.10
   5  -7  -4  112.39    5.90
  -5  -7   4  112.59    5.90
   5   7  -4  118.79    5.90
  -5   7   4  102.79    5.90
   5   7  -4  112.49    5.70
   3  -7  -4   21.90    1.60
  -3  -7   4   20.50    1.50
   3   7  -4   20.30    1.30
  -3   7   4   20.40    1.50
   3   7  -4   24.10    1.60
   1  -7  -4   23.80    1.60
  -1  -7   4   22.40    1.50
  -1   7   4   21.70    1.60
   1   7  -4   22.90    1.40
   1   7  -4   22.00    1.60
  -1  -7  -4   19.60    1.40
   1  -7   4   13.50    1.30
  -1   7  -4   16.80    1.30
   1   7   4   15.20    1.30
  -1   7  -4   16.90    1.20
   1   7   4   16.00    1.00
   3  -7   4   77.69    4.30
   3  -7   4   77.59    4.20
  -3  -7  -4   80.09    4.40
   3   7   4   82.19    4.20
   3   7   4   82.69    4.40
  -3   7  -4   83.29    4.40
   5  -7   4   17.80    1.30
  -5  -7  -4   18.50    1.50
   5  -7   4   17.70    1.30
   5   7   4   21.30    1.30
   5   7   4   15.40    1.40
  -5   7  -4   21.10    1.50
  -7  -7  -4   53.59    3.30
   7  -7   4   54.49    3.10
   7  -7   4   58.19    3.20
   7   7   4   58.99    3.10
   7   7   4   57.79    3.30
  -7   7  -4   62.69    3.30
  -9  -7  -4    2.30    0.80
   9  -7   4    3.20    0.70
   9  -7   4    4.00    0.70
   9   7   4    2.60    0.80
  -9   7  -4    2.40    0.80
   9   7   4    3.20    0.70
 -11  -7  -4    5.40    0.90
 -11  -7  -4    5.20    1.00
  11  -7   4    3.90    0.80
  11   7   4    6.10    1.00
 -11   7  -4    6.00    1.00
 -13  -7  -4   13.50    1.30
  13  -7   4   11.40    1.20
 -13  -7  -4    9.30    1.20
 -13   7  -4    9.50    1.20
  13   7   4    9.20    1.20
  15  -7   4    2.50    0.90
 -15  -7  -4    2.00    0.90
 -15  -7  -4    1.70    0.90
 -15   7  -4    2.80    1.00
  15   7   4    0.90    0.90
 -17  -7  -4    2.30    1.00
  17  -7   4    0.80    0.90
 -17  -7  -4    2.70    1.00
 -17   7  -4    1.50    0.90
  17   7   4    0.70    0.90
  19  -7   4    7.80    1.20
 -19  -7  -4    6.40    1.20
 -19  -7  -4    5.60    1.10
 -19   7  -4    4.50    1.20
  19   7   4    6.60    1.20
 -21  -7  -4    0.60    1.30
  21  -7   4    0.40    1.00
 -21  -7  -4    0.30    1.30
  21   7   4   -0.80    1.00
 -21   7  -4    0.90    1.00
 -23  -7  -4    1.40    1.40
  23  -7   4    1.00    1.10
  23   7   4    2.80    1.20
 -23   7  -4    2.20    1.20
  25  -7   4    4.20    1.40
 -25  -7  -4    4.50    1.50
 -25   7  -4    5.00    1.50
  27  -7   4    3.60    1.50
 -27  -7  -4    2.50    1.60
 -27   7  -4    1.10    1.40
  29  -7   4    0.50    1.50
 -29  -7  -4    1.10    1.70
 -29   7  -4    0.60    1.70
 -31  -7  -4   -1.40    2.10
 -31   7  -4    1.40    1.80
  36  -8  -4    2.60    1.80
 -34  -8   4    1.70    1.50
  34  -8  -4    0.80    1.50
  34   8  -4   -0.60    1.70
 -32  -8   4    2.10    1.60
  32  -8  -4    4.40    1.50
  32   8  -4   -0.10    1.50
  30  -8  -4   51.89    3.20
 -30  -8   4   42.50    3.10
  30   8  -4   43.00    3.40
 -28  -8   4    0.10    1.10
  28   8  -4    0.30    1.30
 -28   8   4   -1.00    1.10
 -26  -8   4    3.40    1.10
 -26   8   4    3.80    1.20
  26   8  -4    5.40    1.40
 -24  -8   4    0.20    1.10
 -24   8   4    0.30    1.00
  24   8  -4   -0.20    1.10
 -22  -8   4    6.50    1.20
  22  -8  -4    7.60    1.30
 -22   8   4    6.90    1.30
  22   8  -4    5.00    1.30
  20  -8  -4    5.00    1.20
 -20  -8   4    4.30    1.10
  20   8  -4    3.80    1.20
 -20   8   4    4.40    1.10
 -18  -8   4    2.10    0.90
  18  -8  -4    0.60    0.90
  18   8  -4    1.20    0.90
 -18   8   4    2.50    0.90
 -16  -8   4   13.90    1.50
  16  -8  -4   19.60    1.60
  16   8  -4   12.80    1.50
 -16   8   4   17.30    1.50
 -14  -8   4    8.30    1.20
  14  -8  -4    8.50    1.20
 -14   8   4    8.90    1.10
  14   8  -4    6.40    1.20
 -12  -8   4   19.20    1.60
  12  -8  -4   22.90    1.70
  12   8  -4   18.30    1.70
 -12   8   4   17.70    1.60
 -10  -8   4   25.60    2.00
  10  -8  -4   30.50    2.00
  10   8  -4   31.30    2.10
 -10   8   4   28.60    2.00
   8  -8  -4   17.80    1.50
  -8  -8   4   12.30    1.30
  -8   8   4   12.20    1.30
   8   8  -4   15.50    1.40
  -6  -8   4   12.00    1.20
   6  -8  -4   12.80    1.30
  -6   8   4   12.10    1.20
   6   8  -4   10.80    1.00
   6   8  -4   12.40    1.30
  -4  -8   4   58.39    3.30
   4  -8  -4   58.39    3.40
   4   8  -4   61.69    3.40
   4   8  -4   53.79    3.20
  -4   8   4   65.69    3.40
   2  -8  -4    8.30    1.10
  -2  -8   4    6.40    0.90
   2   8  -4    6.60    0.80
  -2   8   4    5.10    0.90
   2   8  -4    5.90    1.00
   0  -8  -4   91.79    4.90
   0  -8   4   84.59    4.80
   0   8  -4   90.69    4.70
   0   8  -4   91.49    4.90
   0   8   4   89.69    4.80
  -2  -8  -4    0.10    0.60
   2  -8   4   -0.10    0.60
   2   8   4    0.40    0.70
  -2   8  -4   -0.40    0.60
  -2   8  -4    0.50    0.60
   4  -8   4   13.10    1.20
  -4  -8  -4   13.00    1.40
   4   8   4   14.10    1.40
  -4   8  -4   11.40    1.10
  -4   8  -4   13.50    1.30
   6  -8   4    4.10    0.70
  -6  -8  -4    4.10    1.00
   6  -8   4    3.80    0.80
   6   8   4    4.70    0.90
  -6   8  -4    3.10    0.80
  -8  -8  -4   12.70    1.40
   8  -8   4   14.00    1.20
   8  -8   4   10.70    1.20
   8   8   4   15.10    1.40
  -8   8  -4   12.40    1.30
 -10  -8  -4   -0.30    0.80
  10  -8   4    0.20    0.70
 -10   8  -4   -0.30    0.80
  10   8   4    0.80    0.80
  12  -8   4    5.10    1.00
 -12  -8  -4    3.50    1.00
  12   8   4    3.00    1.00
  12   8   4    4.40    1.00
 -12   8  -4    3.30    1.00
 -14  -8  -4    1.10    1.10
  14  -8   4    0.10    0.80
 -14   8  -4    0.90    0.90
  14   8   4    1.30    0.80
  14   8   4    1.70    1.00
  16  -8   4    1.40    0.90
 -16  -8  -4    1.20    1.00
  16   8   4    0.70    0.90
  16   8   4    2.10    1.20
 -16   8  -4    1.60    0.90
  18  -8   4    8.00    1.20
 -18  -8  -4    4.10    1.20
  18   8   4    7.10    1.10
  18   8   4    7.00    1.30
 -18   8  -4    6.20    1.20
  20  -8   4    1.60    1.00
 -20  -8  -4    2.20    1.10
 -20   8  -4    1.50    1.10
  20   8   4    1.70    1.30
 -22  -8  -4    0.10    1.20
  22  -8   4   -0.20    1.10
 -22   8  -4    0.90    1.20
 -24  -8  -4    1.70    1.50
  24  -8   4    1.90    1.30
 -24   8  -4    2.80    1.50
  26  -8   4    0.50    1.40
 -26  -8  -4    0.80    1.50
 -26   8  -4    0.70    1.40
  28  -8   4    0.70    1.60
 -28   8  -4    1.90    1.60
 -30   8  -4    1.00    1.70
  30   8   4    2.20    1.90
 -35  -9   4    2.80    2.00
  33  -9  -4    7.40    1.80
 -33  -9   4    6.00    1.90
  33   9  -4    6.50    2.10
 -31  -9   4    5.30    1.60
  31  -9  -4    7.40    1.60
  31   9  -4    3.90    1.80
 -29  -9   4    0.90    1.30
 -29   9   4    0.70    1.40
  29   9  -4    0.50    1.50
 -27  -9   4    5.20    1.50
  27   9  -4    5.30    1.50
 -27   9   4    4.90    1.50
 -25  -9   4    4.50    1.30
  25   9  -4    7.50    1.50
 -25   9   4    5.80    1.30
 -23  -9   4    5.60    1.30
 -23   9   4    4.10    1.20
  23   9  -4    4.10    1.30
 -21  -9   4    2.20    1.10
  21  -9  -4    2.30    1.30
  21   9  -4    1.10    1.10
 -21   9   4    2.20    1.00
 -19  -9   4    0.10    0.90
  19  -9  -4   -0.50    1.10
  19   9  -4    0.30    1.10
 -19   9   4   -0.10    0.90
  17  -9  -4   21.90    1.90
 -17  -9   4   20.80    1.90
 -17   9   4   23.60    1.90
  17   9  -4   25.10    2.00
 -15  -9   4   53.99    3.10
  15  -9  -4   52.39    3.20
  15   9  -4   44.10    3.10
 -15   9   4   46.10    3.00
  13  -9  -4    4.00    1.10
 -13  -9   4    1.90    0.90
  13   9  -4    3.00    1.00
 -13   9   4    2.80    1.00
  11  -9  -4    0.10    0.90
 -11  -9   4   -0.90    0.80
 -11   9   4    0.40    0.80
  11   9  -4   -0.40    0.80
  -9  -9   4    0.00    0.80
   9  -9  -4    0.60    0.90
  -9   9   4   -0.20    0.80
   9   9  -4    1.00    0.90
  -7  -9   4   22.90    1.70
   7  -9  -4   19.50    1.70
   7   9  -4   17.00    1.60
  -7   9   4   18.10    1.60
  -5  -9   4   42.50    2.80
   5  -9  -4   46.60    2.80
  -5   9   4   47.80    2.70
   5   9  -4   41.70    2.50
   5   9  -4   41.30    2.70
   3  -9  -4   14.40    1.50
  -3  -9   4   14.00    1.40
  -3   9   4   13.00    1.30
   3   9  -4   11.50    1.10
   3   9  -4   14.20    1.40
  -1  -9   4    9.60    1.10
   1  -9  -4    5.20    1.20
   1   9  -4    9.90    1.20
   1   9  -4   10.00    1.00
  -1   9   4   10.00    1.20
   1  -9   4    2.50    0.80
  -1  -9  -4    2.60    0.90
   1   9   4    4.80    0.90
  -1   9  -4    3.60    0.90
  -1   9  -4    1.90    0.70
  -3  -9  -4    3.80    1.00
   3  -9   4    3.00    0.90
   3   9   4    3.90    1.00
  -3   9  -4    2.40    0.70
  -3   9  -4    2.30    0.80
  -5  -9  -4   63.59    3.70
   5  -9   4   64.39    3.60
   5   9   4   61.79    3.60
  -5   9  -4   66.09    3.60
  -5   9  -4   56.99    3.60
   7  -9   4   53.09    3.00
  -7  -9  -4   52.89    3.20
   7  -9   4   53.09    3.00
  -7   9  -4   43.80    3.00
   7   9   4   52.59    3.10
   9  -9   4    1.10    0.80
  -9  -9  -4    3.10    1.00
   9   9   4    2.10    0.90
  -9   9  -4    1.40    1.00
  11  -9   4    0.10    0.80
 -11  -9  -4    0.70    1.00
 -11   9  -4   -0.10    0.90
  11   9   4   -0.30    0.90
 -13  -9  -4    5.50    1.30
  13  -9   4    5.90    1.10
 -13   9  -4    5.80    1.30
  13   9   4   11.50    1.30
  15  -9   4   13.10    1.50
 -15  -9  -4   13.40    1.60
  15   9   4   15.50    1.60
 -15   9  -4   10.20    1.50
  17  -9   4    3.50    1.10
 -17  -9  -4    3.30    1.20
  17   9   4    4.20    1.20
 -17   9  -4    3.00    1.10
  19  -9   4    5.80    1.30
 -19  -9  -4    8.10    1.60
 -19   9  -4    6.00    1.30
 -21  -9  -4    4.80    1.30
  21  -9   4    2.20    1.20
 -21   9  -4    4.50    1.30
  23  -9   4   30.30    2.60
 -23   9  -4   30.90    2.70
  25  -9   4   -0.60    1.60
 -25   9  -4   -1.10    1.60
  27  -9   4    8.10    1.80
 -27   9  -4    9.70    1.90
 -29   9  -4    1.30    1.70
 -32 -10   4   13.60    2.10
  32  10  -4   13.90    2.40
 -30 -10   4    4.00    1.60
 -30  10   4    3.30    1.70
  30  10  -4    2.30    1.80
 -28 -10   4    1.20    1.40
 -28  10   4    1.20    1.70
  28  10  -4    1.00    1.60
 -26 -10   4    1.80    1.50
  26  10  -4   -1.10    1.50
 -26  10   4    1.10    1.30
 -24 -10   4   14.60    1.90
  24  10  -4   13.60    1.90
 -24  10   4   20.40    2.00
 -22 -10   4   13.20    1.70
 -22  10   4   12.50    1.70
  22  10  -4   14.00    1.90
  20 -10  -4    0.60    1.20
 -20 -10   4    1.40    1.10
  20  10  -4    1.30    1.20
 -20  10   4    1.10    1.10
  18 -10  -4    4.10    1.30
 -18 -10   4    4.60    1.20
  18  10  -4    5.70    1.40
 -18  10   4    4.20    1.20
  16 -10  -4    5.70    1.40
 -16 -10   4    6.90    1.20
  16  10  -4    3.40    1.30
 -16  10   4    8.30    1.30
 -14 -10   4    5.10    1.20
  14 -10  -4    5.30    1.30
  14  10  -4    6.80    1.30
 -14  10   4    4.60    1.10
  12 -10  -4    0.00    1.00
 -12 -10   4    1.80    1.00
 -12  10   4    0.90    1.00
  12  10  -4    0.80    1.10
 -10 -10   4   12.40    1.50
  10 -10  -4   10.00    1.50
  10  10  -4    8.70    1.30
 -10  10   4   10.50    1.40
   8 -10  -4   24.20    2.30
  -8 -10   4   31.70    2.10
   8  10  -4   23.80    2.00
  -8  10   4   25.60    2.00
   6 -10  -4    8.70    1.40
  -6 -10   4    7.20    1.20
  -6  10   4    7.20    1.20
   6  10  -4    8.80    1.20
  -4 -10   4    7.60    1.20
   4 -10  -4    7.90    1.30
   4  10  -4    7.20    1.20
  -4  10   4    6.60    1.20
   2 -10  -4    2.50    1.10
  -2 -10   4    2.10    0.90
   2  10  -4    4.20    1.10
   2  10  -4    3.10    0.80
  -2  10   4    2.00    0.90
   0 -10  -4    3.50    1.00
   0 -10   4    4.70    1.00
   0  10   4    3.60    1.00
   0  10  -4    2.80    1.00
   0  10  -4    2.30    0.80
  -2 -10  -4    3.80    1.10
   2 -10   4    5.00    1.10
   2  10   4    2.40    0.90
  -2  10  -4    2.90    1.00
  -2  10  -4    3.00    0.90
  -4 -10  -4    8.90    1.40
   4 -10   4   10.20    1.30
   4  10   4   12.00    1.30
  -4  10  -4   11.20    1.20
  -4  10  -4   10.70    1.40
   6 -10   4    9.90    1.30
  -6 -10  -4    4.80    1.30
   6  10   4    9.60    1.30
  -6  10  -4    8.30    1.20
  -6  10  -4    8.30    1.20
   8 -10   4   10.40    1.20
  -8 -10  -4   12.20    1.50
   8  10   4   13.20    1.40
  -8  10  -4   12.00    1.40
 -10 -10  -4    7.70    1.40
  10 -10   4    6.30    1.10
  10  10   4    5.30    1.30
 -10  10  -4    7.00    1.20
  12 -10   4    5.00    1.10
 -12 -10  -4    4.00    1.30
  12  10   4    6.90    1.30
 -12  10  -4    4.90    1.20
  14 -10   4   12.60    1.50
 -14 -10  -4   13.20    1.70
 -14  10  -4   14.40    1.70
  14  10   4   14.30    1.70
 -16 -10  -4    2.50    1.30
  16 -10   4    1.70    1.10
 -16  10  -4    4.10    1.20
  18 -10   4    1.60    1.20
 -18 -10  -4    3.80    1.50
 -18  10  -4    3.70    1.40
 -20 -10  -4    8.60    1.50
  20 -10   4    6.60    1.50
 -20  10  -4    5.70    1.50
  22 -10   4    5.50    1.50
 -22 -10  -4    9.10    1.70
 -22  10  -4    4.40    1.50
  24 -10   4    1.20    1.50
 -24  10  -4    3.40    1.80
 -26  10  -4    0.80    1.70
  31  11  -4   11.10    2.70
 -29 -11   4   11.30    2.20
 -29  11   4   10.80    2.00
  29  11  -4    8.60    2.50
 -27 -11   4    1.40    1.60
  27  11  -4   -0.80    1.80
 -27  11   4   -0.40    1.60
 -25 -11   4   19.90    2.30
 -25  11   4   23.50    2.40
  25  11  -4   23.20    2.60
 -23 -11   4    0.30    1.30
  23  11  -4   -1.70    1.40
 -23  11   4    0.90    1.40
 -21 -11   4    0.10    1.30
 -21  11   4   -0.20    1.20
  21  11  -4   -0.70    1.30
 -19 -11   4    1.30    1.20
  19 -11  -4   -1.30    1.40
  19  11  -4   -0.60    1.30
 -19  11   4   -0.20    1.10
 -17 -11   4   -0.10    1.10
  17 -11  -4    0.60    1.50
  17  11  -4   -0.80    1.20
 -17  11   4   -0.20    1.00
  15 -11  -4    2.50    1.30
 -15 -11   4    2.60    1.20
  15  11  -4    4.00    1.40
 -15  11   4    3.40    1.20
  13 -11  -4   13.40    1.80
 -13 -11   4   14.50    1.70
  13  11  -4   12.40    1.70
 -13  11   4   16.40    1.70
 -11 -11   4   -1.10    1.00
  11 -11  -4    0.30    1.30
  11  11  -4   -0.30    1.10
 -11  11   4    0.70    1.10
   9 -11  -4   55.49    3.20
  -9 -11   4   40.50    2.90
   9  11  -4   40.60    2.90
  -9  11   4   44.60    3.00
   7 -11  -4    5.70    1.30
  -7 -11   4    6.10    1.30
  -7  11   4    5.10    1.20
   7  11  -4    6.70    1.20
   5 -11  -4   18.50    1.90
  -5 -11   4   18.50    1.80
  -5  11   4   17.10    1.70
   5  11  -4   13.70    1.60
   3 -11  -4   -0.30    1.10
  -3 -11   4   -0.10    1.00
   3  11  -4   -0.30    0.90
  -3  11   4    0.00    1.00
   1 -11  -4   12.00    1.60
  -1 -11   4   12.40    1.50
   1  11  -4   11.40    1.40
  -1  11   4   12.80    1.50
   1 -11   4    2.70    1.00
  -1 -11  -4    1.80    1.20
   1  11   4    1.00    1.00
  -1  11  -4    2.00    1.10
  -1  11  -4    1.70    0.90
   3 -11   4    0.40    0.90
  -3 -11  -4    1.10    1.10
   3  11   4    1.40    1.00
  -3  11  -4    0.90    0.90
  -3  11  -4    1.40    0.90
   5 -11   4    6.10    1.10
  -5 -11  -4    4.40    1.30
   5  11   4    6.20    1.20
  -5  11  -4    5.60    1.10
  -5  11  -4    6.10    1.20
  -7 -11  -4   13.90    1.70
   7 -11   4   12.20    1.50
  -7  11  -4   11.70    1.40
   7  11   4   13.90    1.60
   9 -11   4    0.60    1.00
  -9 -11  -4   -0.10    1.20
   9  11   4   -0.60    1.00
  -9  11  -4   -0.20    1.00
 -11 -11  -4    5.50    1.40
  11 -11   4    4.70    1.10
  11  11   4    4.70    1.20
 -11  11  -4    5.40    1.20
  13 -11   4   18.70    1.80
 -13 -11  -4   21.50    2.20
 -13  11  -4   20.20    2.00
  13  11   4   18.40    2.10
 -15 -11  -4    2.60    1.50
  15 -11   4    0.40    1.10
 -15  11  -4    2.20    1.20
 -17 -11  -4    0.50    1.50
  17 -11   4    1.30    1.20
 -17  11  -4   -1.10    1.10
  19 -11   4    5.80    1.50
 -19 -11  -4    8.70    1.70
 -19  11  -4    5.20    1.60
 -21 -11  -4    3.10    1.60
  21 -11   4    4.50    1.80
 -21  11  -4    6.00    1.80
 -23 -11  -4    2.60    2.20
  23 -11   4    1.30    1.50
 -23  11  -4    2.10    1.70
  28  12  -4    1.40    2.00
 -26 -12   4    3.80    1.70
  26  12  -4    1.60    2.20
 -26  12   4    4.30    1.80
 -24 -12   4    5.70    2.00
 -24  12   4    9.00    1.90
  24  12  -4    8.10    2.00
 -22 -12   4   12.90    2.10
 -22  12   4   11.20    1.90
  22  12  -4    8.20    1.90
 -20 -12   4   11.50    1.80
  20  12  -4   11.50    1.90
 -20  12   4    5.60    1.60
  18 -12  -4    8.20    1.70
 -18 -12   4    4.00    1.50
 -18  12   4    4.00    1.40
  18  12  -4    2.50    1.70
  16 -12  -4   13.80    1.90
 -16 -12   4   10.00    1.60
 -16  12   4    9.10    1.60
  16  12  -4   10.10    1.70
 -14 -12   4   57.69    3.80
 -14  12   4   62.59    3.80
  14  12  -4   60.29    3.90
 -12 -12   4    1.00    1.20
  12 -12  -4    2.40    1.40
  12  12  -4    1.80    1.30
 -12  12   4    1.50    1.20
 -10 -12   4    8.70    1.50
  10 -12  -4    8.80    1.70
 -10  12   4    7.80    1.40
  10  12  -4    7.60    1.60
   8 -12  -4   34.70    2.70
  -8 -12   4   34.60    2.60
  -8  12   4   35.70    2.60
   8  12  -4   33.60    2.60
  -6 -12   4    3.00    1.20
   6 -12  -4    2.60    1.30
  -6  12   4    2.40    1.30
   6  12  -4    2.30    1.20
   4 -12  -4    6.70    1.50
  -4 -12   4   12.30    1.60
   4  12  -4    9.40    1.40
  -4  12   4   11.90    1.70
  -2 -12   4    5.10    1.30
   2 -12  -4    6.50    1.40
  -2  12   4    7.20    1.40
   2  12  -4    7.40    1.40
   0 -12  -4   -0.20    1.20
   0 -12   4    0.10    1.10
   0  12  -4   -1.20    1.20
   0  12   4    0.10    1.00
   2 -12   4    9.00    1.40
  -2 -12  -4    8.60    1.50
  -2  12  -4    4.00    1.20
   2  12   4    5.60    1.30
  -4 -12  -4    0.50    1.20
   4 -12   4    1.20    1.10
  -4  12  -4    0.10    1.00
  -4  12  -4    1.00    1.10
   4  12   4    0.50    1.30
  -6 -12  -4   22.50    2.20
  -6  12  -4   20.90    2.00
   6  12   4   23.50    2.10
  -6  12  -4   19.70    2.10
  -8 -12  -4    7.00    1.60
   8 -12   4    7.70    1.40
   8  12   4    5.60    1.30
  -8  12  -4    7.30    1.50
 -10 -12  -4    2.80    1.40
  10 -12   4    3.10    1.00
 -10  12  -4    1.30    1.50
  10  12   4    1.40    1.40
 -12 -12  -4   43.80    3.40
  12 -12   4   50.29    3.10
  14 -12   4    1.90    1.20
 -14 -12  -4    3.20    1.50
  16 -12   4    4.10    1.40
 -16 -12  -4    6.90    1.70
 -18 -12  -4    2.30    1.70
  18 -12   4    1.90    1.40
 -20 -12  -4    6.40    1.90
  20 -12   4    3.80    1.60
 -22 -12  -4    2.50    1.90
 -23 -13   4   23.00    3.00
 -23  13   4   28.40    3.10
 -21 -13   4    2.50    1.70
 -21  13   4    2.90    1.70
 -19 -13   4    1.10    1.50
 -19  13   4    0.00    1.40
  17 -13  -4   10.20    1.90
 -17 -13   4    9.80    1.90
 -17  13   4   10.80    1.90
 -15 -13   4   18.90    2.20
  15 -13  -4   21.30    2.60
 -15  13   4   25.30    2.40
  13 -13  -4    7.80    1.80
 -13 -13   4    4.90    1.50
 -13  13   4    7.70    1.60
  11 -13  -4   30.60    2.90
 -11 -13   4   34.00    2.80
 -11  13   4   33.90    2.70
  -9 -13   4    0.00    1.30
   9 -13  -4    0.40    1.40
  -9  13   4    0.30    1.30
   7 -13  -4   20.40    2.20
  -7 -13   4   19.10    2.10
  -7  13   4   17.30    2.00
   5 -13  -4    1.80    1.50
  -5 -13   4    3.10    1.30
  -5  13   4    2.20    1.30
   3 -13  -4   20.20    2.30
  -3 -13   4   22.20    2.30
  -3  13   4   23.90    2.20
  -1 -13   4   23.20    2.20
   1 -13  -4   25.20    2.40
  -1  13   4   22.10    2.30
  -1 -13  -4   11.60    1.80
   1 -13   4    8.90    1.70
   1  13   4   10.50    1.80
  -3 -13  -4    4.00    1.50
   3 -13   4    4.00    1.50
   3  13   4    0.80    1.40
  -5 -13  -4    3.20    1.50
   5  13   4    3.90    1.50
  -7 -13  -4   13.90    2.00
   7 -13   4   16.50    1.80
   7  13   4   14.20    1.80
   9 -13   4    2.00    1.20
  -9 -13  -4    0.90    1.50
  11 -13   4   41.40    3.10
 -11 -13  -4   44.80    3.50
 -13 -13  -4    0.30    1.60
  13 -13   4   -0.10    1.30
 -15 -13  -4   20.20    2.50
  15 -13   4   17.20    2.20
  17 -13   4    7.30    1.80
 -17 -13  -4    9.30    2.10
  19 -13   4    8.20    2.10
 -19 -13  -4    9.10    2.10
 -18 -14   4    7.50    2.20
 -18  14   4    6.20    1.90
 -16 -14   4    5.80    1.80
  16 -14  -4    5.30    2.10
 -16  14   4    7.30    1.90
  14 -14  -4    7.70    2.00
 -14 -14   4    7.80    1.90
 -14  14   4    8.30    1.90
  12 -14  -4    5.00    2.10
 -12 -14   4    7.30    1.70
 -12  14   4    6.20    1.70
 -10 -14   4    1.70    1.50
  10 -14  -4    2.60    1.80
 -10  14   4    2.70    1.80
   8 -14  -4   12.10    2.10
  -8 -14   4   12.40    2.00
  -8  14   4   18.10    2.10
   6 -14  -4   12.80    2.10
  -6 -14   4    8.80    1.80
  -6  14   4    8.80    1.70
  -4 -14   4    6.90    1.60
   4 -14  -4    3.40    1.70
  -4  14   4    5.10    1.60
  -2 -14   4    0.20    1.60
   2 -14  -4    0.10    1.50
  -2  14   4   -0.10    1.40
   0 -14  -4   11.00    2.20
   0 -14   4   15.80    2.00
   0  14   4   14.60    2.10
  -2 -14  -4    9.20    2.00
   2 -14   4   10.40    1.80
   2  14   4   17.20    2.10
  -4 -14  -4    0.90    1.70
   4  14   4   -0.30    1.40
  -6 -14  -4   16.50    2.40
  -8 -14  -4   16.80    2.40
 -10 -14  -4    3.70    1.90
  10 -14   4    2.20    1.50
 -12 -14  -4    1.80    2.00
  12 -14   4    2.10    1.50
 -14 -14  -4    1.60    2.20
  14 -14   4    0.50    1.80
  16 -14   4   -1.40    1.60
  15 -15  -4    4.60    2.30
  13 -15  -4    0.10    2.00
 -13  15   4   -0.60    1.80
 -11 -15   4    1.10    1.70
  11 -15  -4    0.70    2.30
 -11  15   4    1.90    1.80
   9 -15  -4   19.00    2.70
  -9 -15   4   14.40    2.30
  -9  15   4   23.10    2.50
  -7 -15   4    1.30    1.70
   7 -15  -4    2.20    1.90
  -7  15   4    1.00    2.00
  -5 -15   4    0.40    1.70
   5 -15  -4    0.70    2.10
  -5  15   4    1.30    1.70
   3 -15  -4    6.10    2.10
  -3 -15   4    9.60    2.10
  -3  15   4   10.20    2.00
  -1 -15   4   11.90    2.00
   1 -15  -4   11.00    2.30
  -1  15   4   12.40    2.00
   1 -15   4    7.00    1.90
  -1 -15  -4    6.00    2.10
   1  15   4    5.30    2.00
  -3 -15  -4   -0.20    1.80
  -5 -15  -4    3.00    2.00
  -6  16   4    2.10    2.00
  -4 -16   4    7.90    2.50
  -4  16   4    4.30    2.00
  -2 -16   4    6.50    2.30
   0 -16   4    0.30    3.70
 -40   0   5    3.90    2.00
 -38   0   5   -0.40    1.50
 -36   0   5   -0.40    1.30
 -34   0   5   -0.40    1.20
 -32   0   5    0.30    1.10
 -30   0   5   -0.10    1.00
 -30   0   5    0.20    0.80
 -28   0   5   -0.10    0.80
 -28   0   5    0.00    0.90
 -26   0   5    0.20    0.70
 -26   0   5    0.40    0.90
  26   0  -5   -0.20    0.60
  24   0  -5    0.60    0.60
 -24   0   5   -0.20    0.60
 -24   0   5    0.30    0.70
 -22   0   5    0.20    0.70
  22   0  -5   -0.20    0.40
 -22   0   5    0.10    0.50
 -20   0   5    0.00    0.50
 -20   0   5    0.10    0.50
  18   0  -5    0.20    0.50
 -18   0   5    0.00    0.40
 -18   0   5    0.50    0.50
  16   0  -5    0.20    0.50
 -16   0   5    0.00    0.30
 -16   0   5   -0.30    0.50
  14   0  -5   -0.10    0.40
 -14   0   5   -0.20    0.40
 -14   0   5    0.10    0.30
 -12   0   5    0.10    0.40
  12   0  -5    0.00    0.40
 -12   0   5    0.20    0.30
  10   0  -5    0.60    0.30
 -10   0   5   -0.30    0.30
 -10   0   5   -0.30    0.20
   8   0  -5    0.00    0.30
  -8   0   5    0.20    0.30
  -8   0   5   -0.10    0.30
  -6   0   5    0.40    0.30
  -6   0   5    0.20    0.30
   6   0  -5    0.20    0.30
  -4   0   5   -0.20    0.30
   4   0  -5   -0.10    0.30
  -4   0   5   -0.50    0.30
  -2   0   5   -0.50    0.30
  -2   0   5    0.10    0.30
   2   0  -5   -0.30    0.30
   0   0  -5    0.10    0.30
   0   0   5   -0.10    0.30
   0   0   5    0.00    0.30
  -2   0  -5    0.60    0.40
   2   0   5    0.00    0.30
   2   0   5    0.40    0.30
   4   0   5   -0.20    0.30
  -4   0  -5    0.20    0.40
  -4   0  -5   -0.20    0.20
  -6   0  -5   -0.10    0.40
   6   0   5    0.80    0.30
  -6   0  -5    0.00    0.30
  -8   0  -5   -0.20    0.40
  -8   0  -5   -0.10    0.30
   8   0   5    0.00    0.40
 -10   0  -5    0.10    0.30
 -10   0  -5   -0.20    0.50
  10   0   5   -0.20    0.40
 -12   0  -5   -0.10    0.30
  12   0   5    0.10    0.50
 -12   0  -5    0.10    0.50
  14   0   5   -0.50    0.60
 -14   0  -5   -0.30    0.70
 -16   0  -5    0.00    0.70
  16   0   5   -0.20    0.70
 -18   0  -5    0.10    0.80
  18   0   5   -0.50    0.80
 -20   0  -5    0.10    0.90
  20   0   5   -0.20    0.90
  22   0   5   -0.20    1.00
 -22   0  -5   -0.80    1.00
  24   0   5   -0.20    1.00
 -24   0  -5    0.80    1.10
  26   0   5   -1.00    1.10
 -26   0  -5   -0.10    1.10
 -28   0  -5   -0.10    1.30
  28   0   5    0.20    1.30
 -30   0  -5   -1.00    1.30
  30   0   5   -0.20    1.40
  32   0   5   -0.20    1.80
 -32   0  -5    0.80    1.70
  34   0   5    0.10    1.90
 -41   1   5    3.30    2.20
  39   1  -5    1.40    1.90
 -39   1   5    1.00    1.70
 -37  -1   5   -1.10    1.50
 -37   1   5    0.70    1.50
 -35  -1   5    2.30    1.40
 -35   1   5    3.80    1.40
 -33  -1   5   46.30    3.20
 -33   1   5   46.00    3.20
 -31  -1   5    0.00    1.10
 -31  -1   5    0.90    1.00
 -31   1   5    0.30    1.00
  29  -1  -5    4.10    1.00
 -29  -1   5    5.20    1.20
 -29  -1   5    5.60    1.10
 -29   1   5    5.40    1.30
 -29   1   5    4.70    1.00
 -27  -1   5    0.30    0.70
 -27  -1   5    0.30    0.80
  27  -1  -5   -0.30    0.70
 -27   1   5    0.60    0.80
 -27   1   5    0.70    0.80
 -25  -1   5    2.10    0.90
 -25  -1   5    3.70    0.90
  25  -1  -5    2.90    0.70
 -25   1   5    2.90    0.80
 -25   1   5    4.60    1.00
  23  -1  -5   -0.40    0.50
 -23  -1   5   -0.40    0.70
  23   1  -5   -0.20    0.50
 -23   1   5    0.30    0.60
  23   1  -5    0.00    0.70
 -23   1   5    0.00    0.60
 -21  -1   5   12.00    1.10
 -21   1   5   12.30    1.10
  21   1  -5   10.90    0.90
 -21   1   5   12.80    1.10
 -21   1   5   12.10    1.00
  21   1  -5    9.80    1.10
 -19  -1   5   -0.10    0.60
  19   1  -5    0.20    0.40
 -19   1   5   -0.10    0.50
 -19   1   5    0.40    0.50
  19   1  -5    0.60    0.60
 -19   1   5   -0.30    0.40
 -17  -1   5    1.40    0.50
 -17   1   5    2.50    0.50
  17   1  -5    1.20    0.50
 -17   1   5    1.10    0.50
 -17   1   5    2.60    0.60
 -15  -1   5  179.88    8.80
 -15  -1   5  171.88    8.60
  15  -1  -5  169.58    8.80
  15   1  -5  167.88    8.80
 -15   1   5  171.98    8.70
 -15   1   5  174.58    8.80
 -13  -1   5  143.49    7.40
  13  -1  -5  140.19    7.40
 -13  -1   5  148.39    7.30
  13   1  -5  148.49    7.50
 -13   1   5  145.49    7.40
 -13   1   5  149.59    7.40
 -11  -1   5   56.79    3.10
 -11  -1   5   56.79    2.90
  11  -1  -5   59.39    3.00
 -11   1   5   57.79    3.10
  11   1  -5   55.79    3.10
 -11   1   5   55.89    3.00
  -9  -1   5   52.29    2.60
  -9  -1   5   49.40    2.70
   9  -1  -5   52.79    2.70
   9   1  -5   48.20    2.80
  -9   1   5   51.19    2.70
  -9   1   5   55.29    2.80
  -7  -1   5    9.00    0.60
   7  -1  -5    7.50    0.60
  -7  -1   5    7.10    0.60
  -7   1   5    8.00    0.60
  -7   1   5    7.40    0.60
   7   1  -5    7.10    0.70
   5  -1  -5   25.40    1.40
  -5  -1   5   25.40    1.40
  -5  -1   5   23.50    1.30
  -5   1   5   24.80    1.40
   5   1  -5   23.90    1.40
  -5   1   5   23.80    1.40
  -3  -1   5  275.77   13.60
  -3  -1   5  282.27   13.70
   3  -1  -5  271.37   13.70
  -3   1   5  271.57   13.70
   3   1  -5  267.27   13.70
  -3   1   5  272.67   13.70
   1  -1  -5    0.80    0.30
  -1  -1   5    0.90    0.30
  -1  -1   5    0.60    0.30
   1  -1  -5    1.00    0.30
   1   1  -5    1.30    0.40
  -1   1   5    0.70    0.40
   1  -1   5   54.79    2.80
  -1  -1  -5   54.59    2.80
  -1  -1  -5   52.19    2.80
   1  -1   5   52.59    2.80
   1   1   5   53.99    2.80
  -1   1  -5   51.99    2.90
  -3  -1  -5  145.79    7.20
   3  -1   5  140.19    7.20
  -3  -1  -5  139.29    7.20
   3  -1   5  146.89    7.10
  -3   1  -5  141.09    7.30
   3   1   5  140.49    7.30
   5  -1   5    9.10    0.80
  -5  -1  -5   10.50    0.70
  -5  -1  -5    8.20    0.80
   5   1   5   10.00    0.80
  -5   1  -5   10.30    0.90
  -5   1  -5   10.70    0.60
   7  -1   5   23.00    1.50
  -7  -1  -5   24.80    1.50
  -7  -1  -5   24.50    1.40
  -7   1  -5   25.50    1.30
   7   1   5   21.70    1.50
  -7   1  -5   24.00    1.50
  -9  -1  -5   38.00    2.20
   9  -1   5   37.30    2.10
  -9  -1  -5   37.20    2.00
   9   1   5   36.20    2.10
  -9   1  -5   35.70    2.20
 -11  -1  -5    2.20    0.60
 -11  -1  -5    1.90    0.40
  11  -1   5    1.60    0.60
 -11   1  -5    1.90    0.60
  11   1   5    1.70    0.60
 -13  -1  -5   30.30    2.00
 -13  -1  -5   33.10    1.70
  13  -1   5   30.90    1.90
 -13   1  -5   27.50    2.00
  13   1   5   28.90    1.90
  15  -1   5    1.70    0.70
 -15  -1  -5    0.90    0.70
  15   1   5    1.60    0.60
 -15   1  -5    0.70    0.70
  17  -1   5   58.99    3.30
 -17  -1  -5   57.29    3.40
  17   1   5   58.39    3.30
 -17   1  -5   55.59    3.40
  19  -1   5  130.79    7.30
 -19  -1  -5  146.69    7.40
 -19   1  -5  134.19    7.40
  19   1   5  143.89    7.30
  21  -1   5    9.50    1.30
 -21  -1  -5   11.90    1.40
 -21   1  -5   11.30    1.40
  21   1   5   10.30    1.30
  23  -1   5   -0.10    1.00
 -23  -1  -5    0.40    1.10
  23   1   5    1.30    1.10
 -23   1  -5    0.10    1.00
  25  -1   5    3.30    1.20
 -25  -1  -5    3.50    1.30
  25   1   5    3.40    1.30
 -25   1  -5    3.50    1.30
  27  -1   5    0.80    1.20
 -27  -1  -5    0.80    1.20
  27   1   5   -0.50    1.40
 -27   1  -5   -0.30    1.20
 -29  -1  -5    4.40    1.60
  29  -1   5    3.50    1.50
  29   1   5    5.40    1.60
 -29   1  -5    3.20    1.50
 -31  -1  -5    4.00    1.70
  31  -1   5    6.70    1.70
 -31   1  -5    0.90    1.60
  31   1   5    4.40    1.70
 -33  -1  -5    0.70    1.90
  33  -1   5   -0.50    1.80
  33   1   5    0.30    1.70
 -33   1  -5    0.00    1.80
  35   1   5    1.70    2.10
  40   2  -5    0.80    1.80
 -40   2   5   -0.60    1.80
 -38   2   5    0.50    1.50
  38   2  -5    2.00    1.60
  36   2  -5    8.40    1.70
 -36   2   5   11.40    2.00
 -34   2   5    2.50    1.30
  34   2  -5    0.70    1.20
 -32  -2   5   11.30    1.40
 -32   2   5   14.30    1.60
  32   2  -5   11.60    1.60
  30  -2  -5    0.30    0.90
 -30  -2   5   -0.60    0.90
 -30   2   5   -0.10    0.90
  30   2  -5    0.50    1.10
 -28  -2   5   37.40    2.40
  28  -2  -5   37.20    2.30
 -28   2   5   33.00    2.30
 -28   2   5   35.30    2.50
  28   2  -5   37.90    2.60
 -26  -2   5   12.90    1.30
  26  -2  -5   11.10    1.20
  26   2  -5   16.20    1.60
 -26   2   5   14.50    1.40
 -26   2   5   14.40    1.30
 -24  -2   5    9.90    1.10
  24   2  -5   12.40    1.30
 -24   2   5    7.70    0.90
 -24   2   5   10.40    1.20
 -24   2   5    9.60    1.00
 -22  -2   5   34.20    2.20
 -22   2   5   35.00    2.20
 -22   2   5   37.40    2.10
 -22   2   5   35.20    2.20
  22   2  -5   35.70    2.30
 -20  -2   5   11.60    1.00
 -20   2   5   12.00    1.10
 -20   2   5   10.30    1.00
  20   2  -5    8.60    1.10
  20   2  -5   10.60    0.80
 -20   2   5   10.30    1.10
 -18  -2   5   10.50    1.00
 -18   2   5   10.50    0.90
 -18   2   5   10.30    1.00
 -18   2   5   12.20    0.90
  18   2  -5   10.70    0.70
  18   2  -5    8.60    0.90
 -16  -2   5    0.60    0.50
 -16   2   5    1.10    0.40
 -16   2   5    1.70    0.60
  16   2  -5    1.20    0.30
  16   2  -5    1.50    0.60
 -16   2   5    1.90    0.50
 -14  -2   5   75.09    3.90
  14   2  -5   73.29    3.70
 -14   2   5   73.49    3.90
  14   2  -5   69.49    3.90
 -14   2   5   72.29    3.80
 -14   2   5   73.59    3.80
 -12  -2   5  175.18    8.90
 -12  -2   5  179.78    8.80
  12  -2  -5  172.78    8.90
 -12   2   5  180.58    8.90
 -12   2   5  180.38    8.90
  12   2  -5  167.08    9.00
 -10  -2   5    1.90    0.50
 -10  -2   5    2.70    0.30
  10  -2  -5    2.80    0.40
  10   2  -5    1.70    0.50
 -10   2   5    2.90    0.70
 -10   2   5    3.70    0.50
  -8  -2   5   40.90    2.10
   8  -2  -5   40.70    2.10
  -8  -2   5   37.70    2.20
   8   2  -5   40.50    2.30
  -8   2   5   42.70    2.20
  -8   2   5   41.50    2.20
   6  -2  -5   28.80    1.60
  -6  -2   5   30.40    1.50
  -6  -2   5   28.40    1.60
  -6   2   5   26.50    1.60
  -6   2   5   29.70    1.60
   6   2  -5   29.70    1.70
  -4  -2   5   70.19    3.50
  -4  -2   5   65.89    3.50
   4  -2  -5   68.79    3.50
   4  -2  -5   68.79    3.40
   4   2  -5   64.99    3.60
  -4   2   5   65.29    3.50
  -2  -2   5    9.00    0.60
   2  -2  -5    9.80    0.70
   2  -2  -5    8.00    0.60
  -2  -2   5    8.20    0.70
  -2   2   5    9.10    0.70
   2   2  -5    7.90    0.80
   0  -2   5  112.09    5.90
   0  -2  -5  117.49    5.80
   0  -2  -5  119.29    5.90
   0  -2   5  115.89    5.80
   0   2  -5  116.09    5.90
   0   2   5  111.79    5.90
   2  -2   5    7.00    0.60
  -2  -2  -5    5.40    0.50
   2  -2   5    5.10    0.50
  -2  -2  -5    6.00    0.60
   2   2   5    4.60    0.60
  -2   2  -5    6.60    0.70
   4  -2   5   35.60    1.90
  -4  -2  -5   32.20    1.80
  -4  -2  -5   33.10    1.80
   4  -2   5   32.60    1.70
   4   2   5   32.00    1.90
  -4   2  -5   31.60    1.90
   6  -2   5   27.10    1.50
  -6  -2  -5   23.30    1.50
  -6  -2  -5   25.60    1.40
   6  -2   5   24.70    1.30
  -6   2  -5   23.00    1.50
   6   2   5   21.10    1.50
  -8  -2  -5   50.09    2.90
  -8  -2  -5   56.99    2.80
   8  -2   5   53.59    2.90
   8   2   5   50.49    2.90
  -8   2  -5   50.59    2.90
 -10  -2  -5  197.38   10.00
  10  -2   5  198.98    9.90
 -10  -2  -5  192.78    9.80
  10   2   5  199.88   10.00
 -10   2  -5  187.88   10.00
 -12  -2  -5   24.80    1.50
 -12  -2  -5   24.40    1.70
  12  -2   5   29.30    1.70
 -12   2  -5   24.40    1.70
  12   2   5   23.80    1.60
  14  -2   5   42.00    2.40
 -14  -2  -5   37.40    2.10
 -14  -2  -5   38.30    2.30
  14   2   5   32.90    2.30
 -14   2  -5   40.40    2.40
 -16  -2  -5    0.50    0.90
  16  -2   5    0.90    0.60
 -16   2  -5    0.90    0.60
  16   2   5    0.10    0.70
  18  -2   5   15.00    1.50
 -18  -2  -5   16.50    1.60
 -18   2  -5   12.50    1.40
  18   2   5   15.10    1.50
 -20  -2  -5    9.00    1.30
  20  -2   5    6.50    1.20
  20   2   5    7.40    1.30
 -20   2  -5    8.50    1.20
  22  -2   5    6.60    1.20
 -22  -2  -5    7.50    1.30
 -22   2  -5    4.70    1.10
  22   2   5    4.50    1.20
  24  -2   5    1.20    1.00
 -24  -2  -5    0.10    1.10
  24   2   5    0.30    1.10
 -24   2  -5    0.60    1.00
  26  -2   5   -0.80    1.10
 -26  -2  -5    0.20    1.20
  26   2   5    0.00    1.20
 -26   2  -5   -0.50    0.90
  28  -2   5    0.50    1.20
 -28  -2  -5   -0.30    1.40
  28   2   5    0.20    1.30
 -28   2  -5    0.30    1.30
  30  -2   5   -0.30    1.50
 -30  -2  -5    1.50    1.60
 -30   2  -5    1.40    1.50
  30   2   5    1.60    1.70
 -32  -2  -5   -0.40    2.00
  32  -2   5    2.00    1.70
 -32   2  -5    0.20    1.70
  32   2   5    2.40    1.70
  34  -2   5    3.20    2.00
  34   2   5    4.00    2.30
 -41   3   5    5.70    2.30
  39   3  -5   11.20    2.10
 -39   3   5    9.70    2.10
  37   3  -5    5.40    1.70
 -37   3   5    3.90    1.60
  35   3  -5    2.10    1.40
 -35   3   5    1.60    1.30
  33  -3  -5    2.30    1.20
 -33  -3   5    3.00    1.30
 -33   3   5    2.50    1.20
  33   3  -5    3.20    1.30
  31  -3  -5    3.50    1.20
 -31  -3   5    2.80    1.10
 -31   3   5    3.90    1.20
  31   3  -5    1.70    1.10
 -29  -3   5    4.10    1.00
  29  -3  -5    2.50    0.90
  29   3  -5    3.00    1.00
 -29   3   5    4.70    1.20
 -27  -3   5   14.80    1.40
  27  -3  -5   17.10    1.40
 -27   3   5   16.50    1.50
  27   3  -5   15.00    1.60
 -27   3   5   12.10    1.50
 -25  -3   5   33.80    2.20
 -25   3   5   33.90    2.20
 -25   3   5   33.50    2.10
 -25   3   5   34.60    2.30
  25   3  -5   34.90    2.40
 -23  -3   5    5.30    0.90
  23   3  -5    6.50    1.00
 -23   3   5    6.70    0.90
 -23   3   5    6.60    0.90
 -23   3   5    6.30    0.80
 -21  -3   5   83.09    4.50
 -21   3   5   84.19    4.50
 -21   3   5   81.89    4.50
  21   3  -5   83.29    4.60
 -21   3   5   88.29    4.50
 -19  -3   5   14.30    1.10
 -19   3   5   10.70    1.00
  19   3  -5   12.00    1.10
 -19   3   5   10.40    1.00
 -19   3   5   10.70    1.00
 -17  -3   5    4.90    0.70
 -17   3   5    4.90    0.60
 -17   3   5    5.00    0.70
  17   3  -5    1.80    0.70
 -17   3   5    6.30    0.70
 -15  -3   5   26.00    1.50
 -15   3   5   24.10    1.60
 -15   3   5   22.90    1.50
  15   3  -5   21.90    1.60
 -15   3   5   25.80    1.50
 -13  -3   5   17.70    1.20
 -13   3   5   17.50    1.20
 -13   3   5   18.10    1.20
 -13   3   5   19.70    1.10
  13   3  -5   17.10    1.30
  11  -3  -5   77.59    4.10
  11  -3  -5   83.39    4.00
 -11  -3   5   75.89    4.10
  11   3  -5   75.39    4.20
 -11   3   5   78.89    4.10
   9  -3  -5  113.59    5.70
   9  -3  -5  110.39    5.60
  -9  -3   5  106.09    5.70
   9   3  -5  110.99    5.70
  -9   3   5  110.89    5.70
   7  -3  -5  230.78   11.20
  -7  -3   5  219.28   11.30
   7  -3  -5  223.28   11.30
  -7  -3   5  225.38   11.20
  -7   3   5  227.28   11.30
   7   3  -5  218.58   11.40
   5  -3  -5  190.18    9.20
   5  -3  -5  188.38    9.30
  -5  -3   5  185.78    9.30
  -5  -3   5  182.88    9.20
   5   3  -5  176.38    9.40
  -5   3   5  180.28    9.30
  -3  -3   5   68.19    3.50
   3  -3  -5   66.39    3.60
  -3  -3   5   67.79    3.50
   3  -3  -5   69.39    3.40
   3   3  -5   65.19    3.60
  -3   3   5   66.19    3.60
  -1  -3   5  207.88   10.50
  -1  -3   5  215.58   10.50
   1  -3  -5  212.88   10.50
   1  -3  -5  216.48   10.40
  -1   3   5  189.88   10.50
   1   3  -5  208.78   10.60
  -1  -3  -5   55.29    2.90
  -1  -3  -5   53.99    2.80
   1  -3   5   53.29    2.80
   1  -3   5   55.89    2.90
   1   3   5   53.99    3.00
  -1   3  -5   55.39    3.00
   3  -3   5  255.17   12.20
   3  -3   5  237.78   12.30
  -3  -3  -5  248.58   12.30
  -3  -3  -5  250.57   12.30
  -3   3  -5  244.48   12.40
   3   3   5  231.48   12.40
  -5  -3  -5   89.49    4.60
   5  -3   5   89.39    4.50
   5  -3   5   88.99    4.60
  -5  -3  -5   92.59    4.60
   5   3   5   86.69    4.70
  -5   3  -5   86.79    4.70
   7  -3   5    2.90    0.30
   7  -3   5    1.70    0.50
  -7  -3  -5    3.00    0.60
  -7  -3  -5    2.00    0.50
   7   3   5    2.10    0.60
  -7   3  -5    2.50    0.60
  -9  -3  -5  146.19    7.50
  -9  -3  -5  141.49    7.40
   9  -3   5  153.38    7.50
   9   3   5  141.59    7.50
  -9   3  -5  146.39    7.60
 -11  -3  -5    4.70    0.70
 -11  -3  -5    5.60    0.80
  11  -3   5    5.00    0.80
  11   3   5    2.80    0.70
 -11   3  -5    5.80    0.80
 -13  -3  -5    5.70    0.70
 -13  -3  -5    5.80    0.90
  13  -3   5    5.90    0.80
 -13   3  -5    6.70    0.90
  13   3   5    5.60    0.90
  15  -3   5    1.30    0.70
 -15  -3  -5    1.20    0.70
 -15  -3  -5    0.80    0.50
  15   3   5    0.70    0.70
 -15   3  -5    0.80    0.60
 -17  -3  -5   37.10    2.50
  17  -3   5   41.20    2.50
 -17   3  -5   38.70    2.50
  17   3   5   34.90    2.40
  19  -3   5   27.70    2.10
 -19  -3  -5   30.60    2.20
  19   3   5   34.30    2.20
 -19   3  -5   30.00    2.10
  21  -3   5    0.70    1.00
 -21  -3  -5    0.30    1.00
 -21   3  -5    0.20    0.90
  21   3   5   -0.10    1.00
  23  -3   5   21.40    2.00
 -23  -3  -5   23.80    2.30
  23   3   5   21.60    2.00
 -23   3  -5   20.80    2.00
  25  -3   5    3.60    1.30
 -25  -3  -5    5.40    1.40
 -25   3  -5    5.40    1.30
  25   3   5    5.10    1.30
  27  -3   5    9.10    1.60
 -27  -3  -5    9.90    1.70
  27   3   5   12.10    1.80
 -27   3  -5   11.90    1.80
 -29  -3  -5    1.20    1.50
  29  -3   5    2.80    1.50
  29   3   5    1.90    1.50
 -29   3  -5    1.30    1.50
  31  -3   5    3.40    1.70
 -31  -3  -5    4.50    1.80
  31   3   5    5.70    1.80
 -31   3  -5    3.40    1.70
  33  -3   5   -0.20    1.80
 -33  -3  -5    0.20    1.80
  33   3   5   -0.10    1.90
 -40   4   5    9.90    2.20
  38   4  -5   28.30    3.00
 -38   4   5   32.00    3.20
  36   4  -5   24.70    2.50
 -36   4   5   19.30    2.30
 -34  -4   5    8.50    1.40
  34  -4  -5   10.20    1.40
 -34   4   5    9.30    1.60
  34   4  -5    9.80    1.70
 -32  -4   5    3.80    1.10
  32  -4  -5    4.50    1.20
 -32   4   5    2.80    1.20
  32   4  -5    6.60    1.40
 -30  -4   5   17.60    1.70
  30  -4  -5   17.90    1.70
 -30   4   5   19.70    2.00
  30   4  -5   15.80    1.90
 -28  -4   5    8.20    1.20
 -28   4   5    5.30    1.10
 -28   4   5    8.60    1.30
  28   4  -5    7.20    1.30
 -26  -4   5   14.00    1.50
  26  -4  -5   15.90    1.50
  26   4  -5   15.80    1.70
 -26   4   5   13.20    1.50
 -26   4   5   16.20    1.50
 -24  -4   5   51.59    2.90
  24  -4  -5   44.60    2.80
 -24   4   5   48.80    2.90
 -24   4   5   48.50    2.90
  24   4  -5   49.20    3.00
  22  -4  -5    0.70    0.70
 -22  -4   5    0.10    0.70
  22   4  -5    0.90    0.80
 -22   4   5    0.50    0.60
 -22   4   5    1.20    0.70
  20  -4  -5   62.49    3.70
 -20  -4   5   67.69    3.80
  20   4  -5   75.69    3.90
 -20   4   5   69.69    3.80
 -20   4   5   69.79    3.80
 -18  -4   5    9.50    1.10
  18  -4  -5   12.20    1.10
 -18   4   5   14.30    1.20
  18   4  -5   14.00    1.30
 -18   4   5   14.50    1.10
 -16  -4   5   14.30    1.20
  16  -4  -5   14.70    1.20
  16   4  -5   17.50    1.40
 -16   4   5   16.60    1.10
 -16   4   5   15.80    1.20
  14  -4  -5    2.00    0.60
 -14  -4   5    3.20    0.60
 -14   4   5    3.70    0.60
  14   4  -5    3.10    0.70
 -14   4   5    2.90    0.50
  12  -4  -5   18.00    1.30
 -12  -4   5   17.20    1.30
 -12   4   5   18.60    1.30
  12   4  -5   20.60    1.30
  10  -4  -5  260.27   12.70
  10  -4  -5  262.97   12.80
 -10  -4   5  244.48   12.80
  10   4  -5  236.48   12.90
 -10   4   5  264.07   12.80
  -8  -4   5   43.30    2.50
  -8  -4   5   46.60    2.30
   8  -4  -5   45.20    2.50
   8  -4  -5   44.70    2.30
   8   4  -5   45.90    2.60
  -8   4   5   50.19    2.60
  -6  -4   5   10.10    0.80
   6  -4  -5    7.70    0.80
  -6  -4   5    9.90    0.60
  -6   4   5   10.70    0.90
   6   4  -5   11.10    1.00
  -4  -4   5  175.18    8.90
  -4  -4   5  181.48    8.80
   4  -4  -5  173.68    8.90
  -4   4   5  176.38    8.90
   4   4  -5  170.28    9.00
  -2  -4   5   23.30    1.30
   2  -4  -5   22.60    1.20
  -2  -4   5   22.50    1.40
   2  -4  -5   24.30    1.50
   2   4  -5   25.80    1.50
  -2   4   5   21.10    1.40
   0  -4   5   23.60    1.40
   0  -4  -5   21.50    1.20
   0  -4  -5   21.60    1.40
   0  -4   5   25.20    1.30
   0   4   5   22.00    1.40
   0   4  -5   22.10    1.50
   2  -4   5    2.10    0.40
  -2  -4  -5    2.00    0.50
  -2  -4  -5    2.50    0.40
   2  -4   5    3.00    0.50
   2   4   5    2.00    0.60
  -2   4  -5    2.20    0.60
  -4  -4  -5   24.10    1.50
   4  -4   5   21.70    1.30
  -4  -4  -5   22.60    1.40
   4  -4   5   25.30    1.50
  -4   4  -5   22.40    1.50
   4   4   5   21.80    1.50
  -6  -4  -5    9.60    1.00
   6  -4   5   12.10    1.00
  -6  -4  -5   12.80    0.90
   6  -4   5   11.40    0.80
  -6   4  -5   11.50    1.00
   6   4   5   12.00    1.10
   8  -4   5    1.60    0.30
  -8  -4  -5    1.70    0.60
   8  -4   5    1.70    0.60
  -8  -4  -5    1.50    0.50
   8   4   5    1.00    0.60
  -8   4  -5    2.20    0.70
 -10  -4  -5   57.69    3.10
  10  -4   5   57.89    3.10
 -10  -4  -5   56.29    3.10
 -10   4  -5   56.79    3.20
  10   4   5   50.39    3.10
  12  -4   5   79.79    4.30
 -12  -4  -5   78.09    4.20
 -12  -4  -5   78.59    4.20
 -12   4  -5   82.99    4.30
  12   4   5   72.69    4.30
 -14  -4  -5    7.70    1.00
  14  -4   5    6.80    1.00
 -14  -4  -5    5.90    0.80
  14   4   5    6.00    1.00
 -14   4  -5    6.20    1.00
 -16  -4  -5    1.80    0.70
 -16  -4  -5    0.50    0.80
  16  -4   5    1.60    0.70
  16   4   5    1.00    0.90
 -16   4  -5    0.50    0.80
  18  -4   5   17.20    1.60
 -18  -4  -5   19.90    1.70
  18   4   5   19.70    1.70
 -18   4  -5   20.20    1.80
  20  -4   5    0.00    0.90
 -20  -4  -5    0.60    1.00
 -20   4  -5    0.30    0.90
  20   4   5   -0.50    0.90
 -22  -4  -5   33.10    2.40
  22  -4   5   28.70    2.20
  22   4   5   26.50    2.30
 -22   4  -5   28.00    2.30
 -24  -4  -5    3.30    1.40
  24  -4   5    3.80    1.20
  24   4   5    5.20    1.40
 -24   4  -5    4.70    1.30
  26  -4   5    0.90    1.10
 -26  -4  -5    1.30    1.30
 -26   4  -5    0.40    1.20
  26   4   5    0.80    1.40
  28  -4   5    6.30    1.70
 -28  -4  -5    6.50    1.70
 -28   4  -5    6.40    1.60
  28   4   5    6.50    1.60
 -30  -4  -5    3.20    1.80
  30  -4   5    2.20    1.70
  30   4   5    1.90    1.70
 -30   4  -5    0.40    1.60
  32  -4   5    2.10    1.80
 -32  -4  -5    0.60    1.90
 -32   4  -5    1.80    1.80
  37  -5  -5    6.20    1.70
  37   5  -5    7.00    1.90
  35  -5  -5   12.80    1.70
  35   5  -5   14.70    2.10
 -35   5   5   12.40    2.00
  33  -5  -5    1.00    1.30
 -33  -5   5    2.40    1.20
  33   5  -5    2.00    1.40
 -33   5   5    1.50    1.40
  31  -5  -5    5.10    1.30
 -31  -5   5    4.70    1.20
 -31   5   5    7.90    1.40
  31   5  -5    5.10    1.40
 -29  -5   5    0.50    1.00
 -29   5   5    0.80    1.10
 -29   5   5    0.00    0.90
  29   5  -5    0.10    1.10
 -27  -5   5  195.28   11.10
 -27   5   5  224.88   11.10
  27   5  -5  220.08   11.20
 -27   5   5  219.18   11.10
 -25  -5   5   31.40    2.30
  25  -5  -5   38.30    2.30
 -25   5   5   39.70    2.40
 -25   5   5   33.80    2.40
  25   5  -5   37.80    2.60
 -23  -5   5  125.79    6.70
  23  -5  -5  123.09    6.60
  23   5  -5  121.09    6.80
 -23   5   5  134.39    6.60
 -23   5   5  122.29    6.60
  21  -5  -5   19.30    1.50
 -21  -5   5   19.90    1.60
  21   5  -5   25.20    1.70
 -21   5   5   23.00    1.70
 -21   5   5   22.00    1.50
 -19  -5   5   31.50    2.00
  19  -5  -5   31.40    2.00
 -19   5   5   29.80    1.90
 -19   5   5   29.00    2.00
  19   5  -5   29.70    2.10
  17  -5  -5    9.60    1.10
 -17  -5   5   12.90    1.20
  17   5  -5   12.90    1.30
 -17   5   5   10.40    0.90
 -17   5   5   14.90    1.20
 -15  -5   5   13.30    1.10
  15  -5  -5   12.60    1.10
 -15   5   5   10.60    1.10
 -15   5   5   11.50    0.90
  15   5  -5   12.80    1.20
 -13  -5   5   75.19    4.20
  13  -5  -5   74.69    4.20
 -13   5   5   83.79    4.20
  13   5  -5   80.79    4.30
 -13   5   5   78.79    4.00
 -11  -5   5    8.20    0.90
  11  -5  -5    7.70    0.90
 -11   5   5    8.60    0.70
  11   5  -5   10.10    0.90
 -11   5   5   11.20    1.00
   9  -5  -5    5.40    0.40
  -9  -5   5    5.00    0.70
   9  -5  -5    6.40    0.80
  -9  -5   5    5.50    0.40
   9   5  -5    3.90    0.80
  -9   5   5    7.00    0.70
   7  -5  -5    1.20    0.60
  -7  -5   5    1.70    0.30
  -7  -5   5    0.90    0.50
   7   5  -5    1.80    0.60
  -7   5   5    1.00    0.50
  -5  -5   5  823.62   41.50
   5  -5  -5  820.52   41.50
  -5  -5   5  864.91   41.40
   5   5  -5  827.62   41.60
  -5   5   5  833.02   41.50
  -3  -5   5  218.08   10.90
   3  -5  -5  220.08   10.90
  -3  -5   5  216.38   10.80
   3   5  -5  216.18   11.00
  -3   5   5  205.18   10.90
  -1  -5   5  113.89    5.70
  -1  -5   5  109.59    5.80
   1  -5  -5  113.09    5.90
  -1   5   5  118.19    5.60
   1   5  -5  111.99    5.90
  -1   5   5  105.09    5.80
   1  -5   5    9.80    0.70
   1  -5   5    7.60    0.80
  -1  -5  -5    8.10    0.60
  -1  -5  -5    9.00    0.90
  -1   5  -5    9.40    1.00
   1   5   5    7.20    0.90
   3  -5   5    0.30    0.40
   3  -5   5    0.10    0.40
  -3  -5  -5    0.30    0.40
  -3  -5  -5    0.00    0.50
  -3   5  -5    0.50    0.60
   3   5   5    0.50    0.60
  -5  -5  -5    2.50    0.60
   5  -5   5    4.40    0.60
  -5  -5  -5    2.60    0.50
   5  -5   5    2.00    0.50
   5   5   5    2.30    0.60
  -5   5  -5    4.10    0.60
   7  -5   5   28.70    1.70
  -7  -5  -5   25.60    1.70
   7  -5   5   27.60    1.60
  -7  -5  -5   29.00    1.70
   7   5   5   24.10    1.80
  -7   5  -5   26.50    1.80
  -9  -5  -5   67.19    3.70
  -9  -5  -5   69.09    3.80
   9  -5   5   66.49    3.70
   9   5   5   65.79    3.80
  -9   5  -5   72.09    3.80
 -11  -5  -5   10.40    1.10
 -11  -5  -5   11.40    1.00
  11  -5   5   10.90    1.10
  11   5   5    9.70    1.10
 -11   5  -5   10.40    1.20
 -13  -5  -5   10.60    1.10
 -13  -5  -5    8.10    1.10
  13  -5   5   11.50    1.10
 -13   5  -5    8.90    1.10
  13   5   5   10.20    1.20
 -15  -5  -5   21.00    1.60
 -15  -5  -5   19.80    1.70
  15  -5   5   22.90    1.70
  15   5   5   21.80    1.80
 -15   5  -5   24.60    1.80
 -17  -5  -5   17.20    1.70
  17  -5   5   18.00    1.60
 -17  -5  -5   17.00    1.50
  17   5   5   17.20    1.60
 -17   5  -5   17.40    1.60
  19  -5   5    5.70    1.10
 -19  -5  -5    4.60    1.10
 -19   5  -5    5.90    1.20
  19   5   5    8.10    1.30
  21  -5   5   56.49    3.30
 -21  -5  -5   52.79    3.40
 -21   5  -5   51.49    3.40
  23  -5   5    2.00    1.00
 -23  -5  -5    2.70    1.20
 -23   5  -5    2.60    1.10
  23   5   5    2.80    1.30
  25  -5   5   17.80    1.80
 -25  -5  -5   13.00    1.80
 -25   5  -5   14.50    1.90
  25   5   5   14.30    1.80
 -27  -5  -5    0.00    1.40
  27  -5   5    1.10    1.30
  27   5   5   -0.30    1.40
 -27   5  -5    0.20    1.30
 -29  -5  -5   10.30    2.00
  29  -5   5    7.90    1.80
 -29   5  -5    9.10    1.90
  29   5   5   11.70    2.30
 -31  -5  -5    7.30    2.10
  31  -5   5    2.30    1.70
 -31   5  -5    6.80    1.90
  38  -6  -5    2.20    1.80
  36  -6  -5    5.70    1.50
  36   6  -5    4.50    1.80
  34  -6  -5   31.10    2.50
 -34  -6   5   27.40    2.40
  34   6  -5   27.50    2.80
  32  -6  -5   -0.70    1.10
 -32  -6   5   -0.50    1.10
  32   6  -5   -1.10    1.30
 -30  -6   5    2.20    1.10
 -30   6   5    2.60    1.10
  30   6  -5    0.90    1.20
 -28  -6   5  130.79    7.20
  28   6  -5  143.99    7.40
 -28   6   5  130.79    7.20
  26  -6  -5    5.60    1.20
 -26  -6   5    7.20    1.20
 -26   6   5    6.60    1.20
  26   6  -5    7.40    1.40
 -24  -6   5   -0.60    0.80
  24  -6  -5    1.30    0.80
 -24   6   5    0.40    0.90
  24   6  -5    1.60    1.10
  22  -6  -5    7.40    1.10
 -22  -6   5    7.50    1.10
 -22   6   5   10.80    1.20
  22   6  -5    6.00    1.20
 -22   6   5    8.30    1.10
  20  -6  -5  354.86   17.70
 -20  -6   5  352.36   17.80
 -20   6   5  352.06   17.70
  20   6  -5  348.27   17.90
 -20   6   5  348.87   17.80
 -18  -6   5  112.19    6.20
  18  -6  -5  108.19    6.10
 -18   6   5  119.19    6.20
  18   6  -5  119.29    6.30
 -18   6   5  120.49    6.00
  16  -6  -5   11.20    1.20
 -16  -6   5   14.30    1.20
 -16   6   5   12.40    1.00
  16   6  -5   10.60    1.30
 -16   6   5   10.90    1.20
  14  -6  -5  130.79    7.00
 -14  -6   5  134.59    7.00
 -14   6   5  136.09    6.80
 -14   6   5  131.09    7.00
  14   6  -5  140.09    7.10
  12  -6  -5    2.30    0.70
 -12  -6   5    2.60    0.70
  12   6  -5    2.70    0.80
 -12   6   5    2.10    0.70
 -10  -6   5   45.30    2.70
  10  -6  -5   46.10    2.70
  10   6  -5   46.60    2.70
 -10   6   5   45.70    2.70
   8  -6  -5    8.20    1.00
  -8  -6   5    8.50    0.90
  -8  -6   5    9.40    0.60
   8   6  -5    9.20    1.00
  -8   6   5    7.10    0.90
  -6  -6   5  270.27   13.00
   6  -6  -5  266.77   13.20
  -6  -6   5  259.27   13.20
  -6   6   5  244.18   13.20
   6   6  -5  258.37   13.20
  -4  -6   5  139.19    6.70
   4  -6  -5  124.79    6.90
  -4  -6   5  131.79    6.90
   4   6  -5  139.69    6.90
  -4   6   5  126.39    6.90
  -2  -6   5   63.19    3.50
   2  -6  -5   65.59    3.60
  -2  -6   5   65.59    3.40
   2   6  -5   65.19    3.60
  -2   6   5   60.89    3.50
   0  -6   5  184.98    9.30
   0  -6  -5  182.38    9.40
   0   6   5  191.18    9.10
   0   6  -5  180.18    9.40
   0   6   5  172.98    9.40
   2  -6   5   36.40    2.20
   2  -6   5   39.60    2.20
  -2  -6  -5   38.80    2.40
  -2   6  -5   38.60    2.40
   2   6   5   39.70    2.10
   2   6   5   40.20    2.30
  -4  -6  -5   19.80    1.60
   4  -6   5   22.90    1.40
  -4  -6  -5   23.60    1.40
   4   6   5   19.80    1.50
  -4   6  -5   21.90    1.60
   6  -6   5    8.80    0.80
  -6  -6  -5    7.40    1.00
  -6  -6  -5    8.60    0.90
   6  -6   5   10.20    1.00
   6   6   5    8.00    1.00
  -6   6  -5    9.00    0.90
   8  -6   5  125.79    6.30
  -8  -6  -5  118.79    6.20
  -8  -6  -5  118.29    6.30
  -8   6  -5  115.89    6.30
   8   6   5  119.39    6.30
  10  -6   5    6.10    0.90
 -10  -6  -5    6.50    0.90
 -10  -6  -5    6.20    1.00
  10   6   5    5.40    0.90
 -10   6  -5    7.00    1.00
 -12  -6  -5  119.29    6.20
 -12  -6  -5  119.09    6.20
  12  -6   5  118.69    6.20
  12   6   5  108.29    6.20
 -12   6  -5  120.89    6.30
 -14  -6  -5   50.49    3.10
  14  -6   5   52.89    3.20
 -14  -6  -5   52.19    3.20
 -14   6  -5   58.29    3.30
  14   6   5   57.19    3.30
 -16  -6  -5    7.60    1.20
 -16  -6  -5    6.70    1.10
  16  -6   5    6.90    1.10
 -16   6  -5    5.40    1.10
  16   6   5    6.10    1.10
 -18  -6  -5   48.90    3.00
  18  -6   5   46.50    2.90
 -18  -6  -5   44.50    2.80
  18   6   5   45.30    3.00
 -18   6  -5   41.60    2.90
 -20  -6  -5    4.30    1.20
  20  -6   5    6.70    1.30
 -20   6  -5    6.40    1.30
  20   6   5    4.20    1.20
  22  -6   5   31.20    2.50
 -22  -6  -5   35.70    2.70
 -22   6  -5   30.20    2.50
  22   6   5   35.70    2.70
 -24  -6  -5    2.20    1.60
  24  -6   5    1.90    1.10
  24   6   5    1.20    1.20
 -24   6  -5    2.00    1.20
 -26  -6  -5    5.80    1.60
  26  -6   5    2.10    1.30
 -26   6  -5    3.90    1.50
  26   6   5    3.30    1.60
 -28  -6  -5   14.80    2.20
  28  -6   5   15.40    2.00
 -28   6  -5   11.20    2.00
  30  -6   5   21.40    2.40
 -30  -6  -5   20.10    2.60
 -30   6  -5   14.00    2.40
 -32  -6  -5    1.00    2.00
  37  -7  -5   38.20    3.20
  35  -7  -5   16.50    2.10
 -35  -7   5   20.10    2.20
  35   7  -5   20.80    2.50
  33  -7  -5    1.50    1.50
 -33  -7   5    0.80    1.30
  33   7  -5    2.10    1.60
 -31  -7   5    1.80    1.20
 -31   7   5    0.30    1.20
  31   7  -5   -0.80    1.40
 -29  -7   5   43.00    3.00
  29   7  -5   51.59    3.30
 -29   7   5   46.50    3.10
 -27  -7   5   22.90    2.20
  27   7  -5   30.10    2.40
 -27   7   5   23.90    2.10
 -25  -7   5    3.30    1.00
  25  -7  -5    1.90    1.10
  25   7  -5    3.20    1.20
 -25   7   5    1.60    1.00
  23  -7  -5   46.20    2.60
 -23  -7   5   37.80    2.60
 -23   7   5   33.10    2.60
  23   7  -5   43.50    2.80
  21  -7  -5    3.60    1.00
 -21  -7   5    3.90    1.10
 -21   7   5    3.60    1.00
  21   7  -5    4.50    1.20
  19  -7  -5  105.99    5.80
 -19  -7   5  111.19    5.80
  19   7  -5  104.49    5.80
 -19   7   5  104.49    5.80
  17  -7  -5   30.10    2.00
 -17  -7   5   28.90    2.00
  17   7  -5   29.40    2.20
 -17   7   5   30.30    2.10
 -15  -7   5   63.09    3.60
  15  -7  -5   63.69    3.60
 -15   7   5   56.89    3.60
  15   7  -5   69.29    3.70
  13  -7  -5   83.09    4.40
 -13  -7   5   85.79    4.40
 -13   7   5   73.79    4.40
  13   7  -5   77.99    4.50
  11  -7  -5    9.60    1.10
 -11  -7   5    8.50    1.10
 -11   7   5   10.20    1.10
  11   7  -5    8.80    1.10
   9  -7  -5   26.00    1.90
  -9  -7   5   26.90    1.90
  -9   7   5   32.20    2.00
   9   7  -5   34.00    2.00
  -7  -7   5   50.39    2.60
   7  -7  -5   49.80    2.90
  -7   7   5   49.20    2.90
   7   7  -5   47.80    2.90
   5  -7  -5  242.48   12.60
  -5  -7   5  242.88   12.40
  -5  -7   5  248.48   12.60
   5   7  -5  257.07   12.60
  -5   7   5  245.78   12.60
  -3  -7   5    8.20    1.00
  -3  -7   5   11.80    0.80
   3  -7  -5    8.10    1.10
  -3   7   5    9.30    1.00
   3   7  -5   11.60    1.10
  -1  -7   5   53.59    2.80
   1  -7  -5   51.29    3.00
  -1  -7   5   51.39    2.90
   1   7  -5   53.39    3.00
  -1   7   5   47.30    2.90
  -1  -7  -5   36.00    2.10
   1  -7   5   30.30    1.80
   1  -7   5   30.80    1.90
  -1   7  -5   32.00    2.10
   1   7   5   30.10    2.00
   3  -7   5   11.40    1.00
   3  -7   5   10.00    0.90
  -3  -7  -5    8.60    1.10
   3   7   5   10.90    1.10
  -3   7  -5   11.70    1.20
   5  -7   5    1.30    0.60
   5  -7   5    1.00    0.60
  -5  -7  -5    0.40    0.70
   5   7   5    1.50    0.70
  -5   7  -5    0.30    0.70
   7  -7   5   26.70    1.90
  -7  -7  -5   28.80    2.00
   7  -7   5   32.90    1.80
  -7   7  -5   30.50    2.00
   7   7   5   29.40    2.00
   7   7   5   28.70    1.80
  -9  -7  -5   41.00    2.60
   9  -7   5   42.20    2.50
  -9  -7  -5   40.80    2.50
  -9   7  -5   43.00    2.70
   9   7   5   46.00    2.70
 -11  -7  -5   29.10    1.90
  11  -7   5   25.20    1.80
 -11  -7  -5   26.10    1.80
 -11   7  -5   24.20    1.90
  11   7   5   25.10    1.90
  13  -7   5   88.19    4.70
 -13  -7  -5   87.59    4.70
 -13  -7  -5   79.99    4.60
  13   7   5   94.79    4.80
 -13   7  -5   77.39    4.70
 -15  -7  -5   17.30    1.60
  15  -7   5   13.20    1.40
 -15  -7  -5   13.30    1.50
  15   7   5   14.80    1.60
 -15   7  -5   16.50    1.60
  17  -7   5   14.60    1.60
 -17  -7  -5   13.70    1.60
 -17  -7  -5   17.80    1.60
 -17   7  -5   15.50    1.70
  17   7   5   16.20    1.70
  19  -7   5   52.09    3.20
 -19  -7  -5   49.20    3.10
 -19  -7  -5   52.69    3.20
  19   7   5   49.30    3.20
 -19   7  -5   43.80    3.20
  21  -7   5   55.59    3.50
 -21  -7  -5   57.99    3.50
  21   7   5   57.99    3.60
 -21   7  -5   47.80    3.50
 -23  -7  -5   23.70    2.40
  23  -7   5   16.60    1.90
  23   7   5   15.00    1.90
 -23   7  -5   16.20    1.90
  25  -7   5    0.20    1.20
 -25  -7  -5    1.50    1.60
 -25   7  -5    0.70    1.50
  27  -7   5   14.10    2.00
 -27  -7  -5   18.50    2.30
 -29  -7  -5    2.10    1.80
  29  -7   5    1.40    1.60
 -29   7  -5    1.50    1.90
 -31  -7  -5   15.90    2.60
  36  -8  -5   47.70    3.80
 -36  -8   5   45.50    3.50
 -34  -8   5    3.80    1.60
  34  -8  -5    2.90    1.60
  34   8  -5    1.90    1.90
 -32  -8   5   21.60    2.30
  32  -8  -5   24.80    2.40
  32   8  -5   20.50    2.50
 -30  -8   5   30.30    2.50
 -30   8   5   29.10    2.50
  30   8  -5   28.80    2.70
 -28  -8   5   21.10    2.30
  28   8  -5   27.00    2.50
 -28   8   5   28.30    2.30
 -26  -8   5    4.60    1.20
 -26   8   5    2.90    1.20
  26   8  -5    3.00    1.30
  24  -8  -5   15.50    1.70
 -24  -8   5   14.70    1.60
 -24   8   5   14.70    1.70
  24   8  -5   13.20    1.70
  22  -8  -5    7.00    1.30
 -22  -8   5    5.20    1.10
 -22   8   5    4.60    1.10
  22   8  -5    5.50    1.30
 -20  -8   5    0.80    0.90
  20  -8  -5    1.10    1.10
  20   8  -5    0.00    1.00
 -20   8   5    0.20    0.90
 -18  -8   5   10.60    1.30
  18  -8  -5   14.60    1.50
  18   8  -5    9.30    1.40
 -18   8   5    8.90    1.20
 -16  -8   5  100.59    5.50
  16  -8  -5  108.39    5.50
  16   8  -5   93.69    5.50
 -16   8   5   95.79    5.40
  14  -8  -5  101.99    5.30
 -14  -8   5   91.69    5.30
 -14   8   5   95.99    5.30
  14   8  -5   99.89    5.40
  12  -8  -5   22.80    1.90
 -12  -8   5   21.70    1.80
 -12   8   5   24.20    1.80
  12   8  -5   23.70    1.90
  10  -8  -5   16.70    1.60
 -10  -8   5   15.80    1.50
 -10   8   5   20.10    1.60
  10   8  -5   21.00    1.60
   8  -8  -5    8.80    1.20
  -8  -8   5    7.30    1.00
   8   8  -5    7.30    1.10
  -8   8   5    8.70    1.10
   6  -8  -5   12.30    1.30
  -6  -8   5   11.50    1.20
  -6   8   5    8.80    1.10
   6   8  -5    9.80    1.10
  -4  -8   5    6.30    0.90
   4  -8  -5    7.80    1.10
   4   8  -5    7.30    1.00
  -4   8   5    8.70    1.10
  -2  -8   5  174.98    9.20
  -2  -8   5  182.48    9.10
   2  -8  -5  181.28    9.30
  -2   8   5  176.48    9.20
   2   8  -5  177.28    9.30
   0  -8  -5   22.00    1.70
   0  -8   5   19.90    1.40
   0  -8   5   18.80    1.50
   0   8   5   18.80    1.60
   0   8  -5   23.20    1.70
   2  -8   5   11.00    1.00
  -2  -8  -5   10.00    1.30
   2  -8   5   10.60    1.10
   2   8   5   10.30    1.20
  -2   8  -5   10.40    1.30
   4  -8   5    0.90    0.60
   4  -8   5    0.10    0.70
  -4  -8  -5   -0.30    0.80
  -4   8  -5   -1.00    0.70
   4   8   5    0.10    0.70
  -6  -8  -5    3.30    1.00
   6  -8   5    2.90    0.80
   6  -8   5    2.80    0.70
  -6   8  -5    3.50    0.90
   6   8   5    2.80    0.90
  -8  -8  -5  117.29    5.80
   8  -8   5  100.09    5.50
  -8   8  -5  102.09    5.60
   8   8   5  100.39    5.60
 -10  -8  -5   68.79    4.00
  10  -8   5   71.09    3.90
  10   8   5   68.79    4.00
 -10   8  -5   70.09    4.00
  12  -8   5   20.70    1.70
 -12  -8  -5   22.30    1.90
  12   8   5   21.20    1.80
 -12   8  -5   20.40    1.80
  14  -8   5   30.70    2.20
 -14  -8  -5   31.60    2.40
 -14   8  -5   29.90    2.40
  14   8   5   30.60    2.30
  16  -8   5   17.30    1.70
 -16  -8  -5   18.00    1.90
  16   8   5   19.40    1.80
 -16   8  -5   16.30    1.80
  18  -8   5   18.40    1.80
 -18  -8  -5   21.50    2.10
 -18   8  -5   17.00    1.90
  18   8   5   20.10    1.90
  20  -8   5   11.10    1.60
 -20   8  -5   11.60    1.60
  20   8   5   12.20    1.60
  22  -8   5    2.30    1.30
 -22   8  -5    0.50    1.30
  22   8   5    1.10    1.50
  24  -8   5    4.50    1.40
 -24   8  -5    3.30    1.70
  26  -8   5   -0.30    1.50
 -26   8  -5    1.60    1.50
  28  -8   5    7.70    2.10
 -28   8  -5    7.40    2.00
 -35  -9   5   19.20    2.50
 -33  -9   5   -0.70    1.70
  33  -9  -5    2.90    1.60
  33   9  -5    1.60    1.80
 -31  -9   5    0.40    1.30
 -31   9   5    0.20    1.70
  31   9  -5    0.00    1.70
 -29  -9   5   27.40    2.40
  29   9  -5   28.10    2.70
 -29   9   5   25.10    2.60
 -27  -9   5    3.20    1.40
  27   9  -5    4.40    1.60
 -27   9   5    6.70    1.50
 -25  -9   5   10.60    1.50
  25   9  -5    6.00    1.50
 -25   9   5    9.10    1.50
 -23  -9   5   20.50    2.00
  23  -9  -5   20.80    2.00
 -23   9   5   23.20    2.00
  23   9  -5   21.60    2.20
 -21  -9   5    2.70    1.10
  21  -9  -5    2.50    1.30
  21   9  -5    2.90    1.30
 -21   9   5    1.20    1.10
 -19  -9   5    0.20    0.90
  19  -9  -5    1.30    1.10
 -19   9   5    0.20    1.00
  19   9  -5    0.70    1.10
  17  -9  -5    4.00    1.10
 -17  -9   5    4.00    1.10
  17   9  -5    2.90    1.20
 -17   9   5    2.40    1.10
 -15  -9   5  103.79    5.80
  15  -9  -5  106.59    5.80
  15   9  -5   98.29    5.80
 -15   9   5  111.49    5.80
 -13  -9   5   45.80    2.90
  13  -9  -5   49.90    3.00
  13   9  -5   41.30    2.90
 -13   9   5   44.30    2.90
  11  -9  -5    0.00    0.90
 -11  -9   5    0.40    0.80
  11   9  -5    0.20    0.90
 -11   9   5    0.70    0.80
  -9  -9   5    0.40    0.80
   9  -9  -5    0.80    1.10
  -9   9   5    0.40    0.80
   9   9  -5    0.00    0.90
  -7  -9   5   22.00    1.80
   7  -9  -5   20.30    1.80
   7   9  -5   19.70    1.70
  -7   9   5   18.30    1.70
   5  -9  -5    5.20    1.10
  -5  -9   5    3.00    0.90
  -5   9   5    3.90    0.90
   5   9  -5    3.70    1.00
  -3  -9   5   64.29    3.60
   3  -9  -5   64.99    3.70
   3   9  -5   57.19    3.40
   3   9  -5   62.89    3.60
  -3   9   5   64.89    3.60
   1  -9  -5    6.50    1.10
  -1  -9   5    6.10    1.10
  -1  -9   5    5.40    0.80
   1   9  -5    7.80    1.10
  -1   9   5    6.10    1.10
   1  -9   5   24.10    1.80
  -1  -9  -5   25.20    2.00
   1  -9   5   24.70    1.60
   1   9   5   26.50    1.90
  -1   9  -5   23.80    1.90
  -3  -9  -5    9.20    1.30
   3  -9   5    6.70    1.00
   3  -9   5    7.70    1.00
   3   9   5    7.40    1.10
  -3   9  -5    7.60    1.10
   5  -9   5    4.60    0.90
  -5  -9  -5    3.00    1.10
   5  -9   5    3.90    0.90
  -5   9  -5    5.20    1.00
   5   9   5    4.30    1.10
   7  -9   5   33.80    2.20
  -7  -9  -5   36.60    2.50
  -7   9  -5   30.90    2.40
   7   9   5   35.10    2.30
  -9  -9  -5   37.30    2.60
   9  -9   5   39.40    2.40
   9   9   5   36.10    2.50
  -9   9  -5   36.40    2.50
  11  -9   5    0.90    0.80
 -11  -9  -5    0.70    1.20
  11   9   5    0.20    1.00
 -11   9  -5    2.20    1.00
  13  -9   5   23.30    1.80
 -13  -9  -5   20.90    2.10
  13   9   5   24.70    2.00
 -13   9  -5   19.00    2.10
  15  -9   5    3.70    1.10
 -15  -9  -5    5.50    1.30
 -15   9  -5    4.00    1.20
  15   9   5    3.80    1.20
  17  -9   5   17.70    1.80
 -17  -9  -5   17.60    1.90
 -17   9  -5   18.40    1.90
  17   9   5   19.70    2.00
  19  -9   5    0.30    1.10
 -19  -9  -5   -0.10    1.30
  19   9   5    0.00    1.40
 -19   9  -5    0.00    1.10
  21  -9   5    8.30    1.50
 -21   9  -5   10.40    1.70
  23  -9   5    7.90    1.70
 -23   9  -5    6.70    1.70
  25  -9   5    2.10    1.60
 -25   9  -5   -0.10    1.60
 -27   9  -5    1.70    1.80
 -32 -10   5   -0.90    1.60
  32  10  -5    1.90    1.90
 -30 -10   5   -1.20    1.40
  30  10  -5    0.10    1.60
 -30  10   5    0.30    1.60
 -28 -10   5   17.80    2.20
 -28  10   5   23.30    2.40
  28  10  -5   26.00    2.60
 -26 -10   5   15.30    2.00
  26  10  -5   14.60    2.10
 -26  10   5   17.50    2.00
 -24 -10   5   -0.30    1.20
  24  10  -5   -0.50    1.30
 -24  10   5    0.90    1.30
  22 -10  -5   11.60    1.70
 -22 -10   5   11.10    1.60
  22  10  -5    8.40    1.60
 -22  10   5   10.60    1.50
  20 -10  -5    6.20    1.40
 -20 -10   5    4.30    1.30
  20  10  -5    7.10    1.50
 -20  10   5    5.70    1.40
  18 -10  -5    0.10    1.30
 -18 -10   5    0.90    1.10
 -18  10   5    0.20    1.00
  18  10  -5    0.70    1.20
 -16 -10   5   26.30    2.30
  16 -10  -5   33.30    2.40
 -16  10   5   29.40    2.30
  16  10  -5   27.10    2.40
 -14 -10   5    1.40    1.00
  14 -10  -5    0.30    1.30
  14  10  -5    1.70    1.10
 -14  10   5    0.40    1.00
 -12 -10   5    0.50    1.00
  12 -10  -5   -0.20    1.10
 -12  10   5   -0.10    0.90
  12  10  -5    0.70    1.00
  10 -10  -5   11.70    1.60
 -10 -10   5   10.70    1.40
  10  10  -5   12.40    1.60
 -10  10   5   10.60    1.40
  -8 -10   5   11.50    1.40
   8 -10  -5   15.10    1.60
   8  10  -5   11.00    1.50
  -8  10   5    8.10    1.30
  -6 -10   5   18.70    1.80
   6 -10  -5   21.20    2.00
  -6  10   5   24.30    1.90
   6  10  -5   21.80    1.90
   4 -10  -5    6.60    1.40
  -4 -10   5    7.30    1.20
  -4  10   5    5.90    1.10
   4  10  -5    8.00    1.20
  -2 -10   5   75.79    4.30
   2 -10  -5   75.99    4.50
  -2  10   5   75.89    4.40
   2  10  -5   78.89    4.40
   0 -10  -5  152.08    8.40
   0 -10   5  167.58    8.30
   0 -10   5  160.58    8.10
   0  10  -5  146.19    8.20
   0  10   5  155.38    8.30
  -2 -10  -5   29.60    2.30
   2 -10   5   29.00    2.10
   2 -10   5   27.10    2.00
   2  10   5   32.10    2.20
  -2  10  -5   26.70    2.20
   4 -10   5    3.20    0.80
  -4 -10  -5    4.80    1.40
   4 -10   5    3.80    1.00
   4  10   5    3.80    1.20
  -4  10  -5    4.50    1.00
   6 -10   5   12.90    1.30
  -6 -10  -5   12.90    1.60
   6  10   5   15.80    1.60
  -6  10  -5   11.60    1.50
   8 -10   5    0.30    0.80
  -8 -10  -5   -0.10    1.10
   8  10   5    0.50    1.00
  -8  10  -5   -0.80    0.90
 -10 -10  -5   10.10    1.60
  10 -10   5   10.90    1.30
  10  10   5   10.50    1.40
 -10  10  -5    8.70    1.30
 -12 -10  -5   16.00    1.90
  12 -10   5   10.50    1.50
  12  10   5   12.90    1.60
 -12  10  -5   10.50    1.50
 -14 -10  -5   34.80    2.70
  14 -10   5   36.50    2.50
 -14  10  -5   40.20    2.80
  14  10   5   32.40    2.60
  16 -10   5   11.60    1.50
 -16 -10  -5    9.60    1.60
  16  10   5   12.10    1.60
 -16  10  -5   10.70    1.70
  18 -10   5    0.60    1.20
 -18 -10  -5    1.00    1.30
 -18  10  -5    0.90    1.20
 -20 -10  -5    1.00    1.50
  20 -10   5    0.00    1.20
 -20  10  -5    1.40    1.30
  22 -10   5   21.20    2.30
 -22  10  -5   19.10    2.30
  24 -10   5   20.50    2.40
 -24  10  -5   21.30    2.50
 -26  10  -5    1.50    1.80
 -29 -11   5    0.00    1.60
 -29  11   5    0.20    1.70
  29  11  -5    0.80    1.90
 -27 -11   5    3.00    1.60
  27  11  -5    4.90    1.80
 -27  11   5    3.60    1.70
 -25 -11   5    1.10    1.40
 -25  11   5    0.60    1.50
  25  11  -5    0.50    1.80
 -23 -11   5    9.30    1.70
 -23  11   5    6.70    1.60
  23  11  -5    8.70    1.80
 -21 -11   5    1.20    1.30
  21 -11  -5    0.40    1.50
 -21  11   5    2.50    1.30
  21  11  -5    0.60    1.60
  19 -11  -5    2.10    1.50
 -19 -11   5    2.60    1.30
 -19  11   5    1.00    1.20
  19  11  -5    3.70    1.60
 -17 -11   5    9.30    1.60
  17 -11  -5    6.80    1.60
 -17  11   5    7.90    1.40
  17  11  -5    8.30    1.70
 -15 -11   5    1.20    1.10
  15 -11  -5    3.10    1.40
  15  11  -5    3.00    1.40
 -15  11   5    3.70    1.10
 -13 -11   5    7.70    1.40
  13 -11  -5    9.20    1.60
 -13  11   5    6.10    1.30
  13  11  -5    8.00    1.50
  11 -11  -5    7.00    1.60
 -11 -11   5    6.40    1.30
  11  11  -5    6.10    1.40
 -11  11   5    6.60    1.20
   9 -11  -5    3.40    1.40
  -9 -11   5    4.20    1.20
   9  11  -5    2.70    1.20
  -9  11   5    3.10    1.10
   7 -11  -5   10.70    1.70
  -7 -11   5    9.20    1.40
  -7  11   5    9.70    1.40
   7  11  -5   10.40    1.60
   5 -11  -5    1.30    1.10
  -5 -11   5    0.60    1.20
  -5  11   5    0.80    1.00
   5  11  -5    2.00    1.20
   3 -11  -5    2.50    1.20
  -3 -11   5    1.10    1.10
  -3  11   5    2.10    1.10
   3  11  -5    3.50    1.10
   1 -11  -5   56.59    3.50
  -1 -11   5   51.99    3.30
   1  11  -5   50.89    3.30
  -1  11   5   51.59    3.30
  -1 -11  -5   28.10    2.40
   1 -11   5   26.20    2.20
   1 -11   5   31.40    2.20
  -1  11  -5   29.00    2.30
   1  11   5   25.70    2.20
   3 -11   5   33.10    2.30
   3 -11   5   35.00    2.50
  -3 -11  -5   33.60    2.60
  -3  11  -5   34.90    2.40
   3  11   5   31.60    2.50
  -5 -11  -5   11.90    1.70
   5 -11   5   10.40    1.30
  -5  11  -5    8.70    1.50
   5  11   5   15.70    1.60
   7 -11   5    0.30    0.90
  -7 -11  -5   -1.00    1.10
   7  11   5    0.30    1.10
  -7  11  -5    0.10    1.00
   9 -11   5    2.90    1.20
  -9 -11  -5    2.10    1.30
   9  11   5    3.70    1.30
  -9  11  -5    3.20    1.20
  11 -11   5    2.70    1.20
 -11 -11  -5    1.20    1.40
  11  11   5   -0.10    1.10
 -11  11  -5    2.80    1.30
 -13 -11  -5   21.40    2.30
  13 -11   5   17.10    1.80
 -13  11  -5   20.20    2.00
  13  11   5   22.00    2.10
  15 -11   5   -0.10    1.10
 -15 -11  -5    0.10    1.50
 -15  11  -5    0.80    1.20
  17 -11   5    1.30    1.20
 -17 -11  -5    1.30    1.50
 -17  11  -5   -0.50    1.50
 -19 -11  -5    1.70    1.50
  19 -11   5    2.00    1.40
 -19  11  -5    1.20    1.50
 -21 -11  -5    7.20    1.80
  21 -11   5   10.10    1.90
 -21  11  -5    8.00    1.80
 -23  11  -5    9.00    2.30
  28  12  -5    0.40    2.00
 -26 -12   5    2.70    1.80
  26  12  -5    1.30    1.90
 -26  12   5    0.90    1.60
 -24 -12   5   10.70    2.00
  24  12  -5   13.40    2.40
 -24  12   5    9.60    2.00
 -22 -12   5    6.90    1.80
  22  12  -5    2.20    1.90
 -22  12   5    5.80    1.70
 -20 -12   5   -0.20    1.60
  20 -12  -5    0.40    1.70
 -20  12   5   -0.30    1.30
  20  12  -5    0.40    1.60
  18 -12  -5   -0.20    1.60
 -18 -12   5    0.90    1.30
 -18  12   5    1.00    1.30
  18  12  -5    0.40    1.50
  16 -12  -5    0.40    1.40
 -16 -12   5    0.30    1.20
  16  12  -5    1.00    1.50
 -16  12   5    0.60    1.20
  14 -12  -5   17.70    2.10
 -14 -12   5   20.20    2.10
 -14  12   5   15.60    1.90
  14  12  -5   19.60    2.20
 -12 -12   5    0.60    1.20
  12 -12  -5   -0.30    1.40
  12  12  -5   -0.20    1.20
 -12  12   5   -1.50    1.10
 -10 -12   5    1.10    1.20
  10 -12  -5   -1.70    1.20
 -10  12   5   -0.40    1.20
  10  12  -5   -0.20    1.20
   8 -12  -5   -0.30    1.30
  -8 -12   5    2.40    1.20
  -8  12   5    1.40    1.10
   8  12  -5    1.40    1.40
   6 -12  -5    2.20    1.30
  -6 -12   5    2.10    1.20
   6  12  -5    0.60    1.10
  -6  12   5    1.80    1.20
   4 -12  -5    0.80    1.30
  -4 -12   5    1.50    1.20
  -4  12   5    2.30    1.20
   4  12  -5    3.00    1.20
  -2 -12   5   21.60    2.10
   2 -12  -5   24.30    2.30
  -2  12   5   21.60    2.10
   2  12  -5   22.60    2.10
   0 -12   5   24.60    2.10
   0 -12  -5   21.20    2.30
   0  12  -5   24.90    2.10
   0  12   5   26.70    2.40
   2 -12   5    0.70    1.20
  -2 -12  -5    0.40    1.30
  -2  12  -5    0.90    1.20
   2  12   5    0.10    1.10
  -4 -12  -5    0.00    1.30
   4 -12   5    2.40    1.00
  -4  12  -5    1.10    1.30
   4  12   5    0.30    1.20
  -6 -12  -5    0.70    1.30
   6 -12   5    1.40    1.00
   6  12   5    0.80    1.40
  -6  12  -5    0.10    1.20
   8 -12   5    0.10    1.00
  -8 -12  -5    0.00    1.40
   8  12   5    1.00    1.20
  -8  12  -5    1.20    1.30
 -10 -12  -5    1.90    1.50
  10 -12   5    0.50    1.10
 -10  12  -5    1.30    1.20
  10  12   5    1.50    1.40
 -12 -12  -5    1.20    1.40
  12 -12   5    0.50    1.30
 -12  12  -5   -0.40    1.20
 -14 -12  -5    0.70    1.50
  14 -12   5   -0.50    1.20
 -14  12  -5    0.10    1.30
 -16 -12  -5    2.90    1.70
  16 -12   5    0.10    1.30
 -16  12  -5   -0.50    1.60
 -18 -12  -5    0.30    1.90
  18 -12   5   -0.60    1.40
 -20 -12  -5    1.20    1.80
  20 -12   5    1.40    1.60
  25  13  -5    9.20    2.30
  23  13  -5    4.90    2.30
 -21 -13   5    0.60    1.70
 -21  13   5   -0.20    1.70
  21  13  -5    1.30    1.90
 -19 -13   5    0.10    1.50
  19 -13  -5    0.30    1.70
  19  13  -5    1.00    1.70
 -19  13   5   -0.20    1.50
  17 -13  -5    0.10    1.70
 -17 -13   5   -0.20    1.40
  17  13  -5    0.60    1.60
 -17  13   5    0.80    1.40
 -15 -13   5    0.50    1.30
  15 -13  -5    0.50    1.80
 -15  13   5    0.00    1.40
  15  13  -5    0.10    1.50
  13 -13  -5   -0.80    1.50
 -13 -13   5   -0.30    1.30
 -13  13   5    0.80    1.40
  13  13  -5    0.00    1.60
  11 -13  -5    6.80    1.80
 -11 -13   5    6.30    1.60
  11  13  -5    5.10    1.80
 -11  13   5   10.50    1.70
   9 -13  -5   -0.40    1.60
  -9 -13   5    1.40    1.50
   9  13  -5    1.10    1.40
  -9  13   5    0.50    1.50
  -7 -13   5    0.30    1.40
   7 -13  -5    0.30    1.50
  -7  13   5    0.40    1.30
   7  13  -5    1.00    1.30
  -5 -13   5    1.20    1.40
   5 -13  -5    1.40    1.50
  -5  13   5    1.10    1.20
   5  13  -5    0.50    1.20
  -3 -13   5    0.30    1.20
   3 -13  -5   -1.00    1.30
  -3  13   5    0.70    1.30
   3  13  -5    0.70    1.40
  -1 -13   5    3.40    1.30
   1 -13  -5    3.30    1.50
   1  13  -5    3.50    1.30
  -1  13   5    2.60    1.40
   1 -13   5    1.70    1.30
  -1 -13  -5    3.30    1.50
   1  13   5    1.30    1.50
  -3 -13  -5    0.30    1.50
   3  13   5   -0.70    1.40
  -5 -13  -5   17.70    2.30
   5  13   5   19.00    2.10
  -7 -13  -5    3.50    1.60
   7 -13   5    3.90    1.80
   7  13   5    3.10    1.40
  -9 -13  -5    4.60    1.70
   9 -13   5    2.90    1.30
  11 -13   5   -0.40    1.20
 -11 -13  -5   -0.20    1.70
 -13 -13  -5    5.20    1.80
  13 -13   5    4.90    1.50
 -15 -13  -5    1.30    2.10
  15 -13   5    1.70    1.70
 -17 -13  -5    0.60    1.90
  17 -13   5    1.20    1.60
 -18 -14   5    2.40    2.10
  18 -14  -5   -0.20    2.30
 -18  14   5    4.60    2.10
 -16 -14   5    1.10    1.60
  16 -14  -5   -0.90    1.80
 -16  14   5    0.70    1.70
 -14 -14   5   -0.50    1.60
  14 -14  -5    1.40    1.80
 -14  14   5   -0.50    1.60
  12 -14  -5    9.40    2.10
 -12 -14   5    7.70    1.90
 -12  14   5   10.80    1.90
 -10 -14   5    2.30    1.60
  10 -14  -5    0.80    1.80
 -10  14   5    2.70    1.80
   8 -14  -5   -0.20    1.70
  -8 -14   5    0.20    1.60
  -8  14   5    0.40    1.50
  -6 -14   5    0.20    1.40
   6 -14  -5    1.40    1.70
  -6  14   5    0.20    1.50
  -4 -14   5   12.00    1.80
   4 -14  -5   11.00    2.00
  -4  14   5    5.50    1.60
   2 -14  -5    0.60    1.80
  -2 -14   5    2.10    1.50
  -2  14   5    0.50    1.50
   0 -14  -5    1.00    1.70
   0 -14   5    2.10    1.50
   0  14   5    1.10    1.70
  -2 -14  -5    6.60    2.00
   2  14   5    7.20    1.80
  -4 -14  -5    2.30    1.70
   4  14   5    3.00    1.70
  -6 -14  -5   -1.30    1.60
  -8 -14  -5    1.40    1.80
 -10 -14  -5    0.10    1.80
 -12 -14  -5    1.50    2.20
  12 -14   5    3.00    1.60
  14 -14   5    2.80    1.60
  15 -15  -5    2.60    2.50
  13 -15  -5    3.30    2.40
 -13  15   5    1.00    2.10
 -11 -15   5   -0.50    1.70
  11 -15  -5    1.40    2.00
 -11  15   5   -0.70    1.70
   9 -15  -5   -0.90    2.00
  -9 -15   5    0.00    1.70
  -9  15   5   -0.30    2.00
  -7 -15   5   -0.80    1.70
   7 -15  -5   -0.50    1.90
  -7  15   5    1.40    1.70
  -5 -15   5    4.00    1.90
   5 -15  -5    3.60    2.10
  -5  15   5    0.30    1.70
  -3 -15   5    8.70    2.10
   3 -15  -5    7.50    2.40
  -3  15   5    6.10    2.10
   1 -15  -5   -0.80    1.80
  -1 -15   5    1.80    1.80
  -1  15   5   -0.10    1.60
  -1 -15  -5    0.70    2.00
   1  15   5    0.00    1.70
  40   0  -6   13.00    2.30
  38   0  -6   48.80    3.60
  36   0  -6   24.90    2.50
  34   0  -6   -1.30    1.20
  32   0  -6    5.30    1.30
 -32   0   6    5.10    1.30
 -30   0   6   46.60    2.80
  30   0  -6   40.50    2.90
  28   0  -6  260.87   13.50
 -28   0   6  263.27   13.40
  26   0  -6  133.59    7.00
 -26   0   6  127.09    6.80
  24   0  -6    1.50    0.60
 -24   0   6    1.70    0.70
  24   0  -6    1.10    0.80
  22   0  -6   19.60    1.60
 -22   0   6   23.30    1.40
 -22   0   6   22.30    1.50
 -20   0   6   61.69    3.20
  20   0  -6   57.79    3.40
 -20   0   6   62.89    3.40
 -18   0   6  426.06   21.10
  18   0  -6  415.56   21.20
 -18   0   6  426.56   21.20
 -16   0   6   36.90    2.00
  16   0  -6   33.40    2.10
 -16   0   6   40.00    2.20
  14   0  -6  430.76   21.40
 -14   0   6  424.56   21.20
 -14   0   6  424.86   21.40
 -12   0   6   15.90    1.00
  12   0  -6   14.00    1.10
 -12   0   6   18.50    1.10
 -10   0   6  573.54   28.00
  10   0  -6  548.05   28.10
 -10   0   6  568.04   28.10
   8   0  -6   36.60    2.00
  -8   0   6   36.20    1.90
  -8   0   6   34.10    2.00
   6   0  -6    0.20    0.30
  -6   0   6    0.10    0.30
  -6   0   6   -0.10    0.30
   4   0  -6  897.21   44.50
  -4   0   6  883.31   44.50
  -4   0   6  910.01   44.50
  -2   0   6    0.30    0.40
  -2   0   6    0.90    0.40
   2   0  -6    0.00    0.40
   0   0   6   92.99    4.80
   0   0   6   98.69    4.90
   0   0  -6   92.09    4.90
   2   0   6  520.85   26.30
  -2   0  -6  533.15   26.20
  -2   0  -6  526.25   26.30
  -4   0  -6  318.27   15.70
  -4   0  -6  307.97   15.80
   4   0   6  317.27   15.80
   6   0   6   11.30    1.00
  -6   0  -6    9.80    0.90
  -6   0  -6   11.70    0.80
  -8   0  -6   29.50    1.50
   8   0   6   27.40    1.70
  -8   0  -6   25.00    1.70
  10   0   6    0.40    0.50
 -10   0  -6    0.70    0.60
 -10   0  -6    0.50    0.30
 -12   0  -6  116.59    6.20
  12   0   6  118.69    6.20
 -14   0  -6  132.09    6.90
  14   0   6  129.39    6.90
 -16   0  -6   46.50    2.90
  16   0   6   47.50    2.90
  18   0   6  319.87   16.20
 -18   0  -6  314.97   16.20
 -20   0  -6   23.20    2.00
  20   0   6   24.10    2.00
 -22   0  -6   80.19    5.00
  22   0   6   92.89    4.90
 -24   0  -6  185.98    9.80
  24   0   6  180.28    9.70
 -26   0  -6   35.60    2.90
  26   0   6   36.70    2.80
  28   0   6    1.40    1.50
 -28   0  -6    1.10    1.40
  30   0   6    2.80    1.70
 -30   0  -6    2.80    1.70
  32   0   6   24.40    2.70
 -32   0  -6   18.70    2.60
  41  -1  -6   35.80    3.40
  41   1  -6   33.00    3.30
  39   1  -6   -0.10    1.70
 -39   1   6   -0.20    1.60
 -37   1   6   10.00    1.80
  37   1  -6    9.30    1.80
 -35   1   6   33.10    2.70
  35   1  -6   33.50    2.70
 -33  -1   6   12.00    1.60
  33   1  -6   14.60    1.70
 -33   1   6   12.00    1.60
 -31  -1   6   31.20    2.10
 -31   1   6   28.30    2.20
 -31   1   6   28.70    2.30
  31   1  -6   25.60    2.30
 -29  -1   6   44.50    2.90
 -29   1   6   47.90    2.90
  29   1  -6   49.00    3.00
 -29   1   6   39.60    2.90
 -27  -1   6  169.68    9.00
  27  -1  -6  176.98    8.80
 -27   1   6  173.48    8.90
 -27   1   6  168.88    9.00
  27   1  -6  172.08    9.10
 -25  -1   6   13.20    1.30
  25  -1  -6   11.70    1.20
 -25   1   6   14.30    1.40
  25   1  -6   15.10    1.50
 -25   1   6   13.80    1.40
 -23  -1   6   19.20    1.40
 -23   1   6   19.40    1.40
  23   1  -6   16.00    1.50
 -23   1   6   16.70    1.20
 -23   1   6   14.70    1.40
 -21  -1   6   11.70    1.00
  21  -1  -6    8.50    1.00
  21   1  -6    7.70    0.80
 -21   1   6    8.60    0.90
 -21   1   6   10.90    1.10
  21   1  -6    9.60    1.10
  19  -1  -6  150.18    8.10
 -19  -1   6  159.18    7.90
 -19  -1   6  160.78    8.10
  19   1  -6  156.48    8.10
 -19   1   6  158.58    8.00
 -19   1   6  153.58    8.00
 -17  -1   6   39.70    2.10
  17  -1  -6   39.80    2.30
 -17  -1   6   39.40    2.30
  17   1  -6   36.50    2.30
 -17   1   6   41.70    2.20
 -17   1   6   41.20    2.30
 -15  -1   6   20.80    1.10
 -15  -1   6   20.00    1.40
  15  -1  -6   17.90    1.30
 -15   1   6   21.40    1.20
  15   1  -6   19.70    1.40
 -15   1   6   19.30    1.30
 -13  -1   6   41.80    2.20
 -13  -1   6   44.20    2.40
  13  -1  -6   42.90    2.40
  13   1  -6   43.70    2.40
 -13   1   6   41.40    2.40
 -13   1   6   43.40    2.30
 -11  -1   6   68.99    3.30
 -11  -1   6   60.39    3.50
  11  -1  -6   63.69    3.40
 -11   1   6   63.89    3.40
  11   1  -6   64.29    3.50
 -11   1   6   69.19    3.50
  -9  -1   6   25.60    1.70
   9  -1  -6   31.50    1.70
  -9  -1   6   30.90    1.60
   9   1  -6   26.50    1.70
  -9   1   6   31.70    1.60
  -9   1   6   25.50    1.70
  -7  -1   6  101.99    5.10
  -7  -1   6   99.99    5.20
   7  -1  -6   97.69    5.10
   7   1  -6  102.39    5.20
  -7   1   6  104.89    5.10
  -7   1   6   95.29    5.20
  -5  -1   6  221.68   10.80
   5  -1  -6  213.18   10.80
  -5  -1   6  213.28   10.80
  -5   1   6  212.78   10.80
  -5   1   6  220.08   10.80
   5   1  -6  208.88   10.80
   3  -1  -6   -0.10    0.30
  -3  -1   6    0.20    0.30
  -3  -1   6   -0.30    0.30
  -3   1   6    0.20    0.40
   3   1  -6    0.10    0.40
  -3   1   6   -0.10    0.30
   1  -1  -6  122.09    6.10
  -1  -1   6  119.79    6.10
  -1  -1   6  120.79    6.10
   1  -1  -6  124.19    6.10
  -1   1   6  122.49    6.20
   1   1  -6  113.19    6.20
   1  -1   6    2.70    0.50
   1  -1   6    1.80    0.40
  -1  -1  -6    2.20    0.40
  -1  -1  -6    1.80    0.40
   1   1   6    1.90    0.50
  -1   1  -6    1.30    0.50
   3  -1   6    1.30    0.50
  -3  -1  -6    1.00    0.40
   3  -1   6    0.80    0.30
  -3  -1  -6    0.50    0.40
   3   1   6    1.10    0.50
  -3   1  -6    1.00    0.50
  -5  -1  -6  316.17   16.20
   5  -1   6  321.77   16.20
  -5  -1  -6  324.07   16.10
  -5   1  -6  324.17   16.30
   5   1   6  320.27   16.20
  -5   1  -6  330.67   16.10
  -7  -1  -6    6.50    0.80
   7  -1   6    6.40    0.80
  -7  -1  -6    8.00    0.70
  -7   1  -6    5.90    0.80
  -7   1  -6    7.30    0.50
   7   1   6    6.90    0.80
  -9  -1  -6   80.99    4.30
  -9  -1  -6   81.99    4.10
   9  -1   6   82.69    4.30
  -9   1  -6   81.29    4.30
  -9   1  -6   79.69    4.00
   9   1   6   75.89    4.30
 -11  -1  -6   13.00    1.20
 -11  -1  -6   13.80    0.90
  11  -1   6   13.20    1.10
  11   1   6   11.90    1.10
 -11   1  -6   11.00    1.20
 -13  -1  -6   31.30    2.00
  13  -1   6   28.40    2.00
  13   1   6   31.80    2.00
 -13   1  -6   31.10    2.00
  15  -1   6    6.60    1.00
 -15  -1  -6    8.40    1.10
  15   1   6    8.00    1.10
 -15   1  -6    8.30    1.10
 -17  -1  -6    2.30    0.90
  17  -1   6    1.70    0.90
 -17   1  -6    3.50    1.00
  17   1   6    1.70    0.90
 -19  -1  -6  171.28    9.40
  19  -1   6  185.68    9.40
  19   1   6  186.78    9.40
 -19   1  -6  176.48    9.40
 -21  -1  -6   97.99    5.60
  21  -1   6  105.29    5.60
  21   1   6  101.89    5.60
 -21   1  -6   96.39    5.60
 -23  -1  -6   69.99    4.40
  23  -1   6   71.49    4.30
  23   1   6   76.69    4.30
 -23   1  -6   70.99    4.30
 -25  -1  -6   22.60    2.20
  25  -1   6   20.70    2.10
 -25   1  -6   18.10    2.10
  25   1   6   20.50    2.10
  27  -1   6    3.70    1.40
 -27  -1  -6    4.30    1.60
 -27   1  -6    4.90    1.50
  27   1   6    5.30    1.60
 -29  -1  -6   -0.10    1.50
  29  -1   6    1.70    1.70
  29   1   6   -1.00    1.70
 -29   1  -6    1.10    1.60
  31  -1   6    4.00    1.80
 -31  -1  -6    4.10    1.90
  31   1   6    4.50    1.80
 -31   1  -6    5.60    1.90
  33  -1   6   37.60    3.90
 -40   2   6    3.70    1.90
  40   2  -6    3.50    1.90
 -38   2   6    9.00    1.90
  38   2  -6   10.60    2.00
  36   2  -6    4.50    1.50
 -36   2   6    2.00    1.40
 -34  -2   6   13.40    1.70
 -34   2   6   14.40    1.80
  34   2  -6    9.80    1.70
 -32  -2   6   84.39    4.60
  32   2  -6   79.79    4.80
 -32   2   6   78.79    4.70
 -30  -2   6    1.80    1.10
  30  -2  -6    1.80    0.80
 -30   2   6    0.90    1.00
  30   2  -6   -0.40    1.00
 -30   2   6    1.80    0.90
  28  -2  -6   83.39    4.40
  28   2  -6   78.09    4.50
 -28   2   6   75.29    4.30
 -28   2   6   78.49    4.50
 -26  -2   6    5.10    1.10
  26   2  -6    4.70    1.10
 -26   2   6    5.60    0.90
 -26   2   6    4.80    1.10
 -26   2   6    5.70    1.00
 -24  -2   6  144.99    7.60
 -24   2   6  146.59    7.70
 -24   2   6  152.68    7.60
 -24   2   6  142.09    7.50
  24   2  -6  147.59    7.80
 -22  -2   6    8.60    1.00
 -22   2   6    7.20    0.90
 -22   2   6    6.70    0.80
 -22   2   6    6.50    0.90
  22   2  -6    8.50    1.10
 -20  -2   6   30.60    2.00
 -20   2   6   34.60    2.00
 -20   2   6   33.00    2.00
  20   2  -6   29.70    2.10
 -20   2   6   34.50    2.00
 -18  -2   6   47.60    2.70
  18  -2  -6   44.10    2.60
  18   2  -6   46.40    2.40
 -18   2   6   47.60    2.60
  18   2  -6   44.10    2.70
 -18   2   6   51.49    2.70
 -16  -2   6   19.50    1.30
  16  -2  -6   15.30    1.20
 -16   2   6   15.80    1.20
 -16   2   6   17.20    1.20
  16   2  -6   17.50    1.00
  16   2  -6   14.60    1.30
 -14  -2   6   80.29    4.30
  14  -2  -6   85.29    4.30
 -14  -2   6   83.39    4.10
 -14   2   6   81.89    4.40
  14   2  -6   75.69    4.40
 -14   2   6   85.29    4.30
 -12  -2   6   24.80    1.60
 -12  -2   6   26.60    1.40
  12  -2  -6   27.10    1.50
 -12   2   6   27.00    1.60
 -12   2   6   27.40    1.60
  12   2  -6   25.40    1.70
  10  -2  -6   -0.30    0.30
 -10  -2   6    0.40    0.40
 -10  -2   6    0.20    0.20
  10   2  -6    0.40    0.50
 -10   2   6    0.10    0.40
 -10   2   6    0.20    0.40
  -8  -2   6   93.99    4.70
  -8  -2   6   92.09    4.80
   8  -2  -6   94.59    4.70
  -8   2   6   88.79    4.80
   8   2  -6   90.89    4.80
  -8   2   6   92.99    4.80
   6  -2  -6   16.40    1.00
  -6  -2   6   16.40    1.10
  -6  -2   6   17.20    1.00
  -6   2   6   16.90    1.10
  -6   2   6   15.50    1.10
   6   2  -6   14.60    1.10
  -4  -2   6   68.29    3.60
   4  -2  -6   72.89    3.60
   4  -2  -6   72.89    3.70
  -4  -2   6   69.89    3.70
   4   2  -6   67.69    3.70
  -4   2   6   69.19    3.70
  -2  -2   6  155.48    7.70
   2  -2  -6  151.78    7.70
  -2  -2   6  151.08    7.70
   2  -2  -6  150.88    7.60
   2   2  -6  148.59    7.80
  -2   2   6  153.68    7.70
   0  -2  -6  247.38   12.40
   0  -2   6  242.18   12.40
   0  -2  -6  247.78   12.40
   0  -2   6  248.28   12.40
   0   2   6  260.97   12.50
   0   2  -6  240.38   12.50
  -2  -2  -6   37.60    2.10
  -2  -2  -6   38.10    2.10
   2  -2   6   38.40    2.10
   2  -2   6   35.30    2.00
  -2   2  -6   36.20    2.20
   2   2   6   38.00    2.10
   4  -2   6    0.30    0.40
  -4  -2  -6    0.00    0.40
   4  -2   6    0.10    0.30
  -4  -2  -6    0.00    0.40
   4   2   6   -0.10    0.50
  -4   2  -6   -0.30    0.50
  -6  -2  -6    4.00    0.60
   6  -2   6    4.60    0.40
  -6  -2  -6    5.90    0.60
   6  -2   6    5.40    0.70
  -6   2  -6    6.00    0.70
   6   2   6    4.50    0.70
  -8  -2  -6  196.68   10.00
  -8  -2  -6  195.78    9.90
   8  -2   6  195.58   10.00
  -8   2  -6  207.28    9.80
  -8   2  -6  185.08   10.10
   8   2   6  194.58   10.00
 -10  -2  -6  102.99    5.10
 -10  -2  -6   98.79    5.20
  10  -2   6   99.99    5.20
  10   2   6   96.39    5.20
 -10   2  -6   90.59    5.20
 -12  -2  -6    2.00    0.80
  12  -2   6    2.60    0.70
 -12  -2  -6    2.70    0.60
 -12   2  -6    2.10    0.80
  12   2   6    1.80    0.70
 -14  -2  -6   33.60    2.20
  14  -2   6   32.80    2.20
  14   2   6   35.10    2.20
 -14   2  -6   34.40    2.20
 -16  -2  -6    2.00    0.90
  16  -2   6    1.50    0.80
  16   2   6    2.60    0.90
 -16   2  -6    1.40    0.80
 -18  -2  -6    2.50    1.00
  18  -2   6    1.30    0.90
  18   2   6    1.00    0.90
 -18   2  -6    0.70    0.90
 -20  -2  -6    4.00    1.20
  20  -2   6    3.60    1.10
  20   2   6    4.90    1.20
 -20   2  -6    3.90    1.10
  22  -2   6   60.69    3.60
 -22  -2  -6   55.49    3.60
  22   2   6   58.69    3.60
 -22   2  -6   55.39    3.60
  24  -2   6   26.90    2.30
 -24  -2  -6   30.80    2.50
 -24   2  -6   26.50    2.40
  24   2   6   30.20    2.40
  26  -2   6    3.90    1.40
 -26  -2  -6    4.90    1.50
 -26   2  -6    5.80    1.50
  26   2   6    6.20    1.50
  28  -2   6    1.10    1.50
 -28  -2  -6    0.80    1.50
  28   2   6   -1.20    1.40
 -28   2  -6    0.50    1.40
  30  -2   6    2.10    1.70
 -30  -2  -6    4.90    1.80
 -30   2  -6   -0.10    1.60
  30   2   6    2.30    1.90
  32  -2   6   39.70    3.50
 -32  -2  -6   36.30    3.90
  32   2   6   42.80    3.60
 -41   3   6   25.30    3.10
 -39   3   6    0.00    1.90
  39   3  -6    0.50    1.70
 -37   3   6   14.30    2.00
  37   3  -6   11.30    1.90
 -35  -3   6    2.10    1.30
 -35   3   6    2.40    1.60
  35   3  -6    3.40    1.40
 -33  -3   6   26.20    2.20
  33   3  -6   28.20    2.40
 -33   3   6   25.90    2.30
 -31  -3   6    0.10    1.10
  31  -3  -6    0.10    1.00
  31   3  -6    0.30    1.10
 -31   3   6    0.80    1.20
  29  -3  -6    2.80    1.00
 -29  -3   6    3.00    1.10
 -29   3   6    3.90    1.10
 -29   3   6    3.70    1.00
  29   3  -6    3.30    1.20
 -27  -3   6   55.79    3.40
 -27   3   6   57.39    3.40
 -27   3   6   61.99    3.50
  27   3  -6   57.09    3.60
 -27   3   6   62.59    3.50
 -25  -3   6   30.10    2.00
  25   3  -6   28.60    2.20
 -25   3   6   33.30    2.10
 -25   3   6   26.40    1.90
 -25   3   6   28.30    2.00
 -23  -3   6  109.19    5.80
 -23   3   6  106.49    5.80
  23   3  -6  106.19    5.90
 -23   3   6  114.09    5.80
 -23   3   6  106.19    5.70
 -21  -3   6    0.40    0.70
 -21   3   6    0.60    0.70
  21   3  -6    1.10    0.80
 -21   3   6    0.70    0.60
 -21   3   6   -0.30    0.60
 -19  -3   6   34.80    2.20
 -19   3   6   39.20    2.20
 -19   3   6   34.80    2.10
  19   3  -6   34.10    2.30
 -19   3   6   35.10    2.10
 -17  -3   6   71.09    3.70
  17  -3  -6   71.19    3.60
 -17   3   6   64.29    3.60
 -17   3   6   63.79    3.70
  17   3  -6   70.19    3.80
 -15  -3   6    1.10    0.50
  15  -3  -6    1.80    0.50
  15   3  -6    1.80    0.70
 -15   3   6    1.50    0.50
 -15   3   6    2.10    0.50
  13  -3  -6   76.99    3.90
 -13  -3   6   71.49    4.00
 -13   3   6   76.49    4.00
 -13   3   6   77.59    4.00
  13   3  -6   69.29    4.00
  11  -3  -6   16.40    1.00
 -11  -3   6   12.00    1.10
 -11   3   6   12.70    1.00
  11   3  -6   14.60    1.20
 -11   3   6   15.80    1.10
  -9  -3   6   31.80    1.50
  -9  -3   6   24.00    1.70
   9  -3  -6   30.20    1.60
   9  -3  -6   28.50    1.70
  -9   3   6   28.90    1.70
   9   3  -6   29.10    1.80
   7  -3  -6  189.68    9.80
  -7  -3   6  199.98    9.80
   7  -3  -6  199.78    9.90
  -7  -3   6  198.08    9.90
   7   3  -6  189.18   10.00
  -7   3   6  201.18    9.90
  -5  -3   6  212.98   10.80
   5  -3  -6  215.18   10.70
  -5  -3   6  216.28   10.70
   5  -3  -6  216.38   10.90
   5   3  -6  209.08   10.90
  -5   3   6  219.38   10.90
   3  -3  -6   12.30    0.80
  -3  -3   6   12.40    0.80
  -3  -3   6   11.50    0.80
   3  -3  -6   11.00    0.90
  -3   3   6   11.50    1.00
   3   3  -6   11.00    1.00
  -1  -3   6    2.30    0.40
   1  -3  -6    1.50    0.40
  -1  -3   6    2.00    0.40
   1  -3  -6    3.40    0.50
  -1   3   6    2.40    0.60
   1   3  -6    1.80    0.60
  -1  -3  -6   56.99    3.00
  -1  -3  -6   54.69    3.00
   1  -3   6   56.59    3.00
   1  -3   6   59.09    3.00
   1   3   6   55.59    3.10
  -1   3  -6   56.29    3.10
   3  -3   6    7.20    0.70
  -3  -3  -6    6.50    0.60
   3  -3   6    6.60    0.60
  -3  -3  -6    6.70    0.70
   3   3   6    5.70    0.80
  -3   3  -6    5.50    0.80
   5  -3   6  120.59    6.00
   5  -3   6  114.89    6.20
  -5  -3  -6  126.19    6.20
  -5  -3  -6  116.89    6.10
   5   3   6  115.59    6.20
  -5   3  -6  123.29    6.30
  -7  -3  -6   37.80    2.00
   7  -3   6   36.70    2.10
  -7  -3  -6   34.70    2.10
   7  -3   6   35.50    1.80
  -7   3  -6   32.30    2.20
   7   3   6   34.10    2.10
  -9  -3  -6  313.47   15.60
   9  -3   6  316.57   15.60
  -9  -3  -6  313.87   15.60
   9   3   6  302.57   15.60
  -9   3  -6  300.37   15.70
  11  -3   6    0.40    0.60
 -11  -3  -6    0.20    0.50
 -11  -3  -6    0.20    0.60
  11   3   6    0.10    0.70
 -11   3  -6   -0.20    0.60
 -13  -3  -6  116.89    6.20
 -13  -3  -6  123.09    6.40
  13  -3   6  117.59    6.30
 -13   3  -6  120.99    6.40
  13   3   6  123.19    6.40
 -15  -3  -6    1.30    0.80
  15  -3   6    1.50    0.80
  15   3   6    1.50    0.90
 -15   3  -6    1.70    0.90
 -17  -3  -6   17.10    1.70
  17  -3   6   17.20    1.60
  17   3   6   20.00    1.70
 -17   3  -6   17.40    1.70
  19  -3   6   60.59    3.50
 -19  -3  -6   61.49    3.60
  19   3   6   56.79    3.50
 -19   3  -6   53.99    3.50
 -21  -3  -6   29.90    2.30
  21  -3   6   29.00    2.20
 -21   3  -6   25.30    2.20
  21   3   6   29.10    2.30
 -23  -3  -6    4.50    1.30
  23  -3   6    5.70    1.30
 -23   3  -6    2.30    1.20
  23   3   6    6.10    1.50
  25  -3   6    1.10    1.20
 -25  -3  -6    1.80    1.30
 -25   3  -6    1.80    1.30
  25   3   6    1.70    1.30
 -27  -3  -6    4.00    1.60
  27  -3   6    5.70    1.50
 -27   3  -6    5.30    1.50
  27   3   6    4.30    1.50
  29  -3   6    0.30    1.50
 -29  -3  -6   -0.50    1.60
  29   3   6    0.00    1.60
 -29   3  -6    1.70    1.60
  31  -3   6   14.40    2.20
 -31  -3  -6   12.20    2.30
 -31   3  -6   11.90    2.20
  31   3   6   14.60    2.50
  33   3   6    0.70    2.10
 -38   4   6   25.10    2.50
  38   4  -6   15.10    2.40
  36   4  -6    2.70    1.60
 -36   4   6    2.30    1.60
  34  -4  -6    0.50    1.20
 -34  -4   6   -0.30    1.20
  34   4  -6   -0.20    1.30
 -34   4   6    0.80    1.30
  32  -4  -6    0.00    1.10
 -32  -4   6    0.30    1.00
  32   4  -6   -0.40    1.20
 -32   4   6   -0.50    1.20
 -30  -4   6   11.90    1.50
 -30   4   6   12.40    1.60
  30   4  -6   13.40    1.70
 -28  -4   6    0.80    0.90
  28  -4  -6    1.10    0.90
 -28   4   6    0.50    0.90
 -28   4   6    1.20    1.00
  28   4  -6   -0.10    1.00
 -26  -4   6   19.80    1.70
  26  -4  -6   22.80    1.70
 -26   4   6   22.00    1.70
 -26   4   6   22.20    1.70
  26   4  -6   21.90    2.00
 -24  -4   6   20.40    1.70
  24  -4  -6   21.80    1.60
 -24   4   6   21.50    1.60
  24   4  -6   22.40    1.90
 -24   4   6   19.70    1.60
 -22  -4   6   44.90    2.50
  22  -4  -6   39.20    2.50
 -22   4   6   39.50    2.40
 -22   4   6   39.60    2.50
  22   4  -6   39.80    2.60
  20  -4  -6    7.50    1.00
 -20  -4   6    7.90    1.00
 -20   4   6   10.40    1.00
  20   4  -6   11.20    1.20
 -20   4   6    9.80    1.00
 -18  -4   6   88.49    4.60
  18  -4  -6   87.79    4.60
 -18   4   6   84.29    4.50
  18   4  -6   83.39    4.70
 -18   4   6   87.69    4.60
 -16  -4   6    7.40    0.90
  16  -4  -6    6.60    0.80
  16   4  -6    8.60    1.00
 -16   4   6    8.60    0.90
 -16   4   6    7.70    0.70
  14  -4  -6   71.79    3.50
  14  -4  -6   61.89    3.60
 -14  -4   6   69.19    3.70
 -14   4   6   69.19    3.70
  14   4  -6   62.89    3.70
  12  -4  -6    1.30    0.60
 -12  -4   6    1.00    0.50
  12  -4  -6    1.70    0.40
  12   4  -6    1.50    0.70
 -12   4   6    0.70    0.50
  10  -4  -6  381.46   18.30
  10  -4  -6  355.56   18.40
 -10  -4   6  360.66   18.40
  10   4  -6  359.96   18.50
 -10   4   6  374.46   18.40
  -8  -4   6   71.39    3.80
   8  -4  -6   73.09    3.60
  -8  -4   6   72.19    3.60
   8  -4  -6   70.29    3.80
   8   4  -6   68.79    3.90
  -8   4   6   72.39    3.80
  -6  -4   6    5.10    0.70
   6  -4  -6    5.10    0.40
   6  -4  -6    5.80    0.70
  -6  -4   6    6.70    0.50
   6   4  -6    4.50    0.70
  -6   4   6    4.80    0.70
  -4  -4   6    2.30    0.40
   4  -4  -6    1.60    0.20
  -4  -4   6    1.50    0.50
   4  -4  -6    2.90    0.60
   4   4  -6    1.30    0.60
  -4   4   6    2.60    0.60
  -2  -4   6    0.80    0.30
   2  -4  -6    0.30    0.50
   2  -4  -6    0.70    0.20
  -2  -4   6    0.40    0.40
   2   4  -6    0.90    0.60
  -2   4   6    0.70    0.50
   0  -4  -6    2.50    0.40
   0  -4  -6    2.50    0.60
   0  -4   6    2.90    0.50
   0  -4   6    2.80    0.50
   0   4   6    2.40    0.60
   0   4  -6    2.20    0.60
   2  -4   6    0.50    0.40
   2  -4   6    0.70    0.40
  -2  -4  -6    0.70    0.40
  -2  -4  -6    0.70    0.50
   2   4   6   -0.10    0.50
  -2   4  -6    1.10    0.50
   4  -4   6   21.90    1.50
  -4  -4  -6   24.30    1.40
   4  -4   6   24.90    1.40
  -4  -4  -6   23.20    1.60
  -4   4  -6   26.10    1.70
   4   4   6   23.70    1.60
  -6  -4  -6    8.40    0.80
  -6  -4  -6    9.30    0.90
   6  -4   6    8.70    0.70
   6  -4   6    8.50    0.90
   6   4   6    7.90    0.90
  -6   4  -6   10.00    1.00
   8  -4   6    3.30    0.70
  -8  -4  -6    2.60    0.70
  -8  -4  -6    2.40    0.60
   8   4   6    2.30    0.70
  -8   4  -6    2.60    0.80
 -10  -4  -6   10.20    1.00
  10  -4   6   10.70    1.10
 -10  -4  -6   10.30    1.10
 -10   4  -6    9.60    1.10
  10   4   6    9.20    1.10
  12  -4   6    0.50    0.70
 -12  -4  -6   -0.60    0.60
 -12  -4  -6   -0.20    0.60
  12   4   6    0.10    0.70
 -12   4  -6    0.20    0.70
  14  -4   6    3.90    0.90
 -14  -4  -6    2.60    0.80
 -14  -4  -6    1.70    0.80
 -14   4  -6    4.10    1.00
  14   4   6    3.90    1.00
  16  -4   6   44.10    2.70
 -16  -4  -6   48.50    2.80
  16   4   6   42.10    2.80
 -16   4  -6   38.80    2.80
 -18  -4  -6   28.20    2.10
  18  -4   6   22.50    2.00
 -18   4  -6   27.00    2.10
  18   4   6   26.80    2.10
  20  -4   6   96.59    5.10
 -20  -4  -6   89.39    5.10
  20   4   6   84.89    5.10
 -20   4  -6   88.49    5.10
  22  -4   6   10.70    1.50
 -22  -4  -6   13.90    1.70
 -22   4  -6   13.50    1.70
  22   4   6   13.90    1.70
 -24  -4  -6   -0.80    1.20
  24  -4   6   -1.10    1.10
  24   4   6    1.30    1.30
 -24   4  -6   -0.30    1.10
 -26  -4  -6    2.70    1.60
  26  -4   6    2.50    1.40
  26   4   6    0.20    1.30
 -26   4  -6    1.70    1.30
 -28  -4  -6    6.40    1.80
  28  -4   6    7.20    1.70
  28   4   6    6.30    1.70
 -28   4  -6    5.50    1.70
  30  -4   6    0.00    1.90
 -30  -4  -6    0.20    1.80
  30   4   6    1.40    2.00
 -30   4  -6   -0.20    1.70
 -32  -4  -6    2.40    2.40
  37   5  -6    5.10    1.90
 -35  -5   6    1.20    1.40
  35  -5  -6    0.70    1.20
  35   5  -6    2.30    1.50
 -33  -5   6    1.50    1.20
  33  -5  -6    2.40    1.20
  33   5  -6    0.90    1.30
 -31  -5   6    5.80    1.40
  31   5  -6    5.00    1.40
 -31   5   6    5.00    1.20
 -29  -5   6    1.30    1.00
 -29   5   6    1.20    1.10
  29   5  -6    1.60    1.10
 -29   5   6    2.40    1.00
  27  -5  -6   13.10    1.40
 -27  -5   6   10.30    1.30
 -27   5   6   11.90    1.40
  27   5  -6   12.70    1.60
 -27   5   6   12.30    1.40
 -25  -5   6   79.29    4.50
  25  -5  -6   81.39    4.40
 -25   5   6   79.29    4.40
  25   5  -6   79.19    4.60
 -25   5   6   78.89    4.40
 -23  -5   6   51.39    3.10
  23  -5  -6   51.79    3.00
  23   5  -6   51.79    3.20
 -23   5   6   49.30    3.00
 -23   5   6   52.29    3.00
  21  -5  -6   66.89    3.80
 -21  -5   6   69.79    3.90
  21   5  -6   65.89    4.00
 -21   5   6   70.59    3.80
 -21   5   6   70.19    3.90
  19  -5  -6    0.00    0.60
 -19  -5   6   -0.10    0.70
 -19   5   6   -0.20    0.70
  19   5  -6    0.00    0.80
 -19   5   6    0.20    0.50
 -17  -5   6   27.50    1.90
  17  -5  -6   27.80    1.90
  17   5  -6   33.50    2.00
 -17   5   6   28.70    1.90
 -17   5   6   31.80    1.80
 -15  -5   6    3.80    0.70
  15  -5  -6    2.60    0.70
  15   5  -6    5.20    0.90
 -15   5   6    4.60    0.50
  13  -5  -6    3.80    0.70
 -13  -5   6    2.40    0.70
  13  -5  -6    3.20    0.40
  13   5  -6    4.40    0.80
 -13   5   6    2.80    0.70
  11  -5  -6   49.50    2.50
 -11  -5   6   46.30    2.70
  11  -5  -6   42.40    2.70
  11   5  -6   54.19    2.80
 -11   5   6   46.30    2.70
   9  -5  -6    0.60    0.50
  -9  -5   6    1.70    0.30
  -9  -5   6    1.50    0.60
  -9   5   6    1.60    0.60
   9   5  -6    1.40    0.70
   7  -5  -6  109.69    6.00
  -7  -5   6  111.39    6.00
  -7  -5   6  119.09    5.80
   7   5  -6  123.29    6.10
  -7   5   6  108.89    6.00
   5  -5  -6   12.70    1.10
  -5  -5   6   14.60    0.90
  -5  -5   6   13.00    1.00
   5   5  -6   13.10    1.20
  -5   5   6   14.10    1.10
   3  -5  -6   17.70    1.30
  -3  -5   6   18.60    1.10
  -3  -5   6   19.90    1.30
   3   5  -6   18.60    1.30
  -3   5   6   17.30    1.30
  -1  -5   6   10.40    0.80
   1  -5  -6   10.10    0.70
  -1  -5   6   11.70    0.90
   1  -5  -6    9.40    1.00
  -1   5   6   10.50    1.00
   1   5  -6   12.30    1.10
   1  -5   6    1.30    0.50
  -1  -5  -6    1.60    0.70
  -1  -5  -6    1.50    0.40
   1  -5   6    1.70    0.50
  -1   5  -6    1.30    0.70
   1   5   6    1.30    0.60
  -3  -5  -6   10.50    1.00
  -3  -5  -6    7.40    0.70
   3  -5   6    8.90    0.90
   3  -5   6    9.10    0.80
  -3   5  -6    8.60    1.00
   3   5   6    7.20    0.90
   5  -5   6   82.49    4.30
  -5  -5  -6   79.09    4.20
  -5  -5  -6   85.99    4.40
   5  -5   6   80.59    4.20
   5   5   6   74.09    4.40
  -5   5  -6   83.89    4.40
  -7  -5  -6   19.00    1.30
  -7  -5  -6   17.50    1.50
   7  -5   6   20.40    1.40
  -7   5  -6   20.50    1.50
   7   5   6   20.40    1.50
   9  -5   6   -0.30    0.60
  -9  -5  -6    0.50    0.60
  -9  -5  -6   -0.50    0.70
   9   5   6   -0.40    0.70
  -9   5  -6    0.20    0.70
 -11  -5  -6   18.90    1.50
  11  -5   6   20.10    1.50
 -11  -5  -6   19.80    1.50
  11   5   6   20.20    1.60
 -11   5  -6   17.40    1.60
 -13  -5  -6   -0.20    0.60
 -13  -5  -6    0.70    0.70
  13  -5   6    0.40    0.70
 -13   5  -6    1.40    0.90
  13   5   6    0.30    0.80
 -15  -5  -6   54.19    3.20
  15  -5   6   61.49    3.30
 -15  -5  -6   55.39    3.30
  15   5   6   51.19    3.30
  17  -5   6    3.70    1.00
 -17  -5  -6    4.70    1.10
  17   5   6    2.80    1.10
 -17   5  -6    3.40    1.10
 -19  -5  -6  111.79    5.90
  19  -5   6  105.79    5.90
  19   5   6  105.89    5.90
 -19   5  -6  102.09    5.90
  21  -5   6   53.79    3.40
 -21  -5  -6   56.39    3.50
 -21   5  -6   53.99    3.50
  23  -5   6    0.50    1.00
 -23  -5  -6    0.80    1.30
  23   5   6    0.30    1.30
 -23   5  -6    1.60    1.30
  25  -5   6    6.80    1.50
 -25  -5  -6    6.10    1.60
  25   5   6    4.00    1.40
 -25   5  -6    5.70    1.50
  27  -5   6    0.10    1.40
 -27  -5  -6   -0.50    1.50
 -27   5  -6    0.80    1.50
  27   5   6    0.30    1.50
  29  -5   6    0.90    1.60
 -29  -5  -6    0.20    1.80
  29   5   6    1.70    1.90
 -29   5  -6   -0.50    1.60
 -31  -5  -6    2.70    2.40
  36  -6  -6    8.00    1.70
 -36  -6   6    8.80    1.80
  36   6  -6   10.70    2.20
  34  -6  -6    1.60    1.30
 -34  -6   6    0.90    1.30
  34   6  -6    1.50    1.60
 -32  -6   6   18.10    2.00
  32   6  -6   22.60    2.40
 -32   6   6   22.40    2.10
 -30  -6   6    3.40    1.10
 -30   6   6    3.20    1.20
  30   6  -6    4.60    1.40
 -28  -6   6    2.30    1.00
  28   6  -6    1.00    1.20
 -28   6   6    1.70    1.00
 -26  -6   6    0.60    0.90
  26  -6  -6   -0.20    0.90
  26   6  -6   -0.20    1.10
 -26   6   6    0.90    0.90
  24  -6  -6   83.59    4.40
 -24  -6   6   71.09    4.40
 -24   6   6   79.29    4.40
  24   6  -6   76.99    4.50
  22  -6  -6    5.30    1.00
 -22  -6   6    4.40    1.00
  22   6  -6    3.50    1.10
 -22   6   6    3.30    0.90
  20  -6  -6    2.50    0.80
 -20  -6   6    2.50    0.90
 -20   6   6    1.60    0.80
  20   6  -6    1.90    1.00
 -18  -6   6  140.39    7.70
  18  -6  -6  151.38    7.70
 -18   6   6  152.18    7.70
  18   6  -6  142.89    7.80
 -16  -6   6    0.80    0.70
  16  -6  -6   -0.20    0.70
  16   6  -6    0.30    0.60
 -16   6   6   -0.20    0.70
 -14  -6   6    5.70    0.90
  14  -6  -6    4.40    0.90
  14   6  -6    4.10    0.90
 -14   6   6    5.10    0.90
  12  -6  -6    0.60    0.70
 -12  -6   6   -0.10    0.60
  12   6  -6    0.90    0.70
 -12   6   6    0.60    0.60
  10  -6  -6    2.60    0.70
 -10  -6   6    1.00    0.60
  10   6  -6    1.30    0.70
 -10   6   6    1.40    0.60
  -8  -6   6   64.99    3.20
  -8  -6   6   60.09    3.50
   8  -6  -6   63.09    3.50
  -8   6   6   63.69    3.50
   8   6  -6   62.49    3.60
  -6  -6   6    3.10    0.70
   6  -6  -6    3.00    0.70
  -6  -6   6    2.60    0.40
   6   6  -6    1.40    0.60
  -6   6   6    2.00    0.60
   4  -6  -6   49.00    2.80
  -4  -6   6   45.30    2.70
  -4  -6   6   47.40    2.50
   4   6  -6   49.30    2.80
  -4   6   6   45.10    2.70
   2  -6  -6   26.50    1.80
  -2  -6   6   27.00    1.70
  -2  -6   6   30.00    1.60
   2   6  -6   23.90    1.80
  -2   6   6   23.60    1.70
   0  -6  -6    5.90    0.90
   0  -6   6    6.50    0.80
   0  -6   6    5.80    0.70
   0   6   6    4.90    0.80
   0   6  -6    5.20    0.80
  -2  -6  -6    3.40    0.80
   2  -6   6    2.40    0.60
   2  -6   6    2.90    0.60
  -2   6  -6    2.80    0.70
   2   6   6    3.20    0.80
   4  -6   6   29.90    1.90
   4  -6   6   34.90    2.00
  -4  -6  -6   34.20    1.90
  -4  -6  -6   36.90    2.20
   4   6   6   30.50    2.10
  -4   6  -6   33.60    2.10
  -6  -6  -6   10.80    1.00
   6  -6   6   10.70    1.00
   6  -6   6   12.20    1.10
  -6  -6  -6   11.00    1.20
  -6   6  -6   12.00    1.30
   6   6   6   11.30    1.20
  -8  -6  -6   21.20    1.60
   8  -6   6   21.00    1.50
  -8  -6  -6   20.10    1.50
   8   6   6   23.50    1.70
  -8   6  -6   20.90    1.70
 -10  -6  -6    0.40    0.70
 -10  -6  -6    0.40    0.70
  10  -6   6    0.70    0.70
 -10   6  -6   -0.70    0.60
  10   6   6   -0.40    0.80
 -12  -6  -6    7.10    1.00
  12  -6   6    8.20    1.10
 -12  -6  -6    9.90    1.10
  12   6   6    6.20    1.10
 -12   6  -6    8.50    1.20
 -14  -6  -6    1.80    0.90
  14  -6   6    0.60    0.90
 -14  -6  -6    1.20    0.90
  14   6   6    3.40    1.00
 -14   6  -6    2.10    1.00
 -16  -6  -6    1.10    0.80
 -16  -6  -6    1.30    1.00
  16  -6   6    0.10    0.90
 -16   6  -6    0.30    1.00
  16   6   6    0.50    1.00
 -18  -6  -6    7.30    1.40
  18  -6   6    5.60    1.20
  18   6   6    5.80    1.30
 -18   6  -6    4.30    1.20
  20  -6   6   18.60    1.90
 -20  -6  -6   20.90    2.00
  20   6   6   24.10    2.10
 -20   6  -6   18.40    2.00
  22  -6   6    0.20    1.10
 -22  -6  -6    1.30    1.50
 -22   6  -6    0.80    1.20
  22   6   6    1.70    1.40
 -24  -6  -6    0.40    1.30
  24  -6   6    0.00    1.20
 -24   6  -6    0.50    1.30
  24   6   6    0.90    1.50
 -26  -6  -6    1.60    1.50
  26  -6   6    0.10    1.30
  26   6   6   -0.70    1.40
 -26   6  -6    0.60    1.40
  28  -6   6   -0.80    1.80
 -28  -6  -6   -0.30    1.90
 -28   6  -6   -0.20    1.60
 -30  -6  -6    5.40    2.10
 -37  -7   6   19.10    2.40
 -35  -7   6    0.90    1.50
  35  -7  -6   -0.60    1.40
  35   7  -6    1.00    1.70
 -33  -7   6    4.00    1.40
  33   7  -6    5.00    1.80
 -31  -7   6   -0.10    1.10
  31   7  -6   -0.90    1.40
 -31   7   6    1.30    1.20
 -29  -7   6    6.90    1.30
  29   7  -6    6.60    1.50
 -29   7   6    8.70    1.40
 -27  -7   6    5.90    1.20
  27   7  -6    4.40    1.40
 -27   7   6    5.30    1.20
  25  -7  -6    1.70    1.10
 -25  -7   6    0.60    0.90
  25   7  -6   -0.10    1.10
 -25   7   6   -0.40    0.90
 -23  -7   6    1.00    0.90
  23  -7  -6    1.20    0.90
 -23   7   6    1.90    1.00
  23   7  -6    0.90    1.10
 -21  -7   6   24.30    2.00
  21  -7  -6   24.00    1.90
 -21   7   6   24.30    1.90
  21   7  -6   22.30    2.00
 -19  -7   6   22.40    1.80
  19  -7  -6   24.10    1.90
  19   7  -6   24.60    2.00
 -19   7   6   21.50    1.80
 -17  -7   6   10.00    1.20
  17  -7  -6   11.90    1.30
 -17   7   6   10.40    1.30
  17   7  -6    8.30    1.20
 -15  -7   6   31.30    2.10
  15  -7  -6   31.50    2.20
  15   7  -6   33.50    2.30
 -15   7   6   30.50    2.10
 -13  -7   6   13.10    1.20
  13  -7  -6   12.50    1.30
 -13   7   6   13.40    1.20
  13   7  -6   12.30    1.40
 -11  -7   6   31.20    2.10
  11  -7  -6   32.40    2.10
 -11   7   6   29.80    2.10
  11   7  -6   31.80    2.20
   9  -7  -6    0.80    0.80
  -9  -7   6    1.40    0.80
  -9   7   6    2.00    0.70
   9   7  -6    0.50    0.80
  -7  -7   6    8.40    1.00
   7  -7  -6    5.20    1.00
  -7   7   6    8.70    1.00
   7   7  -6    7.00    1.00
  -5  -7   6   11.90    0.90
  -5  -7   6    8.50    1.00
   5  -7  -6   12.00    1.20
  -5   7   6   11.80    1.20
   5   7  -6   11.10    1.20
  -3  -7   6   41.90    2.40
   3  -7  -6   49.70    2.80
  -3  -7   6   46.40    2.60
   3   7  -6   42.20    2.70
  -3   7   6   45.90    2.70
  -1  -7   6    1.20    0.60
  -1  -7   6    2.90    0.60
   1  -7  -6    2.90    0.80
   1   7  -6    1.90    0.80
  -1   7   6    1.50    0.70
   1  -7   6    0.40    0.50
  -1  -7  -6   -0.60    0.70
   1  -7   6   -0.10    0.60
   1   7   6    0.60    0.70
  -1   7  -6   -0.40    0.70
   3  -7   6   98.09    5.10
   3  -7   6   94.79    5.10
  -3  -7  -6   98.89    5.30
  -3   7  -6   96.59    5.30
   3   7   6  101.89    5.30
   5  -7   6    3.40    0.70
  -5  -7  -6    0.70    0.80
   5  -7   6    3.70    0.70
   5   7   6    4.50    0.90
  -5   7  -6    3.90    0.90
  -7  -7  -6    5.50    1.00
   7  -7   6    8.00    1.00
  -7   7  -6    7.00    1.10
   7   7   6    8.50    1.10
   9  -7   6    4.20    0.90
  -9  -7  -6    3.60    1.00
   9   7   6    4.30    1.00
  -9   7  -6    2.50    1.00
  11  -7   6   24.80    1.80
 -11  -7  -6   23.70    2.00
  11   7   6   27.00    2.00
 -11   7  -6   25.80    2.00
  13  -7   6   13.10    1.40
 -13  -7  -6   14.90    1.50
  13   7   6   12.70    1.50
 -13   7  -6   11.70    1.50
  15  -7   6   13.30    1.50
 -15  -7  -6   10.30    1.50
 -15   7  -6   11.50    1.50
  15   7   6   11.30    1.60
  17  -7   6    0.90    1.00
 -17  -7  -6    1.60    1.10
 -17   7  -6   -0.20    1.00
  17   7   6    0.30    1.10
  19  -7   6   45.00    3.10
  19   7   6   50.99    3.30
 -19   7  -6   50.59    3.30
  21  -7   6   -0.70    1.10
 -21   7  -6   -0.30    1.20
  21   7   6    0.40    1.30
  23  -7   6    1.50    1.30
 -23   7  -6    3.60    1.50
  23   7   6    1.60    1.30
  25  -7   6   -0.70    1.40
  25   7   6   -0.60    1.60
 -25   7  -6   -0.50    1.40
  27  -7   6    2.70    1.70
 -27   7  -6    2.70    1.70
  36  -8  -6    0.30    1.60
 -36  -8   6    1.10    1.90
  34  -8  -6    1.90    1.60
 -34  -8   6    1.20    1.50
  34   8  -6    2.10    1.80
 -32  -8   6    1.30    1.50
  32   8  -6   -0.40    1.60
 -32   8   6    0.80    1.40
 -30  -8   6    4.00    1.40
 -30   8   6    2.80    1.50
  30   8  -6    3.60    1.60
 -28  -8   6    6.90    1.40
 -28   8   6    8.80    1.50
  28   8  -6    6.70    1.60
 -26  -8   6    3.50    1.20
  26  -8  -6    9.50    1.80
  26   8  -6    5.80    1.40
 -26   8   6    9.90    1.60
 -24  -8   6    0.10    1.00
  24  -8  -6    1.00    1.10
 -24   8   6   -0.50    1.00
  24   8  -6   -0.50    1.10
  22  -8  -6    0.80    1.00
 -22  -8   6   -0.10    1.00
 -22   8   6   -0.70    0.90
  22   8  -6    0.70    1.10
 -20  -8   6   55.49    3.40
  20  -8  -6   55.19    3.40
 -20   8   6   52.49    3.40
  20   8  -6   59.39    3.60
  18  -8  -6    2.10    1.00
 -18  -8   6    2.10    1.00
 -18   8   6    2.00    0.90
  18   8  -6    2.80    1.10
  16  -8  -6   56.89    3.50
 -16  -8   6   54.99    3.40
  16   8  -6   64.29    3.60
 -16   8   6   57.59    3.50
  14  -8  -6   39.30    2.60
 -14  -8   6   41.20    2.60
  14   8  -6   41.40    2.70
 -14   8   6   41.00    2.60
 -12  -8   6    0.10    0.80
  12  -8  -6   -0.40    0.80
 -12   8   6    0.10    0.80
  12   8  -6    0.10    0.80
  10  -8  -6   30.20    2.20
 -10  -8   6   36.60    2.20
 -10   8   6   30.20    2.20
  10   8  -6   32.20    2.30
  -8  -8   6    0.30    0.80
   8  -8  -6   -0.40    0.80
  -8   8   6    0.70    0.70
   8   8  -6   -0.80    0.80
  -6  -8   6    9.30    1.10
   6  -8  -6   10.30    1.30
  -6   8   6   11.10    1.20
   6   8  -6    9.60    1.20
  -4  -8   6   24.50    1.60
   4  -8  -6   26.80    1.90
  -4  -8   6   24.90    1.80
   4   8  -6   23.50    1.90
  -4   8   6   27.40    1.90
  -2  -8   6   55.29    3.00
   2  -8  -6   55.89    3.30
  -2  -8   6   53.09    3.10
   2   8  -6   54.79    3.20
  -2   8   6   53.49    3.20
   0  -8   6   13.90    1.10
   0  -8  -6    9.90    1.30
   0  -8   6   14.70    1.20
   0   8  -6   12.60    1.40
   0   8   6   12.10    1.30
   2  -8   6  158.68    8.50
  -2  -8  -6  178.48    8.80
   2   8   6  170.28    8.60
  -2   8  -6  157.98    8.60
   4  -8   6   25.40    1.70
   4  -8   6   22.50    1.70
  -4  -8  -6   26.80    2.00
  -4   8  -6   24.90    1.90
   4   8   6   24.60    1.90
  -6  -8  -6   12.20    1.40
   6  -8   6   10.70    1.10
   6   8   6   12.90    1.40
  -6   8  -6    8.40    1.30
  -8  -8  -6   35.60    2.30
   8  -8   6   32.90    2.10
  -8   8  -6   27.30    2.20
   8   8   6   31.70    2.30
 -10  -8  -6    0.20    0.90
  10  -8   6    0.00    0.80
 -10   8  -6    0.20    0.90
  10   8   6    1.10    1.00
 -12  -8  -6   23.80    2.00
  12  -8   6   22.30    1.90
  12   8   6   29.10    2.10
 -12   8  -6   24.30    2.00
  14  -8   6   -0.20    0.90
 -14  -8  -6   -0.60    1.00
 -14   8  -6   -0.60    1.00
  14   8   6    0.40    1.10
  16  -8   6    7.00    1.30
 -16  -8  -6   10.80    1.60
  16   8   6    8.70    1.50
 -16   8  -6   10.70    1.50
 -18  -8  -6    1.50    1.10
  18  -8   6    4.40    1.20
  18   8   6    3.30    1.30
 -18   8  -6    2.60    1.30
  20  -8   6    2.70    1.30
  20   8   6    1.40    1.30
 -20   8  -6    1.20    1.30
  22  -8   6    1.70    1.40
  22   8   6    0.00    1.50
 -22   8  -6    1.40    1.40
  24  -8   6    0.20    1.40
 -24   8  -6   -0.10    1.50
  26  -8   6    0.90    1.50
 -26   8  -6    0.00    1.80
 -35  -9   6    0.40    1.90
 -33  -9   6    0.80    1.60
 -33   9   6    0.70    1.70
  33   9  -6   -1.50    1.70
 -31  -9   6   16.50    2.20
  31   9  -6   17.60    2.30
 -31   9   6   18.30    2.20
 -29  -9   6    3.30    1.40
  29   9  -6    1.00    1.50
 -29   9   6    2.90    1.40
 -27  -9   6    1.10    1.20
  27   9  -6    0.10    1.40
 -27   9   6    0.80    1.30
  25  -9  -6    2.90    1.70
 -25  -9   6    1.30    1.20
 -25   9   6    3.50    1.30
  25   9  -6    1.30    1.30
  23  -9  -6    0.30    1.20
 -23  -9   6   -0.10    1.00
  23   9  -6    0.30    1.20
 -23   9   6    0.40    1.10
 -21  -9   6   24.00    2.10
  21  -9  -6   23.90    2.10
 -21   9   6   21.30    2.00
  21   9  -6   25.50    2.30
  19  -9  -6    9.50    1.40
 -19  -9   6    9.60    1.40
 -19   9   6    9.20    1.40
  19   9  -6    9.00    1.50
 -17  -9   6    2.30    1.10
  17  -9  -6    7.20    1.30
  17   9  -6    5.00    1.30
 -17   9   6    2.70    1.00
  15  -9  -6    4.60    1.30
 -15  -9   6    2.80    1.10
 -15   9   6    3.10    1.00
  15   9  -6    2.50    1.20
  13  -9  -6   -0.90    0.90
 -13  -9   6    0.50    0.90
 -13   9   6    0.00    0.90
  13   9  -6    0.80    1.00
  11  -9  -6    9.20    1.30
 -11  -9   6    9.50    1.20
  11   9  -6    6.60    1.20
 -11   9   6    6.30    1.20
  -9  -9   6   27.20    2.00
   9  -9  -6   26.70    2.10
   9   9  -6   26.20    2.10
  -9   9   6   22.70    2.00
   7  -9  -6    8.50    1.30
  -7  -9   6    5.00    1.00
   7   9  -6    6.70    1.20
  -7   9   6    6.40    1.10
  -5  -9   6   63.79    3.60
   5  -9  -6   62.39    3.80
   5   9  -6   60.69    3.70
  -5   9   6   63.39    3.70
  -3  -9   6  116.59    6.10
   3  -9  -6  111.09    6.30
   3   9  -6  116.79    6.20
  -3   9   6  114.79    6.20
   1  -9  -6   46.50    2.90
  -1  -9   6   46.10    2.50
  -1   9   6   43.40    2.80
   1   9  -6   38.50    2.80
   1  -9   6    1.30    0.90
   1  -9   6    1.50    0.60
  -1  -9  -6    2.90    1.10
   1   9   6    2.20    0.90
  -1   9  -6    3.90    1.00
   3  -9   6   36.00    2.40
  -3  -9  -6   41.00    2.70
   3  -9   6   40.20    2.40
   3   9   6   38.90    2.60
  -3   9  -6   38.70    2.60
  -5  -9  -6    1.90    1.10
   5  -9   6    3.60    0.90
  -5   9  -6    2.50    1.00
   5   9   6    4.20    1.10
   7  -9   6    0.70    0.80
  -7  -9  -6    0.30    1.00
  -7   9  -6    0.60    0.90
   7   9   6    0.90    1.00
  -9  -9  -6    0.40    1.00
   9  -9   6    0.90    0.80
  -9   9  -6    0.10    1.00
   9   9   6   -0.50    1.00
 -11  -9  -6    1.10    1.10
  11  -9   6    0.30    1.00
  11   9   6    0.80    1.10
 -11   9  -6    0.40    1.20
 -13  -9  -6    6.40    1.50
  13  -9   6    5.90    1.20
  13   9   6    5.40    1.40
 -13   9  -6    3.20    1.20
  15  -9   6    6.40    1.20
 -15  -9  -6    6.10    1.40
  15   9   6    6.10    1.40
 -15   9  -6    6.50    1.40
  17  -9   6   16.70    1.80
 -17  -9  -6   18.70    2.10
  17   9   6   21.50    2.10
 -17   9  -6   16.30    1.90
  19  -9   6   -0.30    1.30
  19   9   6   -0.10    1.30
 -19   9  -6    0.60    1.30
  21  -9   6    0.80    1.40
 -21   9  -6    2.20    1.50
  23  -9   6   -0.50    1.50
 -23   9  -6    1.20    1.60
  25  -9   6    0.20    1.70
 -25   9  -6    0.80    1.80
 -32 -10   6    8.30    1.90
 -32  10   6    9.40    2.30
  32  10  -6   11.40    2.30
 -30 -10   6    1.00    1.80
 -30  10   6    1.20    1.60
  30  10  -6   -0.80    1.70
 -28 -10   6    4.30    1.50
  28  10  -6    3.30    1.80
 -28  10   6    4.90    1.60
 -26 -10   6    0.00    1.30
  26  10  -6    0.70    1.50
 -26  10   6    0.80    1.40
 -24 -10   6    2.20    1.30
  24 -10  -6    4.10    1.70
  24  10  -6    6.80    1.60
 -24  10   6    2.60    1.30
 -22 -10   6    0.90    1.20
  22 -10  -6   -0.20    1.30
  22  10  -6   -0.70    1.30
 -22  10   6   -0.50    1.00
  20 -10  -6   33.00    2.60
 -20 -10   6   37.50    2.60
 -20  10   6   32.60    2.50
  20  10  -6   30.10    2.90
  18 -10  -6   13.70    1.80
 -18 -10   6   15.60    1.70
 -18  10   6   18.10    1.80
  18  10  -6   16.10    1.90
  16 -10  -6    2.60    1.30
 -16 -10   6    3.70    1.20
  16  10  -6    4.00    1.30
 -16  10   6    6.00    1.20
  14 -10  -6   21.10    2.10
 -14 -10   6   23.10    2.00
  14  10  -6   19.80    2.10
 -14  10   6   21.00    1.90
 -12 -10   6    4.10    1.10
  12 -10  -6    3.10    1.30
  12  10  -6    3.70    1.20
 -12  10   6    4.20    1.10
  10 -10  -6    5.30    1.30
 -10 -10   6    4.20    1.10
  10  10  -6    5.20    1.30
 -10  10   6    3.60    1.10
   8 -10  -6   55.69    3.40
  -8 -10   6   50.99    3.20
   8  10  -6   49.00    3.30
  -8  10   6   50.99    3.20
   6 -10  -6   44.30    3.00
  -6  10   6   42.50    2.80
   6  10  -6   43.60    2.90
  -4 -10   6   18.80    1.80
   4 -10  -6   17.80    1.90
  -4  10   6   16.70    1.70
   4  10  -6   16.80    1.80
  -2 -10   6    8.60    1.30
   2 -10  -6   12.50    1.60
   2  10  -6   12.20    1.40
  -2  10   6   10.50    1.40
   0 -10  -6   24.40    2.10
   0 -10   6   24.40    1.90
   0 -10   6   24.30    2.00
   0  10  -6   21.70    2.00
   0  10   6   25.80    2.00
   2 -10   6   43.00    2.70
  -2 -10  -6   47.50    3.00
   2 -10   6   44.10    2.80
  -2  10  -6   41.40    2.90
   2  10   6   46.20    2.90
   4 -10   6   50.69    3.00
  -4 -10  -6   52.79    3.40
  -4  10  -6   47.40    3.20
   4  10   6   53.09    3.30
  -6 -10  -6   14.50    1.70
   6 -10   6   14.40    1.40
  -6  10  -6   11.40    1.60
   6  10   6   13.60    1.60
  -8 -10  -6    3.20    1.20
   8 -10   6    0.00    0.90
  -8  10  -6    3.60    1.20
   8  10   6    3.10    1.20
 -10 -10  -6    5.70    1.40
  10 -10   6    5.90    1.10
 -10  10  -6    5.50    1.40
  10  10   6    7.70    1.40
 -12 -10  -6    9.70    1.70
  12 -10   6   12.70    1.50
 -12  10  -6   13.30    1.90
  12  10   6   13.70    1.80
  14 -10   6   29.80    2.30
 -14 -10  -6   28.60    2.70
  14  10   6   27.90    2.40
 -14  10  -6   29.10    2.40
 -16 -10  -6    5.90    1.50
  16 -10   6    7.10    1.40
 -16  10  -6    2.60    1.30
  16  10   6    4.00    1.50
 -18 -10  -6    3.40    1.60
  18 -10   6    1.70    1.30
 -18  10  -6    3.70    1.50
  18  10   6    2.40    1.70
  20 -10   6    2.60    1.50
 -20  10  -6    2.60    1.50
  22 -10   6    1.30    1.60
 -22  10  -6   -0.30    1.60
 -24  10  -6    1.10    2.00
 -29 -11   6    1.20    1.60
  29  11  -6   -1.50    1.80
 -29  11   6   -0.80    1.60
 -27 -11   6    0.30    1.50
 -27  11   6   -0.70    1.60
  27  11  -6    0.40    1.80
 -25 -11   6    0.70    1.60
 -25  11   6    0.20    1.50
  25  11  -6    0.80    1.90
  23 -11  -6    1.20    1.60
 -23 -11   6    1.10    1.40
  23  11  -6    1.80    1.60
 -23  11   6    1.70    1.40
  21 -11  -6   24.60    2.50
 -21 -11   6   21.90    2.30
  21  11  -6   25.30    2.50
 -21  11   6   27.10    2.40
  19 -11  -6    5.40    1.60
 -19 -11   6    5.10    1.40
 -19  11   6    5.40    1.40
  19  11  -6    6.10    1.60
 -17 -11   6   -0.20    1.10
  17 -11  -6    0.60    1.50
  17  11  -6    0.30    1.30
 -17  11   6    1.00    1.10
 -15 -11   6   20.90    2.10
  15 -11  -6   24.30    2.50
 -15  11   6   23.30    2.10
  15  11  -6   23.30    2.50
 -13 -11   6   28.30    2.40
  13 -11  -6   27.40    2.50
 -13  11   6   29.50    2.40
  13  11  -6   33.10    2.60
 -11 -11   6   17.10    1.70
  11 -11  -6    9.50    1.60
  11  11  -6   12.50    1.80
 -11  11   6   11.40    1.60
  -9 -11   6    2.20    1.10
   9 -11  -6   -0.10    1.10
   9  11  -6    1.20    1.10
  -9  11   6    0.20    1.00
   7 -11  -6   10.40    1.60
  -7 -11   6   10.20    1.50
  -7  11   6   11.40    1.50
   7  11  -6   10.50    1.50
   5 -11  -6   33.90    2.80
  -5 -11   6   33.30    2.40
   5  11  -6   28.60    2.50
  -5  11   6   35.40    2.60
   3 -11  -6    7.50    1.40
  -3 -11   6    6.70    1.30
   3  11  -6    7.30    1.40
  -3  11   6   10.80    1.40
   1 -11  -6   60.59    4.00
  -1 -11   6   64.39    3.80
  -1  11   6   56.79    3.80
   1  11  -6   71.29    4.00
  -1 -11  -6   19.60    2.10
   1 -11   6   17.40    1.80
   1  11   6   15.30    1.80
  -1  11  -6   17.70    1.90
  -3 -11  -6    4.00    1.30
   3 -11   6    3.70    1.00
   3  11   6    7.40    1.50
  -3  11  -6    4.00    1.20
  -5 -11  -6    2.60    1.30
   5 -11   6    3.90    1.10
  -5  11  -6    2.00    1.10
   5  11   6    2.20    1.20
  -7 -11  -6   10.70    1.70
   7 -11   6   10.90    1.30
  -7  11  -6   11.20    1.70
   7  11   6   11.90    1.60
  -9 -11  -6    1.80    1.30
   9 -11   6    2.90    1.10
   9  11   6    2.50    1.40
  -9  11  -6    2.30    1.20
 -11 -11  -6   25.50    2.50
  11 -11   6   29.10    2.40
  11  11   6   31.90    2.50
 -11  11  -6   27.80    2.60
 -13 -11  -6   -0.50    1.30
  13 -11   6    0.30    1.20
  13  11   6   -0.40    1.20
 -13  11  -6   -1.10    1.40
  15 -11   6   14.10    1.90
 -15 -11  -6   13.60    2.10
  15  11   6   15.90    1.90
 -15  11  -6   14.50    1.90
  17 -11   6    6.90    1.50
 -17 -11  -6    8.80    2.00
 -17  11  -6    3.30    1.70
 -19 -11  -6    2.00    1.60
  19 -11   6    1.30    1.50
 -19  11  -6    2.10    1.60
  21 -11   6    5.70    1.80
 -21  11  -6    4.00    2.00
 -23  11  -6    0.90    2.10
  28  12  -6    4.70    2.50
 -26 -12   6    6.00    1.90
  26  12  -6    4.90    2.40
 -26  12   6    6.50    2.20
 -24 -12   6   18.80    2.30
  24  12  -6   17.70    2.50
 -24  12   6   17.80    2.30
  22 -12  -6   -0.40    2.60
  22  12  -6    0.20    1.80
 -22  12   6   -0.30    1.40
 -20 -12   6   13.40    2.00
  20 -12  -6   14.20    2.10
  20  12  -6   13.90    2.20
 -20  12   6   15.30    2.00
  18 -12  -6   11.40    1.90
 -18 -12   6    8.60    1.70
 -18  12   6   10.80    1.60
  18  12  -6   10.00    1.90
  16 -12  -6   -1.30    1.60
 -16 -12   6   -0.60    1.20
  16  12  -6    0.50    1.40
 -16  12   6    0.20    1.20
 -14 -12   6   18.60    2.20
  14 -12  -6   23.10    2.50
 -14  12   6   26.20    2.30
  14  12  -6   25.00    2.50
 -12 -12   6   15.10    2.00
  12 -12  -6   12.20    1.90
  12  12  -6   15.40    1.90
 -12  12   6   15.60    1.80
 -10 -12   6   14.40    1.80
  10 -12  -6   13.70    1.90
 -10  12   6   12.80    1.70
  10  12  -6   12.10    1.80
   8 -12  -6    0.90    1.40
  -8 -12   6    0.10    1.10
   8  12  -6    0.20    1.20
  -8  12   6    0.10    1.10
   6 -12  -6    3.10    1.40
  -6 -12   6    0.80    1.30
   6  12  -6    1.00    1.30
  -6  12   6    2.60    1.20
   4 -12  -6   30.20    2.60
  -4 -12   6   33.40    2.40
  -4  12   6   26.20    2.40
   4  12  -6   31.60    2.50
   2 -12  -6    5.80    1.50
  -2 -12   6    4.10    1.30
   2  12  -6    2.70    1.30
  -2  12   6    7.00    1.40
   0 -12   6   27.10    2.40
   0 -12  -6   24.60    2.50
   0  12   6   28.10    2.40
   0  12  -6   29.30    2.50
  -2 -12  -6   20.60    2.20
  -2  12  -6   23.00    2.10
   2  12   6   21.00    2.20
  -4 -12  -6    4.10    1.50
  -4  12  -6    5.50    1.40
   4  12   6    7.70    1.50
   6 -12   6    3.30    1.10
  -6 -12  -6    1.50    1.40
   6  12   6    1.60    1.30
  -6  12  -6    2.90    1.20
  -8 -12  -6    0.30    1.50
   8 -12   6    0.20    1.20
   8  12   6   -0.20    1.30
  -8  12  -6   -0.50    1.30
  10 -12   6   65.09    4.00
 -10 -12  -6   62.39    4.30
  10  12   6   72.59    4.10
 -10  12  -6   60.19    4.00
 -12 -12  -6    0.50    1.50
  12 -12   6   -0.10    1.20
 -12  12  -6    0.20    1.40
  12  12   6    0.60    1.60
 -14 -12  -6    4.40    2.00
  14 -12   6    3.40    1.40
 -14  12  -6    3.50    1.70
  16 -12   6   13.50    1.90
 -16 -12  -6    8.90    2.30
 -16  12  -6    6.10    1.80
  18 -12   6    3.20    1.70
 -18 -12  -6    4.40    2.00
 -18  12  -6    4.00    1.70
 -20  12  -6    0.20    1.80
  25  13  -6    4.10    2.30
  23  13  -6    0.60    2.00
 -21 -13   6    1.70    1.70
 -21  13   6    3.10    1.70
  21  13  -6    1.40    1.90
 -19 -13   6   39.50    3.30
  19 -13  -6   44.30    3.80
 -19  13   6   41.40    3.30
  19  13  -6   38.40    3.50
 -17 -13   6    1.20    1.60
  17 -13  -6    1.60    2.00
  17  13  -6    0.50    1.90
 -17  13   6    1.70    1.50
  15 -13  -6    0.40    1.70
 -15 -13   6    2.10    1.50
  15  13  -6    0.90    1.60
 -15  13   6   -0.40    1.40
 -13 -13   6    2.90    1.50
  13 -13  -6    3.30    1.80
 -13  13   6    3.70    1.50
  13  13  -6    4.20    1.90
  11 -13  -6    0.20    1.60
 -11 -13   6    0.40    1.30
  11  13  -6    2.00    1.50
 -11  13   6   -0.70    1.30
  -9 -13   6    3.70    1.40
   9 -13  -6    4.40    1.70
  -9  13   6    2.80    1.40
   9  13  -6    2.10    1.60
   7 -13  -6   -2.20    1.40
  -7 -13   6    0.00    1.30
  -7  13   6   -0.50    1.30
   7  13  -6    0.50    1.40
   5 -13  -6   30.00    2.80
  -5 -13   6   30.30    2.60
   5  13  -6   28.60    2.60
  -5  13   6   34.00    2.70
   3 -13  -6    0.80    1.50
  -3 -13   6    0.40    1.30
  -3  13   6   -1.50    1.50
   3  13  -6    0.40    1.30
  -1 -13   6    6.40    1.50
   1 -13  -6    7.00    1.70
  -1  13   6    8.90    1.60
   1  13  -6    6.20    1.50
  -1 -13  -6   12.90    2.00
   1  13   6   17.30    1.90
  -1  13  -6   11.40    1.90
  -3 -13  -6   28.70    3.00
  -3  13  -6   26.10    2.60
   3  13   6   25.50    2.60
  -5 -13  -6    1.40    1.70
  -5  13  -6    0.80    1.30
   5  13   6    1.40    1.40
  -7 -13  -6    3.00    1.90
  -7  13  -6    2.20    1.40
   7  13   6    6.30    1.80
  -9 -13  -6   58.69    4.20
   9  13   6   60.59    4.10
 -11 -13  -6    2.90    2.00
  11 -13   6   -0.10    1.40
  13 -13   6   -0.10    1.60
 -13 -13  -6    0.40    1.90
 -15 -13  -6   14.80    2.40
  15 -13   6   15.30    2.10
 -16 -14   6    4.20    1.80
  16 -14  -6    3.60    2.20
 -16  14   6    1.20    1.80
 -14 -14   6   35.70    3.20
  14 -14  -6   41.80    3.50
 -14  14   6   34.90    3.20
 -12 -14   6    5.20    1.80
  12 -14  -6    7.40    2.10
 -12  14   6    7.90    1.90
 -10 -14   6    0.10    1.60
  10 -14  -6    0.00    1.80
 -10  14   6   -1.10    1.50
  -8 -14   6    7.00    1.80
   8 -14  -6    6.80    1.90
  -8  14   6    6.00    1.80
  -6 -14   6    6.40    1.70
   6 -14  -6    6.70    2.00
  -6  14   6    7.90    1.80
   4 -14  -6   41.80    3.50
  -4 -14   6   38.80    3.30
  -4  14   6   40.00    3.30
   2 -14  -6    0.10    1.70
  -2 -14   6    1.20    1.60
  -2  14   6    0.20    1.60
   0 -14  -6   43.90    3.80
   0  14   6   53.29    3.80
  -2 -14  -6    1.60    2.10
   2  14   6    7.30    1.80
  -4 -14  -6    0.80    1.70
   4  14   6    1.40    1.80
  -6 -14  -6    2.60    1.90
   6  14   6    2.80    1.90
  -8 -14  -6   10.40    2.30
 -10 -14  -6   12.20    2.70
  13 -15  -6   -0.90    2.10
 -11 -15   6    6.30    2.10
  11 -15  -6    5.30    2.50
 -11  15   6    4.20    2.30
   9 -15  -6    0.90    2.40
  -9 -15   6    0.50    1.70
  -9  15   6    2.00    1.80
  -7 -15   6    2.10    1.80
   7 -15  -6    2.70    2.20
  -7  15   6    3.30    1.80
  -5 -15   6   17.70    2.60
   5 -15  -6   16.20    2.60
  -5  15   6   25.60    2.70
   3 -15  -6   -0.50    2.20
  -3 -15   6    0.80    1.90
  -3  15   6    2.20    2.00
  -1  15   6    9.20    2.10
   1  15   6   13.40    2.20
   3  15   6    0.60    1.80
  40   0  -7    0.60    1.70
  38   0  -7    0.80    1.50
  36   0  -7   -0.60    1.30
 -34   0   7   -1.20    1.10
  34   0  -7    0.10    1.30
 -32   0   7    0.90    1.20
  32   0  -7    0.00    1.10
 -30   0   7   -0.40    0.90
  30   0  -7    0.20    1.00
  28   0  -7   -0.80    0.90
 -28   0   7   -0.60    0.80
  26   0  -7    0.40    0.80
 -26   0   7    0.40    0.80
  24   0  -7   -0.10    0.80
 -24   0   7    0.20    0.80
  22   0  -7   -0.70    0.60
 -22   0   7    0.20    0.50
 -22   0   7    0.50    0.60
  20   0  -7    0.10    0.60
 -20   0   7    0.00    0.40
 -20   0   7   -0.50    0.60
  18   0  -7    0.00    0.50
 -18   0   7   -0.10    0.40
 -18   0   7    0.20    0.50
 -16   0   7   -0.10    0.50
 -16   0   7    0.10    0.40
  16   0  -7    0.00    0.50
 -14   0   7   -0.20    0.30
 -14   0   7    0.10    0.50
  14   0  -7    0.20    0.50
  12   0  -7    0.20    0.40
 -12   0   7   -0.10    0.30
 -12   0   7   -0.10    0.40
 -10   0   7   -0.20    0.30
 -10   0   7    0.40    0.50
  10   0  -7    0.10    0.40
   8   0  -7    0.10    0.40
  -8   0   7   -0.10    0.40
  -8   0   7    0.20    0.30
  -6   0   7    0.20    0.40
   6   0  -7    0.10    0.40
  -6   0   7   -0.10    0.30
   4   0  -7   -0.10    0.40
  -4   0   7    0.30    0.40
  -4   0   7   -0.30    0.30
   2   0  -7    0.00    0.40
  -2   0   7   -0.20    0.30
  -2   0   7    0.00    0.40
   0   0  -7    0.20    0.40
   0   0   7    0.20    0.30
   0   0   7    0.00    0.40
  -2   0  -7   -0.10    0.30
  -2   0  -7   -0.20    0.40
   2   0   7   -0.40    0.50
   4   0   7    0.20    0.50
  -4   0  -7    0.10    0.40
  -4   0  -7    0.10    0.50
  -6   0  -7   -0.10    0.50
   6   0   7    0.00    0.50
  -6   0  -7   -0.10    0.40
   8   0   7   -0.10    0.60
  -8   0  -7   -0.10    0.60
  -8   0  -7    0.40    0.40
 -10   0  -7    0.40    0.60
  10   0   7    0.60    0.60
 -12   0  -7    0.10    0.70
  12   0   7    0.00    0.70
  14   0   7    0.80    0.80
 -14   0  -7    0.10    0.80
  16   0   7    0.60    0.80
 -16   0  -7    0.30    0.80
  18   0   7    0.60    0.90
 -18   0  -7   -0.30    0.90
 -20   0  -7   -0.80    1.00
  20   0   7    1.30    1.10
  22   0   7   -0.60    1.10
 -22   0  -7    0.10    1.10
  24   0   7    0.30    1.20
 -24   0  -7    0.40    1.20
  26   0   7   -0.10    1.40
 -26   0  -7   -0.40    1.40
 -28   0  -7   -0.10    1.60
  28   0   7   -0.90    1.60
  30   0   7   -1.20    1.80
 -30   0  -7    2.50    1.90
  41  -1  -7   17.10    2.50
  41   1  -7   13.10    2.30
  39  -1  -7    9.80    2.00
  39   1  -7    7.70    1.90
  37  -1  -7    1.80    1.50
  37   1  -7   -0.70    1.40
  35  -1  -7    2.50    1.30
 -35  -1   7    3.60    1.20
  35   1  -7    2.60    1.30
 -33  -1   7   21.70    2.10
  33  -1  -7   22.10    2.10
[truncated: 608,272 more chars]
