# Supplementary material for: Crystal structure of ethyl 3-amino-6-methyl-2-[(4-methyl­phen­yl)carbamo­yl]-4-[(E)-2-phenyl­ethen­yl]thieno[2,3-b]pyridine-5-carboxyl­ate monohydrate
Source: Acta Crystallogr E Crystallogr Commun. 2016 Feb 6;72(Pt 3):297–9. doi: 10.1107/S2056989016001341 (PMC4778809; doi:10.1107/S2056989016001341)
Supplement: Supplementary file 2 [file e-72-00297-Isup2.hkl]

#
# h,k,l, Fc-squared, Fo-squared, sigma(Fo-squared), status flag
#
data_I
_shelx_title ' SKM179_0m_a.res in C2/c'
_shelx_refln_list_code          4
_shelx_F_calc_maximum      729.39
_exptl_crystal_F_000      2064.00
_reflns_d_resolution_high  0.7327

loop_
 _space_group_symop_operation_xyz
 'x, y, z'
 '-x, y, -z+1/2'
 'x+1/2, y+1/2, z'
 '-x+1/2, y+1/2, -z+1/2'
 '-x, -y, -z'
 'x, -y, z-1/2'
 '-x+1/2, -y+1/2, -z'
 'x+1/2, -y+1/2, z-1/2'

_cell_length_a    31.0827
_cell_length_b    12.0766
_cell_length_c    14.7678
_cell_angle_alpha  90.000
_cell_angle_beta  109.446
_cell_angle_gamma  90.000

_shelx_F_squared_multiplier     1.000

loop_
 _refln_index_h
 _refln_index_k
 _refln_index_l
 _refln_F_squared_calc
 _refln_F_squared_meas
 _refln_F_squared_sigma
 _refln_observed_status
   2   0   0      24812.56      26489.59      1314.40 o
   4   0   0       9518.68      10760.47       378.80 o
   6   0   0       4331.40       4558.62       132.83 o
   8   0   0        188.56        242.62        12.75 o
  10   0   0        383.40        374.65        29.73 o
  12   0   0       1490.31       1334.48        44.41 o
  14   0   0      67602.01      78997.09      2261.41 o
  16   0   0        496.81        524.96        25.74 o
  18   0   0       1269.45       1241.32        46.24 o
  20   0   0        257.18        220.72        21.86 o
  22   0   0      33754.38      37765.56      1088.33 o
  24   0   0       2024.12       2003.19       107.69 o
  26   0   0       2845.34       3010.58       130.78 o
  28   0   0       1386.93       1781.73        93.89 o
  30   0   0         24.89         14.17        44.78 o
  32   0   0         30.27        -38.00        48.70 o
  34   0   0         34.10         66.27        52.61 o
  36   0   0       1259.70       1209.47       138.07 o
  38   0   0        126.68        231.95       110.45 o
   1   1   0     101636.57     103804.20      2569.85 o
   3   1   0       4463.26       4591.94        94.69 o
   5   1   0         29.46          6.82         5.35 o
   7   1   0      21108.31      22903.21       466.33 o
   9   1   0       2718.18       3016.32        63.86 o
  11   1   0       2097.30       1961.06        43.55 o
  13   1   0      34878.48      40317.16       817.68 o
  15   1   0      27961.35      32482.78       660.60 o
  17   1   0       2853.03       2972.28        65.70 o
  19   1   0         45.53         61.79        11.62 o
  21   1   0        119.58        109.28        14.77 o
  23   1   0      11491.74      12315.73       282.04 o
  25   1   0        464.82        486.74        47.03 o
  27   1   0       1820.76       1943.85        81.27 o
  29   1   0        151.85        236.19        31.67 o
  31   1   0          4.24         29.95        30.19 o
  33   1   0         51.38         56.06        43.50 o
  35   1   0        960.15        904.25        68.73 o
  37   1   0       1645.12       1623.25       119.06 o
   0   2   0      17974.85      20178.72       580.31 o
   2   2   0       4235.47       5113.18       105.97 o
   4   2   0      17690.14      18032.02       365.62 o
   6   2   0      18357.50      21174.51       430.26 o
   8   2   0       8257.38       8797.11       180.37 o
  10   2   0      33478.43      35992.55       729.75 o
  12   2   0       8607.81       9214.78       190.51 o
  14   2   0      46845.88      49934.19      1012.70 o
  16   2   0      17142.09      17709.19       363.36 o
  18   2   0        344.13        291.65        16.15 o
  20   2   0          0.66          0.40        11.82 o
  22   2   0       1129.36       1219.11        39.88 o
  24   2   0       3241.60       2882.32        76.99 o
  26   2   0        580.27        610.65        37.77 o
  28   2   0        297.89        482.96        37.77 o
  30   2   0       1393.06       1506.92       123.48 o
  32   2   0         17.53          7.24        38.00 o
  34   2   0         34.39         72.20        44.41 o
  36   2   0       1310.47       1341.27       105.61 o
  38   2   0       2122.06       2518.35       204.34 o
   1   3   0       2306.97       2658.24        56.37 o
   3   3   0        138.55        201.92         9.30 o
   5   3   0        221.73        304.94        11.57 o
   7   3   0      10759.84      11322.15       232.23 o
   9   3   0         16.71         13.56         7.32 o
  11   3   0       6528.26       6746.27       140.90 o
  13   3   0       5806.51       6458.61       135.26 o
  15   3   0       2183.58       2722.55        61.19 o
  17   3   0       2498.90       2359.47        54.75 o
  19   3   0        325.93        289.91        18.52 o
  21   3   0        432.67        362.74        36.07 o
  23   3   0       1310.53       1226.55        42.08 o
  25   3   0          0.02          2.76        21.13 o
  27   3   0       1170.08       1288.35        69.35 o
  29   3   0        101.30         30.37        32.85 o
  31   3   0        606.10        658.31        54.02 o
  33   3   0         80.84         79.63        43.01 o
  35   3   0       1312.30       1419.28        81.80 o
  37   3   0       1724.97       1745.66        98.43 o
  39   3   0         53.31         93.89       115.98 o
   0   4   0      44866.81      44727.99      1282.85 o
   2   4   0        132.69         31.94         7.02 o
   4   4   0      25422.88      28439.10       577.56 o
   6   4   0       3749.31       4003.90        84.90 o
   8   4   0       1354.12       1440.11        34.52 o
  10   4   0         17.40         10.17         8.49 o
  12   4   0       4819.70       5073.61       107.45 o
  14   4   0       1108.21        932.43        26.55 o
  16   4   0        318.95        306.23        15.62 o
  18   4   0       3052.65       3081.21        76.55 o
  20   4   0        545.38        558.01        27.03 o
  22   4   0       2767.48       2719.21       110.00 o
  24   4   0         10.09         17.27        19.87 o
  26   4   0        455.03        446.95        40.08 o
  28   4   0       3003.38       3061.12       111.51 o
  30   4   0        317.40        323.51        43.01 o
  32   4   0        476.21        492.26        52.02 o
  34   4   0        323.33        360.15        53.45 o
  36   4   0        599.49        801.31        95.15 o
  38   4   0          6.87        -66.27       104.93 o
   1   5   0        272.51        242.00        13.02 o
   3   5   0      23529.89      23674.16       482.11 o
   5   5   0      18961.76      21283.39       434.01 o
   7   5   0         20.69         41.77         9.47 o
   9   5   0       1327.95       1444.56        35.67 o
  11   5   0        509.40        505.51        19.07 o
  13   5   0       3511.45       3372.57        73.63 o
  15   5   0        671.83        669.79        23.98 o
  17   5   0       3367.98       3163.80        71.72 o
  19   5   0       1304.63       1236.40        66.20 o
  21   5   0        953.99       1052.67        38.39 o
  23   5   0          7.84          1.15        21.83 o
  25   5   0       2301.79       2395.21        77.84 o
  27   5   0       2533.62       2347.21        93.28 o
  29   5   0          0.23         -0.27        34.78 o
  31   5   0          5.06         39.49        40.08 o
  33   5   0        146.18        293.80        51.80 o
  35   5   0        327.31        452.36        62.32 o
  37   5   0         27.49         57.17        70.29 o
   0   6   0         33.46         56.04        14.51 o
   2   6   0         48.84         19.98         8.98 o
   4   6   0       1469.16       1493.87        36.78 o
   6   6   0        919.17       1209.05        35.03 o
   8   6   0       2604.02       2468.61        56.32 o
  10   6   0        310.11        193.54        20.21 o
  12   6   0       3147.99       3060.18        69.47 o
  14   6   0       1185.66       1236.22        34.52 o
  16   6   0         68.36         82.61        14.05 o
  18   6   0       8210.64       7928.23       184.73 o
  20   6   0       3382.78       3146.08        91.12 o
  22   6   0         32.96         22.56        22.69 o
  24   6   0         35.43         60.65        25.06 o
  26   6   0         20.67         21.62        27.41 o
  28   6   0        404.93        384.81        45.21 o
  30   6   0         17.82         72.19        41.21 o
  32   6   0          4.63        -14.91        43.50 o
  34   6   0         25.75         11.39        53.60 o
  36   6   0         97.98         56.62        59.91 o
   1   7   0       1950.54       2339.83        55.30 o
   3   7   0       1228.47       1173.19        38.22 o
   5   7   0       1610.01       1339.03        40.72 o
   7   7   0       5903.81       5655.91       121.34 o
   9   7   0       1591.82       1287.05        35.21 o
  11   7   0        133.62        185.74        16.10 o
  13   7   0       1894.61       1806.86        46.18 o
  15   7   0         44.12         29.26        15.33 o
  17   7   0       3674.37       3488.80        99.35 o
  19   7   0        580.71        540.82        56.60 o
  21   7   0        970.45        880.02        43.44 o
  23   7   0        940.85        784.00        42.06 o
  25   7   0         73.43         23.72        28.01 o
  27   7   0          0.35          0.13        29.61 o
  29   7   0          0.40          6.46        39.77 o
  31   7   0        115.12        103.73        46.49 o
  33   7   0          0.83         27.41        51.64 o
  35   7   0          6.32          1.87        58.40 o
   0   8   0      14897.28      15987.85       466.58 o
   2   8   0        937.42        999.93        34.17 o
   4   8   0       1100.43       1023.98        31.07 o
   6   8   0         18.96          7.92        12.88 o
   8   8   0        547.89        612.48        36.22 o
  10   8   0        777.21        676.03        37.80 o
  12   8   0         11.07         19.12        15.76 o
  14   8   0        718.10        674.12        28.62 o
  16   8   0        263.02        179.41        24.07 o
  18   8   0        154.28        119.02        26.36 o
  20   8   0         81.38         79.06        26.12 o
  22   8   0         35.03         18.17        26.12 o
  24   8   0        248.32        267.15        34.29 o
  26   8   0        181.81        192.99        35.14 o
  28   8   0        265.66        358.93        39.68 o
  30   8   0        873.17        835.22        63.61 o
  32   8   0        178.30        122.56        51.80 o
  34   8   0        146.65        110.45       104.93 o
   1   9   0        305.16        283.34        19.60 o
   3   9   0          1.38        -10.20        14.17 o
   5   9   0       1767.71       1837.10        48.66 o
   7   9   0        636.92        675.32        47.03 o
   9   9   0        196.17        149.40        17.89 o
  11   9   0         62.42         30.43        17.75 o
  13   9   0       1912.46       1984.77        58.12 o
  15   9   0          3.64          4.28        21.83 o
  17   9   0         39.73         48.57        25.46 o
  19   9   0        240.56        204.31        29.61 o
  21   9   0        370.73        465.05        37.20 o
  23   9   0        810.19        830.06        53.41 o
  25   9   0        379.52        378.48        45.63 o
  27   9   0        326.40        282.81        46.69 o
  29   9   0        248.72        266.83        62.12 o
  31   9   0        274.45        364.50        75.48 o
  33   9   0         63.13         55.23        99.41 o
   0  10   0        367.10        428.63        34.78 o
   2  10   0        526.55        537.99        30.60 o
   4  10   0         25.13         34.18        19.57 o
   6  10   0        184.28        121.39        22.06 o
   8  10   0        935.39        716.51        48.46 o
  10  10   0       2448.26       2420.55       101.24 o
  12  10   0       1043.99       1047.98        48.97 o
  14  10   0       1304.44       1111.92        55.80 o
  16  10   0         12.63          1.25        33.91 o
  18  10   0          5.66         23.93        35.07 o
  20  10   0         17.36         16.57        35.07 o
  22  10   0       2333.37       2315.08        94.56 o
  24  10   0         64.31         30.30        41.98 o
  26  10   0        100.22         45.96        46.24 o
  28  10   0        140.57        137.63        52.02 o
  30  10   0        682.81        706.90       121.50 o
   1  11   0         15.39          4.78        26.84 o
   3  11   0         75.93        146.05        28.01 o
   5  11   0        439.43        428.03        34.99 o
   7  11   0       2652.55       3022.66       167.26 o
   9  11   0       1378.60       1453.55        70.00 o
  11  11   0        760.89        870.12        55.21 o
  13  11   0        232.67        247.83        45.40 o
  15  11   0        670.27        619.37        74.56 o
  17  11   0        575.00        488.77        58.58 o
  19  11   0         17.97         -2.88        44.78 o
  21  11   0         40.66         21.87        48.70 o
  23  11   0        774.30        835.10        73.89 o
  25  11   0         41.40         27.98        58.19 o
  27  11   0         63.07         80.17        60.44 o
  29  11   0       1259.59       1684.42       165.68 o
   0  12   0        160.95        292.75        52.47 o
   2  12   0        150.41        229.59        34.43 o
   4  12   0         11.70         -2.95        29.43 o
   6  12   0          4.07         -3.56        33.91 o
   8  12   0       1482.96       1577.52        75.42 o
  10  12   0        332.83        420.85        45.63 o
  12  12   0        630.66        653.94        95.56 o
  14  12   0       5774.26       6187.29       247.95 o
  16  12   0         31.14          7.07        48.70 o
  18  12   0        430.66        542.35        68.26 o
  20  12   0         82.58        146.35        58.58 o
  22  12   0        238.39        158.02        66.27 o
  24  12   0        268.10        278.52        71.54 o
  26  12   0         36.11         33.14        93.89 o
   1  13   0       1944.21       1874.13        90.87 o
   3  13   0        283.04        328.09        46.24 o
   5  13   0       1035.91       1142.38        67.81 o
   7  13   0        137.58        134.65        42.65 o
   9  13   0       2107.91       2440.53       117.04 o
  11  13   0        341.29        396.88        53.02 o
  13  13   0        732.79        629.10       113.22 o
  15  13   0        402.04        376.83       168.44 o
  17  13   0        795.94        991.19       168.44 o
  19  13   0          5.86         55.23        62.48 o
  21  13   0       1092.92       1150.31       101.31 o
  23  13   0       1999.45       2358.19       215.38 o
   0  14   0       1021.28       1110.06       132.54 o
   2  14   0        341.77        451.70        81.73 o
   4  14   0         29.09         19.33        45.63 o
   6  14   0         90.26         54.94        44.41 o
   8  14   0        119.18        136.87        49.88 o
  10  14   0       1294.36       1566.10       256.81 o
  12  14   0        325.51        225.59        64.35 o
  14  14   0        563.76        754.90        81.73 o
  16  14   0          0.40         81.58        68.26 o
  18  14   0         72.72         46.94        78.10 o
   1  15   0        813.00       1115.13       124.26 o
   3  15   0        125.61         93.44        71.54 o
   5  15   0         11.55         10.59        69.97 o
   7  15   0       1423.76       1353.33        86.09 o
   9  15   0        307.81        448.45        77.32 o
  11  15   0        171.99        196.06        70.29 o
  13  15   0         46.99         55.23       104.93 o
  15  15   0         18.98         77.32       127.02 o
   0  16   0        466.83        508.09       138.07 o
   2  16   0        140.15        171.91        91.71 o
   4  16   0        274.85        320.32       121.50 o
   6  16   0         97.11         82.84       127.02 o
 -39   1   1         57.53        226.43       132.54 o
 -37   1   1        572.48        549.18        79.98 o
 -35   1   1        964.05       1054.36        87.80 o
 -33   1   1        941.45        837.95        71.24 o
 -31   1   1         74.59         95.14        34.78 o
 -29   1   1         74.70         52.69        26.84 o
 -27   1   1        692.94        601.95        37.20 o
 -25   1   1        127.80        117.23        19.99 o
 -23   1   1       1175.89       1108.14        33.04 o
 -21   1   1         43.67         36.92        11.57 o
 -19   1   1         94.88         90.73        11.90 o
 -17   1   1         55.59         78.20        10.82 o
 -15   1   1        954.32        849.03        23.23 o
 -13   1   1      21216.46      24516.38       499.02 o
 -11   1   1          0.65          3.55         5.68 o
  -9   1   1       2401.90       2379.80        51.07 o
  -7   1   1       3565.06       3360.43        69.89 o
  -5   1   1       5241.90       5833.07       121.37 o
  -3   1   1       4696.29       5233.85       132.54 o
  -1   1   1      18291.39      19076.11       426.78 o
   1   1   1       3526.85       4144.08        85.68 o
   3   1   1        414.03        400.46        10.78 o
   5   1   1       5929.81       6345.94       130.38 o
   7   1   1       2606.78       2620.44        55.58 o
   9   1   1      14261.59      14955.33       305.11 o
  11   1   1       1499.64       1582.96        36.35 o
  13   1   1       1544.06       1512.68        35.93 o
  15   1   1        564.83        444.46        21.41 o
  17   1   1        798.74        718.68        22.28 o
  19   1   1       1107.96       1034.73        30.04 o
  21   1   1         64.21         42.10        15.38 o
  23   1   1       1390.83       1300.74        49.59 o
  25   1   1         68.01         96.50        26.12 o
  27   1   1        726.88        720.82        51.02 o
  29   1   1          2.95         -4.08        28.90 o
  31   1   1         91.95         95.91        35.14 o
  33   1   1        591.39        641.21        51.03 o
  35   1   1         11.82         10.33        49.88 o
  37   1   1         26.72        -25.89        61.50 o
 -38   2   1         89.04         37.58        69.97 o
 -36   2   1        117.21        111.21        48.60 o
 -34   2   1         56.66         66.43        41.21 o
 -32   2   1        327.17        344.50        44.64 o
 -30   2   1       1636.52       1532.83        72.23 o
 -28   2   1        584.62        657.22        41.04 o
 -26   2   1        987.58        903.64        58.19 o
 -24   2   1        467.58        408.17        24.98 o
 -22   2   1        133.62        132.14        15.62 o
 -20   2   1         79.76         96.96        13.15 o
 -18   2   1        145.86        165.03        12.88 o
 -16   2   1       2620.43       2858.13        63.45 o
 -14   2   1       1604.48       1263.88        33.05 o
 -12   2   1      17064.85      18300.55       373.51 o
 -10   2   1       5562.12       6228.99       130.00 o
  -8   2   1       6839.04       7769.96       159.70 o
  -6   2   1       2235.95       1959.78        46.40 o
  -4   2   1        683.61        501.54        13.06 o
  -2   2   1      35539.59      37316.94       754.92 o
   0   2   1      10911.86      12043.15       245.00 o
   2   2   1       5480.20       5477.09       112.73 o
   4   2   1      18744.99      21607.37       437.40 o
   6   2   1       7015.62       7286.28       149.55 o
   8   2   1         31.13         14.02         6.15 o
  10   2   1       6957.33       7350.95       152.93 o
  12   2   1         66.66        101.72         8.72 o
  14   2   1        126.35        208.52        11.95 o
  16   2   1       7382.14       7976.80       183.23 o
  18   2   1          0.12         12.22        12.04 o
  20   2   1          2.57         13.49        14.96 o
  22   2   1          2.14         -6.51        17.48 o
  24   2   1       1147.24       1192.74        49.70 o
  26   2   1        307.08        271.45        38.26 o
  28   2   1        413.86        464.17        38.25 o
  30   2   1         89.73         73.79        31.00 o
  32   2   1        668.59        689.12        57.22 o
  34   2   1         54.24         85.51        47.62 o
  36   2   1        796.50        718.79        70.89 o
  38   2   1        156.11        215.38       121.50 o
 -37   3   1        671.03        754.05        69.74 o
 -35   3   1        446.69        415.33        60.14 o
 -33   3   1         62.68         60.45        40.30 o
 -31   3   1        294.87        253.56        41.21 o
 -29   3   1         67.15         16.97        31.57 o
 -27   3   1        159.77        229.77        34.78 o
 -25   3   1       2414.78       2190.40        61.63 o
 -23   3   1          2.57         -2.03        16.50 o
 -21   3   1       8388.00       8044.86       169.81 o
 -19   3   1       1664.95       1420.85        37.01 o
 -17   3   1         86.70        101.47        11.62 o
 -15   3   1       2857.21       2893.71        69.58 o
 -13   3   1       2689.15       3608.60        78.14 o
 -11   3   1       2831.94       3119.29        66.86 o
  -9   3   1       1789.07       1436.19        38.28 o
  -7   3   1        397.41        412.53        15.64 o
  -5   3   1      12346.14      12831.90       261.54 o
  -3   3   1       5195.36       5035.07       105.20 o
  -1   3   1       6901.73       6875.65       141.66 o
   1   3   1      12412.45      14215.11       288.96 o
   3   3   1       5387.26       6822.18       140.16 o
   5   3   1         35.00        118.44        11.53 o
   7   3   1      14274.25      14629.43       299.11 o
   9   3   1       1876.21       2146.11        47.65 o
  11   3   1      12363.67      14585.52       299.11 o
  13   3   1       7859.42       8958.81       185.61 o
  15   3   1        389.53        295.27        14.91 o
  17   3   1        677.66        583.30        25.31 o
  19   3   1        838.43        661.48        27.68 o
  21   3   1        204.91        195.81        25.70 o
  23   3   1        620.84        703.48        32.81 o
  25   3   1       6690.26       6394.99       173.23 o
  27   3   1        457.91        463.89        55.00 o
  29   3   1       1416.60       1654.14        77.29 o
  31   3   1        138.18        140.40        41.21 o
  33   3   1       1392.81       1549.37        85.97 o
  35   3   1          8.05         29.80        50.82 o
  37   3   1         22.33        -13.81        66.39 o
 -38   4   1        535.44        491.58        82.01 o
 -36   4   1       1570.96       1518.58        88.82 o
 -34   4   1         38.69         53.68        45.21 o
 -32   4   1        406.63        475.15        50.22 o
 -30   4   1        424.48        457.00        45.21 o
 -28   4   1       3508.60       3842.49       131.62 o
 -26   4   1          0.35        -20.51        22.69 o
 -24   4   1        146.70        134.79        23.35 o
 -22   4   1       5192.28       5274.04       126.41 o
 -20   4   1          0.48         17.20        14.17 o
 -18   4   1       1317.65       1311.52        35.60 o
 -16   4   1        301.60        312.85        16.47 o
 -14   4   1       1833.68       1837.91        48.36 o
 -12   4   1        742.01       1089.37        35.40 o
 -10   4   1        420.01        366.46        14.91 o
  -8   4   1      18182.28      21433.66       436.64 o
  -6   4   1        854.97        869.48        24.75 o
  -4   4   1        170.89        244.27        13.17 o
  -2   4   1        499.84        600.69        16.80 o
   0   4   1      11889.62      11446.94       234.10 o
   2   4   1      21045.21      19642.86       399.44 o
   4   4   1        157.48         53.04         7.65 o
   6   4   1       3517.62       3168.78        68.00 o
   8   4   1        115.46         87.03         9.61 o
  10   4   1       2695.28       2921.06        64.61 o
  12   4   1       2628.44       3024.46        66.86 o
  14   4   1       2758.87       2521.01        57.41 o
  16   4   1       1780.92       1718.54        42.65 o
  18   4   1         55.49         20.63        15.23 o
  20   4   1         48.34         72.69        18.02 o
  22   4   1       2790.89       2749.63        73.53 o
  24   4   1        768.53        729.93        35.42 o
  26   4   1        100.72         70.35        28.73 o
  28   4   1        367.95        267.84        38.96 o
  30   4   1        233.89        276.61        49.35 o
  32   4   1        878.69        982.25        67.81 o
  34   4   1         11.05         29.38        49.14 o
  36   4   1          2.33         12.50        58.21 o
 -37   5   1       1032.67        839.88        74.91 o
 -35   5   1       1374.62       1356.01        81.68 o
 -33   5   1        439.97        420.75        56.27 o
 -31   5   1        116.25        140.97        42.17 o
 -29   5   1        344.81        338.46        41.98 o
 -27   5   1         28.47          0.07        26.65 o
 -25   5   1       8073.71       7986.88       211.20 o
 -23   5   1       7389.76       7263.44       192.56 o
 -21   5   1       5978.71       5784.76       155.31 o
 -19   5   1        882.72        793.73        27.65 o
 -17   5   1       2474.62       2453.74        57.41 o
 -15   5   1       3126.38       3621.79        79.61 o
 -13   5   1       2016.72       1790.91        43.49 o
 -11   5   1        361.60        293.22        20.99 o
  -9   5   1       4856.38       5023.82       107.08 o
  -7   5   1       3318.14       3389.36        73.63 o
  -5   5   1       8445.76       8785.30       181.49 o
  -3   5   1      27531.44      29204.26       593.72 o
  -1   5   1       5124.07       5956.32       124.35 o
   1   5   1       1394.44       1252.24        30.37 o
   3   5   1        277.47        287.68        17.29 o
   5   5   1        173.11        204.50        17.70 o
   7   5   1         45.43        145.00        12.76 o
   9   5   1      30810.55      33567.01       748.36 o
  11   5   1       2833.54       2341.84        53.71 o
  13   5   1       2583.83       2498.04        57.84 o
  15   5   1       2093.62       2010.32        56.35 o
  17   5   1        283.28        245.22        22.31 o
  19   5   1        141.52        145.81        19.57 o
  21   5   1        423.16        410.69        26.09 o
  23   5   1       1097.71       1008.85        40.86 o
  25   5   1          0.48        -16.86        31.57 o
  27   5   1        238.09        208.34        38.00 o
  29   5   1        350.22        294.20        44.41 o
  31   5   1       2617.79       2876.11       127.59 o
  33   5   1        632.66        721.27        97.11 o
  35   5   1         40.82          0.28        53.45 o
 -36   6   1        276.28        293.07        59.46 o
 -34   6   1        606.46        631.05        61.41 o
 -32   6   1       1416.43       1514.89        82.90 o
 -30   6   1        197.43        152.89        42.17 o
 -28   6   1        641.89        623.11        51.02 o
 -26   6   1       2814.73       2541.23       110.00 o
 -24   6   1        463.55        450.67        36.67 o
 -22   6   1       3918.51       3833.46       109.05 o
 -20   6   1       5530.26       4928.19       134.60 o
 -18   6   1       6937.16       6409.68       151.63 o
 -16   6   1       1988.24       1896.30        47.65 o
 -14   6   1       1581.66       1298.67        37.75 o
 -12   6   1      10089.13      10431.56       217.18 o
 -10   6   1        118.90        107.27        12.63 o
  -8   6   1       6527.35       7771.62       161.94 o
  -6   6   1       4304.21       4810.94       102.94 o
  -4   6   1       1677.98       1817.17        42.72 o
  -2   6   1      11181.48      11940.41       246.12 o
   0   6   1      14184.64      14919.31       306.25 o
   2   6   1      20479.86      23365.25       476.47 o
   4   6   1        959.77       1251.11        32.27 o
   6   6   1        881.36        860.27        27.39 o
   8   6   1        200.81        266.67        16.29 o
  10   6   1       2244.39       2186.14        51.81 o
  12   6   1        112.03         93.30        13.53 o
  14   6   1       1835.98       1484.40        39.34 o
  16   6   1       7998.97       8349.99       217.45 o
  18   6   1       1619.10       1527.59        46.85 o
  20   6   1        281.33        277.06        25.14 o
  22   6   1          5.54          0.73        23.86 o
  24   6   1       4913.09       4445.86       126.22 o
  26   6   1        304.52        356.77        47.64 o
  28   6   1        254.89        281.95        43.01 o
  30   6   1        275.06        300.00        70.71 o
  32   6   1       1519.53       1809.05        93.28 o
  34   6   1          0.42          9.58        54.02 o
 -35   7   1       1972.23       1968.00       119.31 o
 -33   7   1          6.00          0.64        46.69 o
 -31   7   1         37.35         35.32        41.98 o
 -29   7   1        133.79        130.27        33.77 o
 -27   7   1       1973.79       1777.95        89.28 o
 -25   7   1        379.88        363.09        34.99 o
 -23   7   1        619.11        619.83        43.42 o
 -21   7   1       4231.74       3745.93       111.60 o
 -19   7   1       1488.45       1317.55        51.63 o
 -17   7   1       8501.75       8902.89       206.47 o
 -15   7   1        406.17        370.60        21.90 o
 -13   7   1       5411.91       5497.44       118.69 o
 -11   7   1        181.34        201.05        15.64 o
  -9   7   1          7.75          3.63        11.04 o
  -7   7   1       3747.38       3746.26        82.65 o
  -5   7   1      11045.98      11693.90       241.98 o
  -3   7   1       3735.25       4084.36        89.04 o
  -1   7   1       3490.85       3626.44        79.24 o
   1   7   1      18445.35      19665.37       402.82 o
   3   7   1        260.71        300.34        31.92 o
   5   7   1       1447.39       1485.84        39.07 o
   7   7   1        357.90        447.15        20.16 o
   9   7   1       2989.04       2942.65        67.21 o
  11   7   1        201.83        198.65        16.80 o
  13   7   1       2134.83       2086.46        52.16 o
  15   7   1       4246.86       3867.44        96.76 o
  17   7   1       1786.31       1637.11        50.34 o
  19   7   1       2567.21       2237.88        87.68 o
  21   7   1        439.42        424.44        33.77 o
  23   7   1       5491.27       5517.42       153.24 o
  25   7   1       1027.50        926.96        48.26 o
  27   7   1        326.04        286.24        43.01 o
  29   7   1       1491.81       1533.70        78.61 o
  31   7   1        398.95        487.07        57.39 o
  33   7   1        213.21        151.66        56.27 o
  35   7   1         10.96         33.14        99.41 o
 -34   8   1       1123.45       1217.91       101.53 o
 -32   8   1        226.31        152.05        62.12 o
 -30   8   1         15.95         76.64        45.39 o
 -28   8   1       1400.44       1433.49        64.67 o
 -26   8   1        359.98        422.03        38.66 o
 -24   8   1         38.81         69.91        29.61 o
 -22   8   1        474.52        533.04        41.45 o
 -20   8   1        837.77        834.47        43.44 o
 -18   8   1       1613.69       1458.35        82.90 o
 -16   8   1       1269.79       1239.34        43.24 o
 -14   8   1      11034.20      11031.26       253.40 o
 -12   8   1       9272.41       9454.66       198.75 o
 -10   8   1        205.09        153.12        16.25 o
  -8   8   1        232.60        226.72        23.92 o
  -6   8   1       1493.11       1217.58        34.75 o
  -4   8   1         94.98        145.87        14.52 o
  -2   8   1       1679.65       1617.13        41.23 o
   0   8   1       4457.64       4474.64        97.29 o
   2   8   1       1344.90       1209.20        64.63 o
   4   8   1        226.76        245.72        17.06 o
   6   8   1         26.89         15.77        13.63 o
   8   8   1       5319.56       4797.05       105.18 o
  10   8   1       5597.60       5650.69       122.49 o
  12   8   1       1638.19       1486.18        41.99 o
  14   8   1       6123.69       6284.97       149.66 o
  16   8   1       4799.90       4417.15       109.12 o
  18   8   1        777.61        718.18        49.42 o
  20   8   1         10.24         12.43        24.85 o
  22   8   1          9.98         -0.31        27.41 o
  24   8   1        214.72        270.76        34.43 o
  26   8   1          4.83         20.91        32.21 o
  28   8   1        302.69        202.86        48.82 o
  30   8   1       1318.20       1158.23        74.09 o
  32   8   1        524.20        480.30        67.97 o
  34   8   1        197.26        237.48       110.45 o
 -33   9   1       1287.54       1612.63       171.20 o
 -31   9   1         42.32         51.39        69.97 o
 -29   9   1        294.19        243.85        47.62 o
 -27   9   1        992.05       1012.90        68.46 o
 -25   9   1          1.07        -25.88        36.05 o
 -23   9   1        315.22        316.87        41.45 o
 -21   9   1         50.32         64.54        36.05 o
 -19   9   1        687.35        811.97        52.02 o
 -17   9   1       1455.60       1402.71        78.11 o
 -15   9   1        225.25        214.71        31.89 o
 -13   9   1      10855.48      11034.66       329.47 o
 -11   9   1        473.23        550.66        34.43 o
  -9   9   1        139.37         78.95        17.75 o
  -7   9   1         69.40         42.35        16.25 o
  -5   9   1         27.48         32.19        14.94 o
  -3   9   1       1364.07       1506.62        41.49 o
  -1   9   1        697.83        624.15        25.58 o
   1   9   1       2615.90       2282.33        55.88 o
   3   9   1       1113.28       1127.13        34.38 o
   5   9   1          0.33        -13.14        15.03 o
   7   9   1         18.62          6.13        15.46 o
   9   9   1       5057.01       5023.52       110.43 o
  11   9   1       1606.82       1700.75        47.71 o
  13   9   1       5921.38       5703.86       126.24 o
  15   9   1       1734.56       1608.55        59.22 o
  17   9   1       1636.34       1684.27        61.31 o
  19   9   1         57.67         65.90        27.41 o
  21   9   1         68.25         31.19        26.90 o
  23   9   1       1017.30        898.60        50.23 o
  25   9   1         56.77         65.35        34.10 o
  27   9   1         92.86         91.21        38.25 o
  29   9   1          4.72        -20.68        46.69 o
  31   9   1        142.83         82.84       110.45 o
 -32  10   1        226.21        220.91       110.45 o
 -30  10   1          0.21        -19.15        51.80 o
 -28  10   1        226.81        150.81        49.46 o
 -26  10   1       1561.81       1759.81        85.97 o
 -24  10   1        162.42        149.64        41.21 o
 -22  10   1        662.69        593.04        52.02 o
 -20  10   1        269.90        267.79        43.50 o
 -18  10   1        516.55        584.57        47.83 o
 -16  10   1        698.53        626.78        64.42 o
 -14  10   1        333.59        352.07        33.77 o
 -12  10   1        386.58        348.71        33.77 o
 -10  10   1       1037.95       1189.96        67.70 o
  -8  10   1        253.62        260.73        28.50 o
  -6  10   1        213.02        208.70        24.55 o
  -4  10   1        490.14        603.64        44.01 o
  -2  10   1       1749.78       1785.54        71.97 o
   0  10   1       8275.28       7796.39       183.23 o
   2  10   1       7402.16       7622.33       178.76 o
   4  10   1       1661.22       1649.50        50.77 o
   6  10   1         16.71         20.99        19.47 o
   8  10   1         62.44         58.69        22.06 o
  10  10   1        195.50        104.46        22.82 o
  12  10   1       3040.95       2720.30        84.75 o
  14  10   1        263.04        287.76        31.45 o
  16  10   1       2688.32       2369.40        79.85 o
  18  10   1        156.76        105.98        38.00 o
  20  10   1         53.17         79.59        38.00 o
  22  10   1        551.00        619.87        90.13 o
  24  10   1       1812.11       1825.75       115.32 o
  26  10   1        633.45        645.05       114.29 o
  28  10   1        105.71        205.13        75.26 o
 -29  11   1         53.42         -4.94        73.89 o
 -27  11   1        115.19         86.28        51.15 o
 -25  11   1        122.56        102.00        50.16 o
 -23  11   1        273.51        348.21        52.02 o
 -21  11   1         41.78         90.99        43.50 o
 -19  11   1          0.09          0.46        38.00 o
 -17  11   1          5.28         16.57        35.07 o
 -15  11   1       1186.44       1124.06        94.42 o
 -13  11   1        774.31        838.60        48.26 o
 -11  11   1        425.36        428.63        38.51 o
  -9  11   1       2435.85       2384.36        91.67 o
  -7  11   1       2328.82       2295.09       111.20 o
  -5  11   1         19.78         32.01        27.41 o
  -3  11   1        702.62        687.37        40.54 o
  -1  11   1       1996.16       2112.03        71.72 o
   1  11   1       3530.25       3756.59       110.50 o
   3  11   1        112.33         96.58        29.61 o
   5  11   1         34.86         21.73        26.65 o
   7  11   1         21.24         21.22        28.50 o
   9  11   1       1744.87       1909.25        81.08 o
  11  11   1         97.54        108.34        37.10 o
  13  11   1        102.46        180.28        80.08 o
  15  11   1        941.78        853.22       182.25 o
  17  11   1          0.49        -35.90        46.86 o
  19  11   1        310.28        150.44        48.70 o
  21  11   1        182.22        140.93        52.61 o
  23  11   1        725.64        834.25        76.08 o
  25  11   1        930.70        959.70        87.80 o
  27  11   1          3.01         33.14       104.93 o
 -26  12   1        164.41        292.70       104.93 o
 -24  12   1         37.53         -2.76        62.48 o
 -22  12   1          1.75        -19.33        58.58 o
 -20  12   1        643.20        713.97        74.20 o
 -18  12   1         90.57        136.73        66.27 o
 -16  12   1        103.39         85.80        54.25 o
 -14  12   1       2174.66       2071.60       187.77 o
 -12  12   1        131.17        121.76        38.00 o
 -10  12   1         50.06         23.32        36.13 o
  -8  12   1        151.15         81.46        40.08 o
  -6  12   1       1707.89       2106.93        88.18 o
  -4  12   1        174.69         96.25        36.05 o
  -2  12   1          6.65         -0.20        28.90 o
   0  12   1        257.43        334.09        42.25 o
   2  12   1         16.61          0.23        29.73 o
   4  12   1        219.57        198.13        32.79 o
   6  12   1        197.83        156.29        38.75 o
   8  12   1       2176.57       2134.97        88.18 o
  10  12   1        299.90        335.01        44.64 o
  12  12   1          0.15        -13.45        44.78 o
  14  12   1          4.46         16.57        50.77 o
  16  12   1          6.06         28.60        54.25 o
  18  12   1        235.37        223.08        64.35 o
  20  12   1         28.02         26.04        54.25 o
  22  12   1         28.96         16.20        58.19 o
  24  12   1         67.91          2.85        62.25 o
  26  12   1          0.89        -27.61        99.41 o
 -23  13   1        571.04        618.54       121.50 o
 -21  13   1          0.88         41.88        69.97 o
 -19  13   1         27.14          5.52        62.12 o
 -17  13   1          2.19        -16.57        54.67 o
 -15  13   1         15.97         44.18        54.67 o
 -13  13   1        479.82        315.95        64.35 o
 -11  13   1        124.92        108.91        43.29 o
  -9  13   1        129.01        144.14        43.50 o
  -7  13   1          9.53         20.99        40.08 o
  -5  13   1         42.64         54.94        39.24 o
  -3  13   1        183.44        165.80        44.02 o
  -1  13   1         47.11         75.68        40.30 o
   1  13   1        213.61        229.19        37.20 o
   3  13   1         12.76         -5.22        36.53 o
   5  13   1          0.30         14.07        38.00 o
   7  13   1       1842.71       1892.28        88.18 o
   9  13   1        380.13        453.26        51.02 o
  11  13   1        269.50        128.01        54.25 o
  13  13   1        657.28        648.04        74.56 o
  15  13   1        669.79        766.97        78.10 o
  17  13   1        132.46         80.08        62.48 o
  19  13   1        130.75        134.96        62.12 o
  21  13   1         34.85         45.16        66.04 o
 -18  14   1         65.01         77.16        68.26 o
 -16  14   1         68.48         69.03        66.39 o
 -14  14   1          4.84         46.94        62.48 o
 -12  14   1        130.62        106.60        64.35 o
 -10  14   1       1169.46       1364.22        99.52 o
  -8  14   1          1.49         14.94        45.63 o
  -6  14   1          1.51         -3.61        44.41 o
  -4  14   1        401.41        499.45        59.11 o
  -2  14   1         77.52         98.39        49.70 o
   0  14   1          1.04         29.17        49.88 o
   2  14   1        133.01        114.25        62.12 o
   4  14   1          1.53         43.28        46.24 o
   6  14   1          1.04         28.38        46.69 o
   8  14   1         21.46         38.15        46.69 o
  10  14   1         66.77        153.43        63.51 o
  12  14   1        205.81        237.48        66.39 o
  14  14   1          2.07          0.00        62.48 o
  16  14   1          5.90        -48.13        68.26 o
  18  14   1         27.67        165.68        93.89 o
 -15  15   1         30.11         22.09       104.93 o
 -13  15   1        223.73        463.91       127.02 o
 -11  15   1          5.38        -19.41        68.26 o
  -9  15   1         64.19         88.26        56.27 o
  -7  15   1         34.50         66.48        62.53 o
  -5  15   1        326.28        320.92        57.22 o
  -3  15   1        132.02         80.90        72.17 o
  -1  15   1        191.00        238.86        69.97 o
   1  15   1         20.18          5.52        66.39 o
   3  15   1        344.55        355.37        77.81 o
   5  15   1        544.64        690.73        82.01 o
   7  15   1         97.50        138.07        93.89 o
   9  15   1         12.35        105.53        80.08 o
  11  15   1         10.39         11.05       110.45 o
  13  15   1         23.93        -93.89       110.45 o
 -10  16   1          1.28         71.79       138.07 o
  -8  16   1          3.67         17.85        82.27 o
  -6  16   1          7.26         27.61       115.98 o
  -4  16   1        455.54        463.91       138.07 o
  -2  16   1          5.59         45.50        80.90 o
   0  16   1         33.91         81.84        88.36 o
   2  16   1        188.61        325.84       115.98 o
   4  16   1        351.18        403.16       121.50 o
 -38   0   2          4.63        -33.14        93.89 o
 -36   0   2       1059.38       1330.97       138.07 o
 -34   0   2        592.01        662.72        99.41 o
 -32   0   2        214.95        104.93        66.27 o
 -30   0   2        479.81        350.17        44.78 o
 -28   0   2       1697.08       1610.93        82.01 o
 -26   0   2      18313.50      17813.88       521.85 o
 -24   0   2       9690.03       9066.19       269.91 o
 -22   0   2        173.44        185.58        21.86 o
 -20   0   2       4707.47       4269.73       131.77 o
 -18   0   2       1961.18       2754.21        87.11 o
 -16   0   2       8995.25      11265.04       329.47 o
 -14   0   2      10412.34      11219.00       326.28 o
 -12   0   2        499.32        249.24        27.51 o
 -10   0   2      22855.59      24618.28       706.79 o
  -8   0   2        684.11        540.26        21.09 o
  -6   0   2      84950.58      88625.61      2532.43 o
  -4   0   2      16234.58      17428.51       500.60 o
  -2   0   2        993.57       1234.02        38.26 o
   0   0   2       1748.93       1673.23        63.75 o
   2   0   2      27919.72      29804.06       853.46 o
   4   0   2      53919.57      58686.80      1678.97 o
   6   0   2      35309.81      37630.42      1079.84 o
   8   0   2       3106.47       3167.09        94.56 o
  10   0   2       4536.05       4998.00       149.79 o
  12   0   2      20176.20      22471.98       647.26 o
  14   0   2          2.11         -6.35        13.21 o
  16   0   2       2307.55       2160.08       162.88 o
  18   0   2       3782.76       3031.56       100.27 o
  20   0   2      11138.42      10914.72       396.36 o
  22   0   2       1467.95       1274.81        82.84 o
  24   0   2      13350.24      14123.24       513.51 o
  26   0   2       7836.99       7152.45       334.12 o
  28   0   2       2040.50       2076.71       124.26 o
  30   0   2        148.29        110.90        57.99 o
  32   0   2       2084.89       2035.50       121.50 o
  34   0   2        175.74         99.07       102.17 o
  36   0   2         18.41         46.94        66.39 o
 -39   1   2        705.75        741.27        91.71 o
 -37   1   2         26.55         77.32        62.48 o
 -35   1   2        913.39        839.71        79.98 o
 -33   1   2       2852.60       2738.57       108.32 o
 -31   1   2       1008.05        984.15        59.30 o
 -29   1   2        187.60        133.03        28.01 o
 -27   1   2       2013.10       2050.97        74.93 o
 -25   1   2       4483.08       4253.17        94.98 o
 -23   1   2       3651.01       3876.56        86.29 o
 -21   1   2       1749.03       1808.65        44.19 o
 -19   1   2       9566.99       9710.16       201.77 o
 -17   1   2        192.51        297.58        19.76 o
 -15   1   2        684.14        609.82        22.64 o
 -13   1   2       2176.84       2148.04        48.06 o
 -11   1   2       1262.89       1309.62        30.37 o
  -9   1   2      11530.91      12517.21       256.27 o
  -7   1   2        262.64        310.39        10.78 o
  -5   1   2        867.52       1039.87        23.23 o
  -3   1   2       2715.14       2706.57        61.23 o
  -1   1   2       7701.60       7777.45       172.89 o
   1   1   2       4745.06       4792.23        98.82 o
   3   1   2        249.60        280.19         8.98 o
   5   1   2      33457.04      36386.87       807.63 o
   7   1   2       8789.87       9242.02       208.44 o
   9   1   2       7121.79       7499.93       169.92 o
  11   1   2        690.83        608.55        24.86 o
  13   1   2          5.13         10.94         7.49 o
  15   1   2       4558.88       4721.63       101.22 o
  17   1   2       4099.20       4337.83       104.18 o
  19   1   2        224.54        253.29        26.43 o
  21   1   2         92.18         73.89        21.29 o
  23   1   2       7311.33       7752.32       205.71 o
  25   1   2       2378.90       2219.37        73.14 o
  27   1   2       1912.93       1764.22        66.19 o
  29   1   2         27.44          9.39        31.51 o
  31   1   2       1506.06       1553.90        79.93 o
  33   1   2        306.28        314.73        44.05 o
  35   1   2        831.76        867.24        72.23 o
  37   1   2         22.75         66.27        99.41 o
 -38   2   2        111.82        134.34        72.17 o
 -36   2   2        134.49         82.48        60.44 o
 -34   2   2       2338.73       2232.96        96.68 o
 -32   2   2       3480.54       3540.77       126.29 o
 -30   2   2         11.49         55.40        32.85 o
 -28   2   2       1527.56       1280.69        60.41 o
 -26   2   2       1080.45        998.02        38.69 o
 -24   2   2        461.79        392.22        21.57 o
 -22   2   2        487.33        454.29        20.74 o
 -20   2   2       2979.97       2953.81        67.21 o
 -18   2   2       1359.70       1100.32        29.83 o
 -16   2   2        391.68        396.72        20.58 o
 -14   2   2         12.98          7.46        12.23 o
 -12   2   2      22720.46      23381.10       475.72 o
 -10   2   2      50077.12      54493.78      1104.02 o
  -8   2   2      19146.43      19429.31       394.93 o
  -6   2   2      20900.48      24053.64       488.50 o
  -4   2   2       6921.80       8043.98       163.83 o
  -2   2   2     100352.66     106031.58      2345.10 o
   0   2   2      22734.86      25709.83       521.19 o
   2   2   2       6521.47       6129.18       126.26 o
   4   2   2      93268.78     100633.04      2033.45 o
   6   2   2        778.82        804.35        20.16 o
   8   2   2      49341.23      51434.77      1041.64 o
  10   2   2      24702.40      24748.57       503.90 o
  12   2   2       2865.15       2259.54        50.64 o
  14   2   2        586.02        757.35        25.63 o
  16   2   2       6528.37       6306.88       147.69 o
  18   2   2       5810.30       5397.54       128.40 o
  20   2   2       1953.04       1939.70        69.46 o
  22   2   2       1370.25       1354.09        56.89 o
  24   2   2       2463.44       2430.40        77.24 o
  26   2   2        221.67        169.56        31.00 o
  28   2   2         85.67         76.14        31.00 o
  30   2   2        451.21        500.25        42.06 o
  32   2   2       4129.90       4847.44       181.75 o
  34   2   2       1165.73       1268.75       110.99 o
  36   2   2         42.60         40.43        58.40 o
  38   2   2        438.97        502.56       132.54 o
 -39   3   2         31.91         33.14        99.41 o
 -37   3   2         41.31         22.46        47.92 o
 -35   3   2        170.36        172.02        61.37 o
 -33   3   2        390.49        489.44        51.02 o
 -31   3   2       2740.27       2936.42       109.26 o
 -29   3   2        429.91        300.25        38.23 o
 -27   3   2       1184.26       1347.20        52.71 o
 -25   3   2       1568.56       1609.62        64.57 o
 -23   3   2        264.89        283.47        18.78 o
 -21   3   2       2551.28       2457.54        57.76 o
 -19   3   2       4476.56       4979.70       107.81 o
 -17   3   2       1765.80       1910.75        47.77 o
 -15   3   2       1050.92        931.69        39.76 o
 -13   3   2       2708.66       2556.59        56.81 o
 -11   3   2        193.83        233.82        11.04 o
  -9   3   2      10004.68      10719.76       220.19 o
  -7   3   2      25287.30      27401.18       556.14 o
  -5   3   2      37754.74      39633.14       803.02 o
  -3   3   2         17.70         66.49         7.44 o
  -1   3   2       3876.04       3440.62        78.52 o
   1   3   2       3868.81       3675.61        84.94 o
   3   3   2          2.36         14.02         6.62 o
   5   3   2      25909.38      27884.98       565.91 o
   7   3   2       1613.65       1436.06        39.13 o
   9   3   2       1023.34       1065.03        57.18 o
  11   3   2        443.85        565.49        18.94 o
  13   3   2       6883.42       7247.27       151.01 o
  15   3   2        255.78        229.13        19.60 o
  17   3   2       2970.57       3182.47        79.46 o
  19   3   2       5496.01       5566.68       132.31 o
  21   3   2        570.57        435.83        25.80 o
  23   3   2       3943.17       3878.36       111.81 o
  25   3   2        124.52        127.56        28.01 o
  27   3   2        296.30        302.03        33.58 o
  29   3   2        630.16        606.44        44.59 o
  31   3   2       1065.25       1053.38        67.68 o
  33   3   2        191.91        220.82        51.80 o
  35   3   2        337.12        257.37        59.30 o
  37   3   2        374.77        298.23       104.93 o
 -38   4   2         12.28          5.32        54.02 o
 -36   4   2        618.03        761.07        64.62 o
 -34   4   2        353.94        365.76        49.14 o
 -32   4   2         95.17         60.35        38.00 o
 -30   4   2         34.83         55.90        34.78 o
 -28   4   2        293.34        242.68        30.80 o
 -26   4   2       5905.74       5150.29       142.11 o
 -24   4   2        688.47        807.70        39.97 o
 -22   4   2       6954.02       6853.36       160.98 o
 -20   4   2      17746.74      17716.70       364.86 o
 -18   4   2        324.66        332.74        16.85 o
 -16   4   2        283.26        301.06        22.64 o
 -14   4   2        591.17        511.79        18.54 o
 -12   4   2         59.85         90.57         9.88 o
 -10   4   2       1761.38       2406.62        53.33 o
  -8   4   2      12210.48      13602.92       278.82 o
  -6   4   2      24121.40      24921.28       506.54 o
  -4   4   2          0.42         27.39         6.18 o
  -2   4   2        924.78       1125.93        32.93 o
   0   4   2       1816.53       2153.08        47.29 o
   2   4   2        147.08         43.52         7.65 o
   4   4   2      17271.39      17593.12       359.23 o
   6   4   2        455.15        316.36        14.82 o
   8   4   2         16.37         -1.45         8.49 o
  10   4   2       3779.17       4578.79        97.66 o
  12   4   2        353.05        360.21        16.25 o
  14   4   2       5569.78       6009.19       127.73 o
  16   4   2        309.90        363.26        21.97 o
  18   4   2       6525.60       6703.15       157.07 o
  20   4   2       9278.55       9104.33       210.89 o
  22   4   2        681.79        643.51        31.35 o
  24   4   2       1759.58       1620.30        61.41 o
  26   4   2        254.35        216.78        33.58 o
  28   4   2        410.96        328.10        43.29 o
  30   4   2         81.35         89.42        41.98 o
  32   4   2        134.42        130.02        49.88 o
  34   4   2        264.97        317.72        60.57 o
  36   4   2        113.22        149.11        99.41 o
 -39   5   2        702.17        876.84        93.48 o
 -37   5   2        275.60        261.58        56.27 o
 -35   5   2        117.97         98.00        46.69 o
 -33   5   2         97.31         68.89        43.64 o
 -31   5   2        196.29        150.95        41.45 o
 -29   5   2        221.94        155.75        30.80 o
 -27   5   2        107.56         65.53        26.90 o
 -25   5   2       5425.76       5114.08       141.46 o
 -23   5   2       3220.42       3006.89        88.96 o
 -21   5   2        499.87        511.91        27.03 o
 -19   5   2       5386.91       5519.97       130.87 o
 -17   5   2       1059.99       1169.07        35.55 o
 -15   5   2       2502.99       2764.34        63.09 o
 -13   5   2        233.73        307.66        15.18 o
 -11   5   2       1683.40       1982.91        45.75 o
  -9   5   2       1680.11       1176.52        29.91 o
  -7   5   2       1024.07       1432.27        34.36 o
  -5   5   2       2902.65       4043.37        86.35 o
  -3   5   2      40538.99      45558.54       923.64 o
  -1   5   2         87.39         64.81        11.45 o
   1   5   2      11607.08      13060.46       267.92 o
   3   5   2        575.91        507.24        28.53 o
   5   5   2       5869.92       7019.27       146.53 o
   7   5   2       3811.89       4652.75        99.57 o
   9   5   2         70.61         39.76        10.78 o
  11   5   2       3758.59       3722.50        81.50 o
  13   5   2       1366.67       1330.09        35.19 o
  15   5   2       4861.89       4898.32       116.56 o
  17   5   2          2.19          5.88        16.70 o
  19   5   2       2158.13       2267.75        69.61 o
  21   5   2       1596.66       1630.95        51.27 o
  23   5   2       7884.98       7747.14       187.16 o
  25   5   2        537.82        555.17        39.30 o
  27   5   2        118.86         95.73        38.00 o
  29   5   2         33.50         15.11        39.24 o
  31   5   2        711.84        518.62        53.45 o
  33   5   2          1.28        -12.39        48.42 o
  35   5   2        317.02        347.27        75.65 o
 -38   6   2       2265.84       2804.97       220.91 o
 -36   6   2         36.54          5.16        50.82 o
 -34   6   2          0.95        -26.46        45.21 o
 -32   6   2        631.62        601.56        57.37 o
 -30   6   2         88.68         20.40        32.21 o
 -28   6   2        198.02        198.12        32.96 o
 -26   6   2          0.01         -1.65        25.22 o
 -24   6   2        798.48        741.65        44.97 o
 -22   6   2       4314.61       4174.52       117.33 o
 -20   6   2        172.16        168.14        21.13 o
 -18   6   2        470.67        564.24        27.03 o
 -16   6   2       5896.68       6109.04       144.72 o
 -14   6   2       2929.04       3025.08        68.70 o
 -12   6   2       1168.47       1220.68        32.54 o
 -10   6   2        227.16        307.51        16.07 o
  -8   6   2       3661.13       3576.07        85.93 o
  -6   6   2      10845.96      10591.73       219.42 o
  -4   6   2      17525.89      17790.11       364.11 o
  -2   6   2       6428.44       7291.68       152.55 o
   0   6   2       2620.80       2576.06        57.75 o
   2   6   2       1653.29       1432.89        41.95 o
   4   6   2       3420.09       3559.37        77.76 o
   6   6   2       3987.14       4697.74       101.43 o
   8   6   2        946.94        785.15        25.14 o
  10   6   2       2281.62       2811.88        69.28 o
  12   6   2          7.84         23.51        12.16 o
  14   6   2        752.79        660.75        28.97 o
  16   6   2          6.96          3.08        15.98 o
  18   6   2         82.81         82.34        20.19 o
  20   6   2        314.43        309.61        26.61 o
  22   6   2       2081.28       1915.76        64.55 o
  24   6   2         29.61         11.29        31.57 o
  26   6   2          4.81          8.68        36.05 o
  28   6   2        399.43        341.62        63.97 o
  30   6   2          1.01         11.94        43.29 o
  32   6   2          0.03        -21.12        50.47 o
  34   6   2          1.36         27.68        55.60 o
 -35   7   2         14.43         21.06        62.12 o
 -33   7   2         99.73         69.36        50.89 o
 -31   7   2        115.39         74.47        35.74 o
 -29   7   2         59.52         53.55        31.67 o
 -27   7   2        108.41        121.25        31.30 o
 -25   7   2        261.71        244.31        31.00 o
 -23   7   2         41.27         48.00        25.46 o
 -21   7   2        456.74        505.39        36.69 o
 -19   7   2         19.98         25.39        19.01 o
 -17   7   2        900.63        858.35        34.92 o
 -15   7   2       3275.11       3270.70        83.42 o
 -13   7   2       4228.78       4280.61        94.64 o
 -11   7   2         29.10         25.93        12.16 o
  -9   7   2        221.15        400.88        19.01 o
  -7   7   2          1.55         21.78        11.08 o
  -5   7   2         56.34         63.30        11.95 o
  -3   7   2         38.62        154.00        16.37 o
  -1   7   2       2541.26       2520.07        57.75 o
   1   7   2         35.01         75.00        12.02 o
   3   7   2       2128.49       2224.29        52.16 o
   5   7   2       2306.64       2542.05        58.58 o
   7   7   2        149.95        172.43        14.77 o
   9   7   2         12.38         28.66        13.34 o
  11   7   2       4249.68       4404.12        96.92 o
  13   7   2        611.50        512.64        25.97 o
  15   7   2        204.89        166.86        19.76 o
  17   7   2         96.37         67.72        21.13 o
  19   7   2         43.97         40.46        20.64 o
  21   7   2        264.02        255.23        30.00 o
  23   7   2        394.09        317.99        33.45 o
  25   7   2         18.70         -4.57        40.40 o
  27   7   2         37.84         73.93        39.77 o
  29   7   2         15.81        -36.09        43.29 o
  31   7   2         26.30         58.31        50.82 o
  33   7   2        332.35        443.65        66.81 o
 -34   8   2        163.78        201.89        69.97 o
 -32   8   2          0.38        -56.52        56.52 o
 -30   8   2          6.24        -27.61        40.30 o
 -28   8   2        417.70        489.86        49.88 o
 -26   8   2        251.46        178.74        38.00 o
 -24   8   2         11.23         -7.71        32.27 o
 -22   8   2          4.22         -4.00        29.65 o
 -20   8   2        203.78        250.06        32.33 o
 -18   8   2        626.58        498.56        29.97 o
 -16   8   2         46.61         53.12        19.99 o
 -14   8   2        138.90        188.09        21.27 o
 -12   8   2        850.17        791.26        32.81 o
 -10   8   2        338.44        318.92        18.89 o
  -8   8   2        165.82        223.31        16.88 o
  -6   8   2          7.33         43.52        14.62 o
  -4   8   2        297.66        339.47        25.96 o
  -2   8   2         38.04         47.70        12.54 o
   0   8   2       3769.28       3812.23        85.20 o
   2   8   2       2076.47       2332.47        55.49 o
   4   8   2        326.79        314.01        18.21 o
   6   8   2        377.56        350.47        19.45 o
   8   8   2       1277.12       1261.30        37.09 o
  10   8   2        626.12        590.81        25.03 o
  12   8   2        110.89        120.65        18.54 o
  14   8   2         93.72        110.69        20.64 o
  16   8   2        488.48        442.92        27.61 o
  18   8   2          0.03        -15.94        22.69 o
  20   8   2       1076.62       1172.23        81.31 o
  22   8   2        811.72        814.81        46.94 o
  24   8   2        109.46         26.84        32.21 o
  26   8   2         94.43         81.46        40.08 o
  28   8   2        102.09         86.18        47.62 o
  30   8   2          2.18         -0.24        48.82 o
  32   8   2          1.14         35.90        74.56 o
 -33   9   2          4.23         51.64        72.17 o
 -31   9   2         32.09         16.21        45.90 o
 -29   9   2         21.93         56.25        44.41 o
 -27   9   2         37.43         39.31        41.98 o
 -25   9   2         44.55         37.85        37.10 o
 -23   9   2        335.24        396.83        43.50 o
 -21   9   2       1150.21        999.40        61.13 o
 -19   9   2       1774.97       1617.64        81.89 o
 -17   9   2        403.64        433.14        43.84 o
 -15   9   2        643.74        650.02        46.23 o
 -13   9   2         20.34         19.17        23.35 o
 -11   9   2        287.91        304.42        27.41 o
  -9   9   2        116.11        112.97        24.07 o
  -7   9   2         56.24         76.26        18.72 o
  -5   9   2       6886.35       6975.03       163.96 o
  -3   9   2       9257.53       9696.64       224.74 o
  -1   9   2        884.97        773.75        32.81 o
   1   9   2       7679.74       7867.55       183.74 o
   3   9   2       4857.70       4795.78       116.05 o
   5   9   2       1367.84       1190.78        65.51 o
   7   9   2        659.69        627.95        27.13 o
   9   9   2          5.28         12.83        17.46 o
  11   9   2        157.81        177.31        20.49 o
  13   9   2        220.80        179.93        23.48 o
  15   9   2          7.76         18.80        21.13 o
  17   9   2       2610.29       2387.08        78.66 o
  19   9   2       1619.46       1487.91        71.61 o
  21   9   2        181.37        134.76        34.28 o
  23   9   2         15.33          5.41        31.00 o
  25   9   2         26.32         40.04        33.14 o
  27   9   2        106.36         51.55        47.13 o
  29   9   2         22.52         13.69        49.88 o
  31   9   2        100.22         93.89        99.41 o
 -32  10   2         46.07        120.73        69.97 o
 -30  10   2          8.31          0.94        51.80 o
 -28  10   2        151.06        244.17        52.37 o
 -26  10   2         90.22         24.02        47.62 o
 -24  10   2        551.28        456.45        49.88 o
 -22  10   2          2.35        -31.86        37.55 o
 -20  10   2        602.02        550.30        64.25 o
 -18  10   2       2201.18       2296.37        92.36 o
 -16  10   2        163.30        140.59        33.05 o
 -14  10   2          2.71         15.79        27.86 o
 -12  10   2       1203.39       1115.39        67.73 o
 -10  10   2        317.15        372.04        33.77 o
  -8  10   2        155.70        117.90        27.41 o
  -6  10   2       2860.91       2811.99        76.99 o
  -4  10   2       1206.22       1162.11        48.83 o
  -2  10   2       1687.56       1636.50        51.73 o
   0  10   2        427.28        320.74        25.97 o
   2  10   2       6646.81       7370.20       195.85 o
   4  10   2       1574.78       1528.64        49.79 o
   6  10   2        879.65        819.19        36.85 o
   8  10   2        176.05        278.70        41.68 o
  10  10   2        310.20        312.31        27.83 o
  12  10   2         30.31         21.44        25.86 o
  14  10   2        153.71        154.37        32.50 o
  16  10   2       2447.65       2217.95        87.11 o
  18  10   2        274.44        275.78        40.44 o
  20  10   2        176.15         70.45        38.09 o
  22  10   2         35.00         14.33        40.30 o
  24  10   2         72.77         27.71        47.14 o
  26  10   2          1.34         19.77        60.44 o
 -29  11   2        582.31        596.01        87.28 o
 -27  11   2        106.87        142.98        53.69 o
 -25  11   2          6.42          4.57        47.62 o
 -23  11   2         86.03         68.33        43.29 o
 -21  11   2         79.72         40.60        40.30 o
 -19  11   2        916.77        804.79        71.24 o
 -17  11   2        406.20        392.19        88.53 o
 -15  11   2        665.94        675.32        46.09 o
 -13  11   2       3486.57       3513.03       108.36 o
 -11  11   2       1097.50       1254.08        56.56 o
  -9  11   2          0.38        -27.41        27.41 o
  -7  11   2        182.75        234.45        31.51 o
  -5  11   2       2724.29       2937.66        92.47 o
  -3  11   2       1393.69       1550.19        53.05 o
  -1  11   2         31.25         36.70        22.49 o
   1  11   2       2447.67       2508.23        71.57 o
   3  11   2       1926.71       2165.23       102.69 o
   5  11   2        158.02        186.49        26.18 o
   7  11   2        234.84        327.20        29.86 o
   9  11   2       1321.68       1192.83        55.12 o
  11  11   2        638.84        555.45        60.44 o
  13  11   2       3630.75       3534.80       229.19 o
  15  11   2        564.25        664.61        66.04 o
  17  11   2       1449.60       1395.23        87.80 o
  19  11   2         52.31         39.54        48.70 o
  21  11   2         16.18         70.57        52.61 o
  23  11   2         39.27         -0.74        58.19 o
  25  11   2          8.65        -38.66        58.58 o
 -26  12   2         45.82         27.61        88.36 o
 -24  12   2          9.81         49.70        66.39 o
 -22  12   2        372.71        302.81        64.35 o
 -20  12   2        149.19         74.56        54.67 o
 -18  12   2        145.43         91.12        54.67 o
 -16  12   2        117.19        136.43        52.61 o
 -14  12   2        289.61        250.05        71.96 o
 -12  12   2       1016.34        828.07        59.11 o
 -10  12   2       1536.31       1703.76       112.60 o
  -8  12   2        314.85        335.40        43.29 o
  -6  12   2        447.93        591.52        85.77 o
  -4  12   2        110.48        115.03        39.27 o
  -2  12   2         21.68          1.04        40.60 o
   0  12   2         19.80          4.45        29.61 o
   2  12   2        937.39        997.77        55.80 o
   4  12   2        229.13        307.36        35.58 o
   6  12   2        246.10        338.40        37.02 o
   8  12   2        234.88        250.41        43.50 o
  10  12   2        345.56        395.35        80.08 o
  12  12   2       1519.27       1533.85        95.62 o
  14  12   2         12.43         49.70        50.77 o
  16  12   2          1.51         49.09        52.61 o
  18  12   2       1174.93       1167.15       160.16 o
  20  12   2          0.05         -7.30        58.20 o
  22  12   2         14.07          7.66        60.44 o
  24  12   2         75.94         93.89        99.41 o
 -23  13   2        176.07        132.54        99.41 o
 -21  13   2        797.04        994.46        91.71 o
 -19  13   2        392.18        412.94        70.29 o
 -17  13   2       1661.34       1977.19       117.15 o
 -15  13   2         60.46         34.61        60.75 o
 -13  13   2        672.97        608.20        58.06 o
 -11  13   2       1286.15       1191.91        72.09 o
  -9  13   2        176.93        161.70        45.21 o
  -7  13   2        172.69        182.94        43.29 o
  -5  13   2       1082.92       1001.95        63.61 o
  -3  13   2       1107.03        966.27       119.71 o
  -1  13   2         69.46         75.48        41.21 o
   1  13   2        668.81        747.95        59.14 o
   3  13   2       2328.30       3019.00        97.94 o
   5  13   2          0.73         -7.01        41.21 o
   7  13   2          5.21         29.49        47.30 o
   9  13   2        543.52        608.94        69.00 o
  11  13   2       2835.33       3369.34       367.26 o
  13  13   2         20.14         24.85        54.67 o
  15  13   2        761.38        954.45       165.68 o
  17  13   2       1466.66       1481.41       102.99 o
  19  13   2        223.86        356.05        74.56 o
  21  13   2        204.56        287.18       104.93 o
 -18  14   2        898.04        722.71        83.89 o
 -16  14   2        679.12        909.29       162.92 o
 -14  14   2          3.66        -16.74        64.35 o
 -12  14   2        725.31        839.29        70.00 o
 -10  14   2        260.78        341.31        58.06 o
  -8  14   2        489.86        495.95        57.22 o
  -6  14   2          8.08         40.28        45.39 o
  -4  14   2       1213.29       1454.95        81.54 o
  -2  14   2       1560.30       1637.15        85.97 o
   0  14   2        228.66        183.10        47.62 o
   2  14   2       2316.93       2427.93       237.48 o
   4  14   2        460.60        441.92        73.89 o
   6  14   2         58.24         37.75        46.98 o
   8  14   2         47.14         21.72        58.19 o
  10  14   2        849.91        901.35        96.65 o
  12  14   2          5.91         36.15        64.35 o
  14  14   2         13.44         19.92        64.35 o
  16  14   2        521.24        554.91        79.41 o
 -15  15   2        344.72        596.45       138.07 o
 -13  15   2       1135.27       1203.95       143.59 o
 -11  15   2         10.67          4.90        55.21 o
  -9  15   2       1040.36        896.57        76.10 o
  -7  15   2        293.40        297.76        60.41 o
  -5  15   2        653.73        991.27        86.58 o
  -3  15   2        805.99       1015.12        75.14 o
  -1  15   2          0.89          1.17        64.35 o
   1  15   2        429.03        463.88       102.17 o
   3  15   2        944.43       1148.48        97.39 o
   5  15   2        422.39        489.04        83.89 o
   7  15   2        224.97        187.77       121.50 o
   9  15   2        332.89        402.85        88.80 o
  11  15   2        564.43        502.56       115.98 o
  13  15   2         43.96          0.00       104.93 o
  -8  16   2         28.22         44.18        82.01 o
  -6  16   2        245.76        199.97        83.89 o
  -4  16   2        232.69        391.65        93.48 o
  -2  16   2        496.07        646.15       127.02 o
   0  16   2         21.92        -38.66       115.98 o
   2  16   2        504.16        629.59       127.02 o
 -39   1   3        502.95        419.53        79.98 o
 -37   1   3        477.37        476.01        72.17 o
 -35   1   3        221.64        182.25        56.52 o
 -33   1   3        928.04       1037.71        79.98 o
 -31   1   3       1099.35        987.25        57.22 o
 -29   1   3       1917.18       1657.47        72.23 o
 -27   1   3         90.43         94.23        18.96 o
 -25   1   3         48.12         25.52        16.78 o
 -23   1   3       3279.55       3344.25        75.82 o
 -21   1   3        202.39        173.35        14.17 o
 -19   1   3         81.01        106.27        12.48 o
 -17   1   3       7975.55       9430.20       195.38 o
 -15   1   3        840.77        938.57        27.17 o
 -13   1   3       2109.18       2493.43        55.20 o
 -11   1   3       4621.24       4589.48        96.18 o
  -9   1   3       3619.72       3810.89        80.39 o
  -7   1   3        358.67        381.34        14.45 o
  -5   1   3        199.37        207.06        13.58 o
  -3   1   3        371.95        291.01        12.51 o
  -1   1   3      44965.86      51626.17      1044.27 o
   1   1   3         15.29         -4.49         5.00 o
   3   1   3       4150.20       4113.29        85.29 o
   5   1   3      32627.84      34511.51       700.06 o
   7   1   3        258.66        285.70        13.18 o
   9   1   3       6368.12       6396.84       146.18 o
  11   1   3       4972.27       5497.01       127.40 o
  13   1   3       1083.59       1049.12        33.71 o
  15   1   3        434.28        381.30        19.35 o
  17   1   3         71.10         54.82        13.65 o
  19   1   3        641.96        563.89        43.21 o
  21   1   3       5836.61       6365.42       169.81 o
  23   1   3        713.20        705.62        62.18 o
  25   1   3          7.47         17.46        26.84 o
  27   1   3        113.58        123.66        31.67 o
  29   1   3        647.73        751.48        47.59 o
  31   1   3          4.46        -10.84        36.53 o
  33   1   3       1550.75       1874.31        96.57 o
  35   1   3         75.09        122.18        49.87 o
  37   1   3         38.15         16.57       104.93 o
 -40   2   3         70.63         27.61        99.41 o
 -38   2   3        512.78        535.59        81.73 o
 -36   2   3        578.16        498.18        72.17 o
 -34   2   3         18.41         27.61        41.45 o
 -32   2   3        720.37        750.85        52.68 o
 -30   2   3         81.50        122.94        30.00 o
 -28   2   3       3591.86       3245.73        95.88 o
 -26   2   3        174.72        157.44        20.99 o
 -24   2   3         52.36         41.92        14.64 o
 -22   2   3        818.85        886.66        28.42 o
 -20   2   3          5.85         -6.73        11.04 o
 -18   2   3       5813.31       5869.60       124.35 o
 -16   2   3       4242.90       4748.81       101.43 o
 -14   2   3        486.22        543.47        17.89 o
 -12   2   3        115.21        119.63         9.06 o
 -10   2   3       1139.61       1095.52        26.11 o
  -8   2   3       1122.77       1068.08        29.93 o
  -6   2   3       4561.26       4907.56       111.62 o
  -4   2   3       4715.07       4351.65        89.77 o
  -2   2   3     137595.16     153582.69      3104.77 o
   0   2   3       9282.63       9795.34       200.28 o
   2   2   3       2502.06       2809.37        60.09 o
   4   2   3      29114.73      29165.12       591.84 o
   6   2   3         34.05         71.33         7.06 o
   8   2   3       6343.48       6881.40       157.57 o
  10   2   3       4123.23       5017.24       117.05 o
  12   2   3       5244.73       5825.79       135.34 o
  14   2   3       4705.08       4895.68       115.57 o
  16   2   3       3137.49       3330.75        81.93 o
  18   2   3       2352.81       2300.99        61.56 o
  20   2   3       1117.98       1165.75        46.94 o
  22   2   3        175.17        178.79        32.88 o
  24   2   3        796.68        723.17        42.73 o
  26   2   3        163.85        155.10        31.00 o
  28   2   3         39.55         55.72        32.38 o
  30   2   3        702.45        622.12        47.59 o
  32   2   3        563.45        680.82        55.80 o
  34   2   3         20.32         50.15        52.02 o
  36   2   3        449.36        701.38       138.07 o
 -39   3   3          9.60         82.99        72.17 o
 -37   3   3         95.52         82.84        66.39 o
 -35   3   3        188.40        173.65        44.41 o
 -33   3   3         21.26         38.36        40.30 o
 -31   3   3        317.15        312.05        41.45 o
 -29   3   3        477.53        436.49        33.27 o
 -27   3   3       1119.60        969.79        45.39 o
 -25   3   3         25.04          6.51        17.77 o
 -23   3   3       6867.29       7199.15       168.39 o
 -21   3   3       3430.25       3197.03        72.41 o
 -19   3   3       8005.79       8282.30       173.21 o
 -17   3   3       1517.97       1327.11        33.74 o
 -15   3   3        557.35        677.83        21.46 o
 -13   3   3       1837.13       1636.40        43.06 o
 -11   3   3        170.12        199.78        10.10 o
  -9   3   3         33.25         37.87         9.31 o
  -7   3   3        727.97        593.04        20.27 o
  -5   3   3      43595.41      47642.97       964.60 o
  -3   3   3      22052.91      23928.11       532.98 o
  -1   3   3      34032.79      37261.37       754.92 o
   1   3   3       3101.26       3314.63        70.22 o
   3   3   3       2160.84       2106.64        46.56 o
   5   3   3       3158.67       3222.09        69.12 o
   7   3   3       2324.97       2190.07        61.75 o
   9   3   3        591.10        365.51        13.82 o
  11   3   3        868.93        505.04        25.10 o
  13   3   3       3283.18       2833.54        70.61 o
  15   3   3         74.07         43.76        14.21 o
  17   3   3       3145.42       3019.82        76.99 o
  19   3   3       1865.24       1677.37        49.62 o
  21   3   3        150.15        170.91        26.12 o
  23   3   3       1624.30       1475.35        56.56 o
  25   3   3         44.18         29.29        28.73 o
  27   3   3          0.50         -4.94        31.00 o
  29   3   3         80.81         75.91        35.74 o
  31   3   3        250.55        276.12        42.73 o
  33   3   3        525.57        480.36        60.41 o
  35   3   3        112.66        189.60        63.38 o
 -40   4   3          0.66         60.75       115.98 o
 -38   4   3         22.35         49.70        57.39 o
 -36   4   3         83.08        100.66        48.60 o
 -34   4   3        390.35        376.75        48.60 o
 -32   4   3        399.87        407.12        46.24 o
 -30   4   3        997.76        971.20        49.59 o
 -28   4   3        205.55        199.65        29.61 o
 -26   4   3        803.96        877.18        51.55 o
 -24   4   3       7384.79       7313.06       171.35 o
 -22   4   3       4969.89       5281.63       125.93 o
 -20   4   3        281.02        274.66        19.57 o
 -18   4   3        893.06        769.24        29.46 o
 -16   4   3        385.41        368.40        18.11 o
 -14   4   3        404.48        504.54        18.04 o
 -12   4   3        604.83        810.77        32.36 o
 -10   4   3       1893.88       1710.07        39.65 o
  -8   4   3      20529.19      23175.73       470.83 o
  -6   4   3       2441.47       2561.68        55.93 o
  -4   4   3       8761.88       8798.88       199.55 o
  -2   4   3       4220.42       4059.92        94.82 o
   0   4   3       1729.43       1495.40        34.44 o
   2   4   3         10.61          3.12         6.80 o
   4   4   3      11418.87      12498.45       256.27 o
   6   4   3      17783.22      19266.65       393.80 o
   8   4   3       9378.00      10747.09       222.06 o
  10   4   3       2762.30       2981.94        66.44 o
  12   4   3        135.93        143.42        11.21 o
  14   4   3         17.16          8.01        13.98 o
  16   4   3        155.65        120.66        17.48 o
  18   4   3       7804.07       8009.09       186.71 o
  20   4   3       4725.96       4685.76       115.04 o
  22   4   3         10.67         25.18        24.04 o
  24   4   3        220.97        224.64        31.67 o
  26   4   3       1214.20       1320.48        96.29 o
  28   4   3        621.73        655.25        62.97 o
  30   4   3        122.30         68.06        44.41 o
  32   4   3        180.81        181.19        52.90 o
  34   4   3        343.12        276.92        61.27 o
 -39   5   3          2.77        -44.18        74.20 o
 -37   5   3        661.47        653.62        67.34 o
 -35   5   3        109.21        108.53        48.62 o
 -33   5   3       2221.11       2370.48        98.74 o
 -31   5   3       5221.98       5079.74       145.61 o
 -29   5   3         38.28         33.51        29.18 o
 -27   5   3        124.63        173.23        27.41 o
 -25   5   3         80.33         63.53        24.62 o
 -23   5   3        383.35        353.58        24.98 o
 -21   5   3         21.19         13.83        17.07 o
 -19   5   3       1617.45       1412.99        42.92 o
 -17   5   3       1631.65       1282.30        38.89 o
 -15   5   3       3396.35       3441.29        75.81 o
 -13   5   3       2371.85       2621.60        58.44 o
 -11   5   3       2984.56       2817.46        62.27 o
  -9   5   3      12331.44      12989.21       267.16 o
  -7   5   3       1758.21       1941.70        44.52 o
  -5   5   3       2805.95       2498.03        55.15 o
  -3   5   3       2488.40       2504.60        55.49 o
  -1   5   3         19.67         66.20         8.23 o
   1   5   3        164.17        270.68        13.63 o
   3   5   3       9224.17       9957.07       205.90 o
   5   5   3       6991.08       7731.04       161.19 o
   7   5   3       2883.60       3029.57        67.21 o
   9   5   3         68.33         38.36        11.04 o
  11   5   3         72.84         97.75        11.95 o
  13   5   3       1878.97       1712.56        48.87 o
  15   5   3        569.45        517.56        28.32 o
  17   5   3       1597.96       1527.36        47.17 o
  19   5   3       8118.85       8107.31       213.28 o
  21   5   3       1025.46        998.23        41.18 o
  23   5   3         58.82         54.33        28.23 o
  25   5   3         83.10        125.55        31.51 o
  27   5   3       1599.14       1680.21        79.59 o
  29   5   3        501.83        509.35        57.57 o
  31   5   3        593.06        615.10        65.90 o
  33   5   3       1415.02       1482.56       147.81 o
 -38   6   3        146.67        231.95       110.45 o
 -36   6   3         29.45        -21.59        48.60 o
 -34   6   3       1946.58       1924.19        99.47 o
 -32   6   3       1024.31        997.84        55.02 o
 -30   6   3         65.29        127.86        31.67 o
 -28   6   3       1010.56        936.86        56.60 o
 -26   6   3       1544.19       1326.61        89.28 o
 -24   6   3       1421.74       1303.94        66.96 o
 -22   6   3        584.15        493.07        28.57 o
 -20   6   3       9654.65      10418.32       240.55 o
 -18   6   3       4032.96       4060.19       100.25 o
 -16   6   3        261.85        328.03        21.13 o
 -14   6   3        643.35        580.85        24.98 o
 -12   6   3        334.88        323.96        19.63 o
 -10   6   3        704.44        848.06        25.27 o
  -8   6   3       3165.34       3079.76        68.29 o
  -6   6   3       2861.22       3053.69        67.84 o
  -4   6   3       8995.20      10250.89       212.65 o
  -2   6   3       3454.62       4155.36        89.01 o
   0   6   3        545.27        655.87        21.75 o
   2   6   3        514.70        403.72        19.35 o
   4   6   3       9469.74       9534.80       217.83 o
   6   6   3       6996.44       7345.75       154.43 o
   8   6   3        254.79        378.12        18.06 o
  10   6   3       1301.40       1174.45        32.54 o
  12   6   3         56.94         28.99        16.16 o
  14   6   3        304.17        275.31        35.98 o
  16   6   3         68.10         44.78        18.65 o
  18   6   3       6780.75       6807.93       190.43 o
  20   6   3       6574.74       6393.10       153.69 o
  22   6   3       1283.41       1230.30        60.07 o
  24   6   3          1.30         25.41        30.19 o
  26   6   3        819.94        804.96        57.22 o
  28   6   3        128.62        115.03        45.39 o
  30   6   3         12.72         34.32        47.13 o
  32   6   3       1575.09       1895.03       100.73 o
 -37   7   3        226.75        226.43        99.41 o
 -35   7   3          5.07        -14.61        59.68 o
 -33   7   3        452.57        415.78       102.17 o
 -31   7   3       1769.86       1832.25       188.45 o
 -29   7   3        461.44        439.11        50.13 o
 -27   7   3       1657.84       1629.48        64.67 o
 -25   7   3        123.69        101.86        30.38 o
 -23   7   3       2762.69       2684.69        83.51 o
 -21   7   3         10.77         -7.58        20.64 o
 -19   7   3       7495.64       7605.00       179.77 o
 -17   7   3       6794.44       6571.81       155.58 o
 -15   7   3         32.12         15.09        16.50 o
 -13   7   3        123.55        188.35        18.38 o
 -11   7   3       1067.82       1079.72        32.52 o
  -9   7   3       1539.67       1443.61        41.08 o
  -7   7   3        404.10        555.75        29.33 o
  -5   7   3       7868.17       8066.62       169.04 o
  -3   7   3       1996.14       1932.40        46.45 o
  -1   7   3       6719.16       7067.90       149.53 o
   1   7   3       8274.89       8550.61       179.22 o
   3   7   3       5932.66       5671.93       121.34 o
   5   7   3       9443.37       9413.80       196.51 o
   7   7   3        285.25        294.95        17.67 o
   9   7   3        527.53        421.65        20.04 o
  11   7   3       1725.93       1675.31        49.32 o
  13   7   3        690.39        582.42        39.46 o
  15   7   3        164.20        167.58        21.27 o
  17   7   3       7708.71       7197.79       228.96 o
  19   7   3       4072.57       4069.23       103.70 o
  21   7   3        771.88        778.75        38.39 o
  23   7   3        222.00        231.24        38.75 o
  25   7   3        133.79         53.83        38.00 o
  27   7   3       1510.66       1495.02       138.37 o
  29   7   3         24.65         53.28        50.47 o
  31   7   3        292.92        329.05        61.72 o
  33   7   3       1444.91       1535.31       171.20 o
 -34   8   3        477.63        425.24        73.89 o
 -32   8   3       1127.00        953.72        67.68 o
 -30   8   3        721.29        714.80        57.22 o
 -28   8   3         17.96         38.82        36.53 o
 -26   8   3         34.62          5.00        34.78 o
 -24   8   3         14.90         27.96        32.85 o
 -22   8   3        340.20        343.22        58.77 o
 -20   8   3       3743.73       3518.24       104.22 o
 -18   8   3       2427.55       2202.62        72.46 o
 -16   8   3       8477.80       8823.34       231.95 o
 -14   8   3       3094.75       2882.18        85.60 o
 -12   8   3        870.05        792.47        37.77 o
 -10   8   3      10667.14      10609.75       273.37 o
  -8   8   3       7018.29       6684.00       158.16 o
  -6   8   3       1362.78       1299.20        81.32 o
  -4   8   3       4842.51       4681.82       126.00 o
  -2   8   3         81.85         83.20        16.70 o
   0   8   3        795.38        483.24        58.27 o
   2   8   3        747.36        734.84        48.63 o
   4   8   3       7591.23       7166.48       151.40 o
   6   8   3       3984.33       3722.61        83.39 o
   8   8   3        107.64        123.51        16.80 o
  10   8   3       6667.18       6722.53       144.28 o
  12   8   3       5299.98       5178.89       125.43 o
  14   8   3       1344.42       1244.15        47.96 o
  16   8   3        897.95        868.59        46.24 o
  18   8   3       1466.16       1466.67        54.52 o
  20   8   3        264.99        298.27        33.77 o
  22   8   3         29.79         66.58        31.30 o
  24   8   3        320.85        331.26        43.50 o
  26   8   3        460.57        338.65        52.48 o
  28   8   3        306.87        311.25        52.90 o
  30   8   3         16.98         23.47        56.27 o
  32   8   3        688.30        563.31       121.50 o
 -33   9   3        463.02        390.87        60.41 o
 -31   9   3         65.30         22.70        52.21 o
 -29   9   3          0.75        -19.77        42.17 o
 -27   9   3         79.94         58.04        40.47 o
 -25   9   3        182.66        206.83        41.21 o
 -23   9   3        332.45        366.30        43.50 o
 -21   9   3        221.54        173.34        36.05 o
 -19   9   3       5816.98       5674.36       157.40 o
 -17   9   3        175.11        188.89        34.60 o
 -15   9   3       4752.91       4655.66       130.46 o
 -13   9   3       1775.15       1693.16        80.51 o
 -11   9   3        596.54        503.59        42.25 o
  -9   9   3       4759.32       5024.24       138.07 o
  -7   9   3       1691.76       1637.48        56.56 o
  -5   9   3       2214.64       2184.11        60.60 o
  -3   9   3       6446.90       6521.44       154.55 o
  -1   9   3         61.50         20.93        18.16 o
   1   9   3       1640.98       1671.37        50.20 o
   3   9   3       2767.15       2718.22        71.06 o
   5   9   3          4.08         -3.28        18.65 o
   7   9   3         41.83          5.95        18.49 o
   9   9   3        216.84        218.39        31.28 o
  11   9   3       1715.94       1764.21        99.64 o
  13   9   3       1253.23       1048.27        47.53 o
  15   9   3       7625.39       7371.19       196.74 o
  17   9   3       1326.04       1196.92        63.61 o
  19   9   3       1077.29       1000.43        82.20 o
  21   9   3        690.63        673.91        53.08 o
  23   9   3         33.30         52.47        40.08 o
  25   9   3        128.75        116.79        52.61 o
  27   9   3        800.35        790.06        79.98 o
  29   9   3        360.11        314.79        99.41 o
 -32  10   3        776.42        645.84        83.35 o
 -30  10   3        171.34        141.82        55.01 o
 -28  10   3        989.02       1054.27        72.23 o
 -26  10   3        326.98        329.76        53.08 o
 -24  10   3        910.02        753.23        58.40 o
 -22  10   3       2423.82       2381.52       130.46 o
 -20  10   3        127.70         97.17        43.48 o
 -18  10   3       2446.57       2371.54       112.40 o
 -16  10   3        634.50        735.41        47.83 o
 -14  10   3         10.35         -0.51        28.23 o
 -12  10   3       2397.39       2112.28        82.90 o
 -10  10   3        462.88        559.88        41.45 o
  -8  10   3        678.23        742.75        51.02 o
  -6  10   3       3508.77       3515.09       103.52 o
  -4  10   3       5510.49       5280.43       129.35 o
  -2  10   3         60.03         33.66        20.30 o
   0  10   3      10357.71      10839.80       250.40 o
   2  10   3       5426.92       5712.95       138.28 o
   4  10   3       2335.86       2109.10        61.69 o
   6  10   3        376.23        389.56        28.30 o
   8  10   3        351.71        382.31        28.97 o
  10  10   3        601.03        540.64        36.36 o
  12  10   3        395.50        436.10        44.64 o
  14  10   3       2378.40       2216.79        89.44 o
  16  10   3          8.64          8.29        31.57 o
  18  10   3        664.48        632.92        48.82 o
  20  10   3        319.98        454.09        48.82 o
  22  10   3         22.88         19.61        40.08 o
  24  10   3         86.21        118.62        46.49 o
  26  10   3        274.08        307.69       104.93 o
  28  10   3        433.71        596.45       121.50 o
 -31  11   3         55.19         88.36       110.45 o
 -29  11   3         59.54         61.17        56.27 o
 -27  11   3        102.51         92.39        50.82 o
 -25  11   3         63.48         51.51        49.88 o
 -23  11   3       1892.48       1954.43        91.37 o
 -21  11   3          0.06         -7.41        39.24 o
 -19  11   3       1276.47       1336.93        72.23 o
 -17  11   3        408.32        482.13        42.47 o
 -15  11   3        838.54       1001.29        53.00 o
 -13  11   3        245.61        323.34        37.20 o
 -11  11   3        841.77        937.20        49.59 o
  -9  11   3         93.99         59.95        30.80 o
  -7  11   3        344.88        303.66        32.96 o
  -5  11   3          4.76          2.69        26.84 o
  -3  11   3          0.75         -4.97        27.20 o
  -1  11   3       4895.36       4970.29       123.92 o
   1  11   3        981.08        882.84        39.71 o
   3  11   3       1036.95        979.25        41.37 o
   5  11   3       2454.38       2379.73        70.01 o
   7  11   3       2241.88       2179.66        66.93 o
   9  11   3        847.51        838.10        46.20 o
  11  11   3       1372.00       1345.59        59.32 o
  13  11   3        266.97        266.22        39.77 o
  15  11   3        240.64        167.49        38.00 o
  17  11   3         23.65          4.25        37.55 o
  19  11   3        248.54        194.40        58.19 o
  21  11   3        313.11        212.44        58.19 o
  23  11   3          2.32         -2.86        56.52 o
 -28  12   3        211.63        115.98       121.50 o
 -26  12   3         70.11         54.18        55.21 o
 -24  12   3         28.28         98.38        54.85 o
 -22  12   3         75.18         75.67        48.82 o
 -20  12   3        178.61        169.38        49.46 o
 -18  12   3        566.72        648.69        58.40 o
 -16  12   3         77.85         23.72        36.89 o
 -14  12   3          6.36         -3.37        34.54 o
 -12  12   3       2044.79       2326.20        83.43 o
 -10  12   3        627.43        668.76        46.82 o
  -8  12   3       1787.48       1697.99        68.23 o
  -6  12   3       3145.89       3279.29       102.84 o
  -4  12   3        136.90        126.84        32.96 o
  -2  12   3       1053.05       1109.85        58.99 o
   0  12   3          7.53         10.07        34.78 o
   2  12   3        192.87        131.16        33.14 o
   4  12   3         35.47          9.06        30.80 o
   6  12   3        553.74        559.93        55.00 o
   8  12   3        791.77        761.61        55.21 o
  10  12   3        691.30        716.19       115.98 o
  12  12   3        789.73        794.10        69.00 o
  14  12   3        233.04        261.96        54.25 o
  16  12   3        140.67        151.02        56.52 o
  18  12   3          1.62         33.14        58.58 o
  20  12   3        106.30        150.57        65.02 o
  22  12   3        623.42        547.27        80.90 o
  24  12   3         80.89        149.11       115.98 o
 -23  13   3         49.67         22.67        73.89 o
 -21  13   3        227.49        226.43        70.29 o
 -19  13   3         28.19         27.79        60.44 o
 -17  13   3          3.09          7.24        56.52 o
 -15  13   3        418.40        341.62        50.82 o
 -13  13   3        717.50        905.32       122.27 o
 -11  13   3        252.69        237.13        46.24 o
  -9  13   3         10.26        -17.83        41.21 o
  -7  13   3          0.10          3.63        39.24 o
  -5  13   3        196.56        185.65        46.69 o
  -3  13   3         47.32         61.47        41.21 o
  -1  13   3         69.29         22.07        41.21 o
   1  13   3          0.90         28.72        40.08 o
   3  13   3          0.38         10.03        39.24 o
   5  13   3         27.10         34.46        34.43 o
   7  13   3         15.73         -8.84        48.70 o
   9  13   3        504.98        628.70        71.54 o
  11  13   3        509.88        596.35        67.59 o
  13  13   3         24.74         21.90        55.72 o
  15  13   3        135.19         32.77        57.03 o
  17  13   3        233.59        292.70        67.59 o
  19  13   3        243.20         96.25        69.03 o
 -18  14   3         60.65         38.03        68.26 o
 -16  14   3         45.45         88.36        66.39 o
 -14  14   3        210.21        226.22        55.21 o
 -12  14   3        188.07        153.48        53.02 o
 -10  14   3         22.33         53.42        49.70 o
  -8  14   3         29.66         35.78        46.49 o
  -6  14   3         99.43         75.48        47.83 o
  -4  14   3          4.20         26.11        48.60 o
  -2  14   3        273.74        286.78        54.85 o
   0  14   3         29.39         55.05        46.98 o
   2  14   3          0.07         -3.77        45.39 o
   4  14   3        392.39        344.58        68.26 o
   6  14   3          5.82         16.57        88.36 o
   8  14   3         56.94         76.98        64.35 o
  10  14   3          9.82         32.27        62.12 o
  12  14   3         78.67        155.42        66.27 o
  14  14   3        145.23        151.06        80.08 o
  16  14   3         21.56         27.61        99.41 o
 -13  15   3         89.90         84.11        91.12 o
 -11  15   3         60.54         76.48        59.51 o
  -9  15   3        215.58        203.67        60.41 o
  -7  15   3        104.22         64.45        60.75 o
  -5  15   3        161.32        177.01        58.06 o
  -3  15   3        412.77        580.38        78.22 o
  -1  15   3        534.36        741.75        71.94 o
   1  15   3         30.96          7.57        71.79 o
   3  15   3         48.53         91.83        67.59 o
   5  15   3        219.97        276.13       110.45 o
   7  15   3        151.23        237.48       110.45 o
  11  15   3          8.19         11.05        88.36 o
  13  15   3          1.94        -16.57        99.41 o
  -8  16   3        115.49        127.02       110.45 o
  -6  16   3         24.31         22.09       104.93 o
  -4  16   3        156.76        154.12        83.35 o
  -2  16   3        181.92        237.48       110.45 o
   0  16   3          0.79         66.27       104.93 o
 -40   0   4         95.20         66.27       104.93 o
 -38   0   4        454.62        535.70       110.45 o
 -36   0   4       1261.83       1557.40       149.11 o
 -34   0   4          0.33        -60.75        60.75 o
 -32   0   4       1276.88       1452.47       127.02 o
 -30   0   4         99.06         33.14        55.23 o
 -28   0   4       1957.34       2201.48        95.84 o
 -26   0   4         20.08         47.50        23.95 o
 -24   0   4       4318.77       4007.28       126.37 o
 -22   0   4      22932.65      24684.19       714.22 o
 -20   0   4         95.72        132.52        29.93 o
 -18   0   4       5761.07       5889.75       175.31 o
 -16   0   4      16929.17      20158.32       582.43 o
 -14   0   4       8625.15       8290.78       243.38 o
 -12   0   4        105.34         11.55        10.35 o
 -10   0   4       9989.47      10002.42       289.08 o
  -8   0   4       6547.29       6339.06       184.93 o
  -6   0   4      14314.98      12564.12       363.49 o
  -4   0   4       2104.65       2417.80        73.34 o
  -2   0   4     532007.19     542274.38     15503.15 o
   0   0   4     238094.11     259291.59      7415.87 o
   2   0   4      40776.30      47869.00      1371.07 o
   4   0   4       3731.53       3694.57       110.50 o
   6   0   4       1485.41       1543.51        49.88 o
   8   0   4        185.63        205.15        22.32 o
  10   0   4       9675.15      10680.43       312.44 o
  12   0   4      30584.54      33067.97       951.23 o
  14   0   4       4856.39       4792.25       232.80 o
  16   0   4       3257.36       3557.51       140.58 o
  18   0   4         23.91          9.77        25.16 o
  20   0   4      25071.11      25959.42       925.52 o
  22   0   4        410.50        452.25        48.70 o
  24   0   4        845.50        852.76        64.35 o
  26   0   4        401.16        434.69       113.22 o
  28   0   4        330.99        325.55        56.52 o
  30   0   4          5.66         40.91        52.61 o
  32   0   4        638.31        675.45        88.36 o
  34   0   4        609.74        669.98       110.45 o
  36   0   4         31.86        -44.18       121.50 o
 -39   1   4        414.21        293.98        73.89 o
 -37   1   4       1112.96       1066.08        91.71 o
 -35   1   4        540.40        519.36        68.26 o
 -33   1   4         19.89         30.37        46.86 o
 -31   1   4        201.11        318.27        77.32 o
 -29   1   4       2329.61       2500.68        78.52 o
 -27   1   4        544.04        527.16        31.78 o
 -25   1   4        778.97        845.73        30.14 o
 -23   1   4       2323.62       2306.10        54.75 o
 -21   1   4       1091.87        945.20        30.34 o
 -19   1   4        238.14        288.86        15.18 o
 -17   1   4      20001.64      21483.23       438.90 o
 -15   1   4      31363.47      35380.55       719.22 o
 -13   1   4      12378.85      13264.71       272.05 o
 -11   1   4        710.82        826.59        21.18 o
  -9   1   4        346.80        491.40        13.95 o
  -7   1   4        102.22        100.82         7.32 o
  -5   1   4      13453.37      13712.24       279.57 o
  -3   1   4     122796.54     129741.76      2622.66 o
  -1   1   4      46766.43      50588.70      1023.98 o
   1   1   4     111695.98     119737.30      2419.37 o
   3   1   4       7762.82       7596.06       157.06 o
   5   1   4      12768.82      13814.27       282.19 o
   7   1   4       4610.37       5290.47       111.19 o
   9   1   4         52.36         78.87        11.51 o
  11   1   4       3347.53       4214.69       100.21 o
  13   1   4       8433.01       8899.34       203.98 o
  15   1   4      10373.56      10873.66       248.44 o
  17   1   4        264.85        382.57        25.46 o
  19   1   4        228.69        239.26        25.46 o
  21   1   4       1757.38       1925.36        69.15 o
  23   1   4          0.92          1.16        26.12 o
  25   1   4         10.29        -13.81        27.61 o
  27   1   4        744.35        937.75        51.03 o
  29   1   4        345.58        439.66        41.28 o
  31   1   4         28.22         18.76        39.97 o
  33   1   4       1364.46       1276.33       110.80 o
  35   1   4        799.83        728.98        87.80 o
 -40   2   4        202.59        169.65        76.08 o
 -38   2   4         86.95         83.84        64.35 o
 -36   2   4       3262.04       3587.45       347.93 o
 -34   2   4        147.49        176.73        54.67 o
 -32   2   4        490.53        650.32        49.88 o
 -30   2   4        858.09        930.06        46.45 o
 -28   2   4          0.97          8.62        20.77 o
 -26   2   4        872.24        806.32        34.37 o
 -24   2   4        248.93        268.36        30.80 o
 -22   2   4        652.05        544.96        26.61 o
 -20   2   4        197.89        130.25        13.63 o
 -18   2   4      18155.82      20213.93       413.34 o
 -16   2   4       3497.66       3432.32        74.73 o
 -14   2   4      19944.01      21795.53       444.16 o
 -12   2   4       8982.83      10303.42       212.29 o
 -10   2   4       4358.46       4597.11        95.77 o
  -8   2   4      17509.92      19499.99       396.81 o
  -6   2   4         13.89         42.58         7.58 o
  -4   2   4      63560.22      70715.17      1430.71 o
  -2   2   4        813.12        960.53        23.59 o
   0   2   4         66.16         10.23         5.83 o
   2   2   4       7677.24       6931.62       143.53 o
   4   2   4       7992.32       7179.19       148.79 o
   6   2   4        780.81       1297.19        30.97 o
   8   2   4      28908.31      31863.32       710.81 o
  10   2   4       3178.79       3145.70        79.14 o
  12   2   4       8587.88       8763.55       200.52 o
  14   2   4      13445.40      14045.47       318.11 o
  16   2   4       6730.49       7206.84       167.40 o
  18   2   4       1937.33       1948.28        90.43 o
  20   2   4        574.53        547.83        43.84 o
  22   2   4         30.69        -16.23        24.07 o
  24   2   4        119.06        135.61        31.00 o
  26   2   4         14.43         37.84        31.00 o
  28   2   4       1573.95       1813.23       117.98 o
  30   2   4        484.99        427.48        46.20 o
  32   2   4          2.40         13.27        44.83 o
  34   2   4        799.81       1001.89        70.07 o
 -39   3   4         32.52         50.45        71.54 o
 -37   3   4       1297.04       1713.17       113.25 o
 -35   3   4       1060.62       1157.14        73.58 o
 -33   3   4        550.21        571.47        49.46 o
 -31   3   4       1070.59       1308.31        55.45 o
 -29   3   4        179.50        251.11        30.00 o
 -27   3   4          1.56         -3.74        19.39 o
 -25   3   4       1418.44       1464.88        46.77 o
 -23   3   4        882.08        780.99        39.44 o
 -21   3   4       6772.76       6692.59       156.08 o
 -19   3   4        432.68        479.86        19.16 o
 -17   3   4        259.68        285.79        13.61 o
 -15   3   4       4114.33       4259.92        91.26 o
 -13   3   4       1381.05       1563.40        36.57 o
 -11   3   4       2551.88       2249.02        55.78 o
  -9   3   4         12.52         41.08         9.19 o
  -7   3   4       6880.58       6455.77       133.72 o
  -5   3   4        177.79        250.62        10.70 o
  -3   3   4       2023.55       2291.68        50.27 o
  -1   3   4       2627.05       2558.67        55.58 o
   1   3   4      11738.79      12648.36       259.27 o
   3   3   4       1317.50       1059.97        26.55 o
   5   3   4       3702.29       4525.18        95.03 o
   7   3   4       5211.73       5958.13       136.30 o
   9   3   4         85.38         62.20        12.35 o
  11   3   4       1323.56       1227.28        36.51 o
  13   3   4       1437.01       1457.27        43.01 o
  15   3   4       4740.99       5289.88       125.93 o
  17   3   4        387.28        434.48        30.56 o
  19   3   4       4232.32       4135.57       116.65 o
  21   3   4        162.45        137.73        25.46 o
  23   3   4        540.48        604.14        39.30 o
  25   3   4        362.33        350.39        35.74 o
  27   3   4        259.73        299.11        39.86 o
  29   3   4         45.41         44.66        37.07 o
  31   3   4        371.80        455.60       106.01 o
  33   3   4       1010.34       1115.01       100.10 o
 -40   4   4        516.82        706.90       127.02 o
 -38   4   4        169.79        234.71        70.29 o
 -36   4   4       1061.46       1152.98        86.92 o
 -34   4   4         50.15         48.44        38.96 o
 -32   4   4         13.94         14.74        32.21 o
 -30   4   4        675.42        707.50        40.67 o
 -28   4   4        127.71        207.37        28.90 o
 -26   4   4         97.67         87.72        25.51 o
 -24   4   4          3.05         23.89        18.02 o
 -22   4   4       3268.47       3257.88        81.98 o
 -20   4   4        257.69        339.64        22.37 o
 -18   4   4        560.45        460.49        21.51 o
 -16   4   4       1020.71        836.36        25.03 o
 -14   4   4          2.23         -1.04         9.82 o
 -12   4   4         21.53          3.11         9.19 o
 -10   4   4       2587.57       2769.62        86.27 o
  -8   4   4        771.62        978.92        48.78 o
  -6   4   4       3340.87       4243.40        89.71 o
  -4   4   4        843.69        606.53        29.17 o
  -2   4   4        276.11        636.74        20.77 o
   0   4   4       6126.41       5620.71       117.96 o
   2   4   4       1365.79       1535.12        39.11 o
   4   4   4       9228.97       9931.20       204.78 o
   6   4   4       5925.51       6108.31       140.75 o
   8   4   4        472.76        457.42        19.35 o
  10   4   4      11336.52      11880.68       245.35 o
  12   4   4       4874.09       4526.03       108.67 o
  14   4   4          3.40          4.42        14.82 o
  16   4   4       1077.30       1100.95        38.28 o
  18   4   4       1621.56       1633.48        51.12 o
  20   4   4       2526.83       2615.09        91.59 o
  22   4   4        226.33        138.16        29.43 o
  24   4   4        356.93        297.55        33.58 o
  26   4   4         59.70         67.51        32.96 o
  28   4   4       2723.26       2878.09        98.64 o
  30   4   4          0.46        -13.67        39.30 o
  32   4   4       1277.51       1533.04       134.61 o
  34   4   4        821.62        865.49       115.41 o
 -39   5   4         21.69         88.36       121.50 o
 -37   5   4         62.73         65.55        52.51 o
 -35   5   4       1659.54       1803.31        89.83 o
 -33   5   4          8.23         20.41        31.67 o
 -31   5   4        791.88        762.76        54.82 o
 -29   5   4          8.32        -27.41        27.41 o
 -27   5   4        741.02        735.51        39.97 o
 -25   5   4        622.05        522.96        30.54 o
 -23   5   4        850.47        870.21        34.84 o
 -21   5   4       8687.48       8693.33       202.01 o
 -19   5   4       1030.25        935.67        40.63 o
 -17   5   4       1843.70       1593.85        49.37 o
 -15   5   4        253.69        294.02        17.91 o
 -13   5   4       8218.92       8849.06       202.51 o
 -11   5   4       1213.16        990.18        26.49 o
  -9   5   4         38.32         18.10         6.80 o
  -7   5   4       6794.04       6819.81       142.75 o
  -5   5   4        995.11        529.37        24.71 o
  -3   5   4       9577.58       9625.91       218.31 o
  -1   5   4        285.10        206.33        10.94 o
   1   5   4       1690.32       1772.19        68.83 o
   3   5   4      11281.25      12143.23       250.24 o
   5   5   4      11983.69      12723.69       262.66 o
   7   5   4         24.15          5.97         9.25 o
   9   5   4        613.94        794.95        25.03 o
  11   5   4       5441.50       5323.51       126.44 o
  13   5   4       1175.49       1124.02        37.50 o
  15   5   4        208.66        210.66        21.13 o
  17   5   4       5394.19       5267.36       127.93 o
  19   5   4       6154.17       6078.29       146.67 o
  21   5   4        774.44        808.52        44.83 o
  23   5   4        190.29        138.26        30.66 o
  25   5   4        948.76        950.75        52.37 o
  27   5   4        371.76        415.20        41.81 o
  29   5   4         86.47         88.12        46.49 o
  31   5   4        465.75        440.49        60.41 o
  33   5   4        106.05         67.02        71.54 o
 -38   6   4        220.64        237.48        93.89 o
 -36   6   4         12.20        -48.64        74.56 o
 -34   6   4          5.31         28.95        56.52 o
 -32   6   4        181.75        209.15        39.30 o
 -30   6   4         29.05        -14.55        29.61 o
 -28   6   4         27.00         32.21        27.41 o
 -26   6   4       1398.33       1528.98        58.46 o
 -24   6   4         46.21         29.36        21.51 o
 -22   6   4         30.87          7.45        19.99 o
 -20   6   4      12649.23      12511.33       285.99 o
 -18   6   4       1697.25       1954.72        54.74 o
 -16   6   4          6.46         58.14        15.22 o
 -14   6   4       3523.42       3636.32        89.35 o
 -12   6   4        267.21        356.86        35.69 o
 -10   6   4        568.49        552.39        19.64 o
  -8   6   4        887.23        890.04        39.11 o
  -6   6   4          4.65         39.00        11.12 o
  -4   6   4        678.39        465.73        20.91 o
  -2   6   4         71.02         46.36         8.25 o
   0   6   4          0.05         -5.75         9.82 o
   2   6   4        196.02        243.17        13.95 o
   4   6   4       3497.71       3402.67        81.93 o
   6   6   4        744.33        727.50        25.52 o
   8   6   4       4066.73       4296.46        94.28 o
  10   6   4       2311.93       2158.82        57.76 o
  12   6   4        561.31        554.33        27.17 o
  14   6   4          3.52        -12.69        18.65 o
  16   6   4        200.72        186.91        21.51 o
  18   6   4       5896.20       5819.88       141.75 o
  20   6   4       1138.67       1094.97        47.64 o
  22   6   4        117.20         95.60        30.19 o
  24   6   4        458.35        388.39        43.57 o
  26   6   4        367.42        347.12        48.42 o
  28   6   4         53.72         11.30        43.29 o
  30   6   4          1.46         -1.67        55.21 o
  32   6   4         95.69        114.00        61.41 o
 -37   7   4         17.65        -55.23        88.36 o
 -35   7   4         59.22         21.20        59.68 o
 -33   7   4        679.52        569.04        55.89 o
 -31   7   4        382.56        384.19        82.74 o
 -29   7   4        393.66        381.02        42.44 o
 -27   7   4        712.75        713.87        50.82 o
 -25   7   4        257.35        164.77        34.78 o
 -23   7   4       2944.50       2896.42       112.24 o
 -21   7   4         80.56         93.46        25.46 o
 -19   7   4       4001.47       4075.25       113.89 o
 -17   7   4          4.29         -7.36        20.57 o
 -15   7   4       3404.31       3635.16       102.84 o
 -13   7   4        615.24        512.89        31.00 o
 -11   7   4        314.56        317.81        29.49 o
  -9   7   4         66.33         81.84        14.07 o
  -7   7   4        664.03        686.08        26.71 o
  -5   7   4       5874.76       6188.26       144.69 o
  -3   7   4        921.40       1180.96        36.72 o
  -1   7   4       1154.49       1248.00        37.87 o
   1   7   4        998.96        906.99        35.40 o
   3   7   4       4491.44       4451.99        97.26 o
   5   7   4       1124.42       1039.99        43.89 o
   7   7   4       3369.29       3189.03        72.44 o
   9   7   4        128.16        172.88        16.80 o
  11   7   4        240.54        293.98        22.94 o
  13   7   4        637.63        593.06        42.19 o
  15   7   4        149.57        108.43        22.66 o
  17   7   4         56.70         86.29        23.12 o
  19   7   4        390.65        350.62        29.09 o
  21   7   4          8.83         14.51        27.00 o
  23   7   4        127.76        101.99        33.45 o
  25   7   4        180.77        252.58        46.69 o
  27   7   4        105.36        130.73        47.62 o
  29   7   4         46.68         39.95        51.80 o
  31   7   4         12.13          5.95        77.32 o
 -36   8   4        260.93        143.59        99.41 o
 -34   8   4         64.55         37.76        49.70 o
 -32   8   4         57.60        117.86        59.02 o
 -30   8   4       2406.08       2553.85       164.44 o
 -28   8   4          9.54        -12.54        36.86 o
 -26   8   4        181.22        231.97        38.75 o
 -24   8   4          7.99          5.88        33.91 o
 -22   8   4        388.96        366.34        35.14 o
 -20   8   4        217.40        243.60        31.67 o
 -18   8   4         79.70         88.36        24.85 o
 -16   8   4       1021.27        896.58        81.31 o
 -14   8   4        482.64        451.67        32.38 o
 -12   8   4       1197.80       1085.88        55.99 o
 -10   8   4       1415.04       1607.72        60.58 o
  -8   8   4        797.65        803.34        70.15 o
  -6   8   4        762.10        658.66        29.22 o
  -4   8   4       3143.41       3296.99        91.17 o
  -2   8   4        346.36        359.32        22.82 o
   0   8   4       4756.29       4954.07       119.00 o
   2   8   4         17.54          5.04        15.23 o
   4   8   4        744.17        714.86        31.20 o
   6   8   4        246.30        220.45        20.30 o
   8   8   4        672.94        721.47        35.14 o
  10   8   4         33.87          5.71        21.29 o
  12   8   4        187.03        221.79        24.70 o
  14   8   4         14.99         54.52        22.20 o
  16   8   4        112.95         75.48        23.77 o
  18   8   4        394.55        373.07        29.51 o
  20   8   4         90.77         96.54        30.66 o
  22   8   4         12.10         13.97        37.10 o
  24   8   4        223.03        117.19        45.39 o
  26   8   4        139.99         36.65        45.63 o
  28   8   4         62.09         71.79        62.48 o
  30   8   4         53.29         86.52        69.97 o
 -35   9   4        114.20        154.64       110.45 o
 -33   9   4        303.70        371.45        61.27 o
 -31   9   4        306.34        323.84        52.90 o
 -29   9   4         85.77         39.19        44.41 o
 -27   9   4        254.38        283.81        47.83 o
 -25   9   4        384.19        333.23        43.29 o
 -23   9   4        198.49        258.40        40.30 o
 -21   9   4        102.89        107.29        30.66 o
 -19   9   4         10.00         -2.49        27.20 o
 -17   9   4       1257.73       1265.18        53.12 o
 -15   9   4       3158.54       2727.83       128.98 o
 -13   9   4        164.85        161.48        27.41 o
 -11   9   4          5.68        -11.52        22.69 o
  -9   9   4         41.95         17.87        23.35 o
  -7   9   4       1078.92       1077.78        58.44 o
  -5   9   4       2449.35       2432.90        71.53 o
  -3   9   4        800.54        733.28        32.53 o
  -1   9   4        554.18        519.17        33.68 o
   1   9   4        189.72        179.13        25.64 o
   3   9   4        157.61        168.40        21.12 o
   5   9   4       3511.08       3463.58        89.39 o
   7   9   4       3164.65       2832.92        77.16 o
   9   9   4        168.47        104.46        25.22 o
  11   9   4          1.12          4.70        24.62 o
  13   9   4        453.95        435.47        80.27 o
  15   9   4        833.72        731.01        44.64 o
  17   9   4        218.76        194.19        31.67 o
  19   9   4        301.18        363.79        44.02 o
  21   9   4        237.31        214.72        41.81 o
  23   9   4       1790.95       1689.48       103.43 o
  25   9   4          3.96        -46.94        62.48 o
  27   9   4        584.18        493.11        72.17 o
  29   9   4         49.29         71.79        93.89 o
 -32  10   4        873.58        758.36        87.28 o
 -30  10   4        230.51        178.56        54.02 o
 -28  10   4         58.92         62.69        49.46 o
 -26  10   4         20.59         34.48        45.39 o
 -24  10   4        761.59        916.72       114.54 o
 -22  10   4        835.67        729.32        56.10 o
 -20  10   4         58.40         61.11        31.67 o
 -18  10   4        239.78        258.00        34.99 o
 -16  10   4        439.79        363.70        48.63 o
 -14  10   4        404.74        302.85        33.58 o
 -12  10   4         39.40         48.42        28.23 o
 -10  10   4        500.37        577.14        39.14 o
  -8  10   4       1543.59       1475.04        91.81 o
  -6  10   4        503.26        441.80        34.29 o
  -4  10   4        402.19        405.08        33.77 o
  -2  10   4        144.70        156.18        23.16 o
   0  10   4        137.04        191.51        23.42 o
   2  10   4        212.38        192.73        24.40 o
   4  10   4        660.10        594.37        32.44 o
   6  10   4        287.91        472.91        36.80 o
   8  10   4        835.26        657.55        37.58 o
  10  10   4        448.96        366.52        34.10 o
  12  10   4        384.08        296.08        33.58 o
  14  10   4        981.54        751.15        45.36 o
  16  10   4        141.34        154.70        38.00 o
  18  10   4        214.09        162.36        43.01 o
  20  10   4        572.65        396.39        47.83 o
  22  10   4        360.68        370.19        76.84 o
  24  10   4        201.51        121.50        63.64 o
  26  10   4          7.56         44.18        93.89 o
 -31  11   4        631.22        613.02       149.11 o
 -29  11   4        547.17        580.43        70.33 o
 -27  11   4         13.45          5.52        52.90 o
 -25  11   4       1210.91       1226.45        77.29 o
 -23  11   4         18.03         -8.56        43.50 o
 -21  11   4          0.09        -14.63        40.30 o
 -19  11   4          7.04         -8.36        34.10 o
 -17  11   4          3.52         -9.03        32.07 o
 -15  11   4        127.42        171.46        34.99 o
 -13  11   4        715.73        792.77        47.59 o
 -11  11   4          2.87         -7.78        30.66 o
  -9  11   4       2278.35       2518.18       167.27 o
  -7  11   4        207.44        329.25        34.43 o
  -5  11   4        979.16        936.82        51.61 o
  -3  11   4         10.51         -9.70        27.41 o
  -1  11   4        670.38        671.03        41.28 o
   1  11   4        105.78        101.35        25.33 o
   3  11   4         78.13         56.89        23.48 o
   5  11   4        313.44        320.14        28.97 o
   7  11   4        799.22        710.59        42.47 o
   9  11   4          0.62         -4.08        28.73 o
  11  11   4        204.25        279.19        33.45 o
  13  11   4       1098.14       1086.05        55.45 o
  15  11   4         91.34         90.10        39.39 o
  17  11   4          4.98          9.55        39.39 o
  19  11   4        413.96        374.76        58.39 o
  21  11   4        355.86        250.09        55.01 o
  23  11   4         88.23        106.09        55.31 o
 -28  12   4         91.45         77.32       110.45 o
 -26  12   4        170.02        184.91        59.51 o
 -24  12   4        402.31        434.89        62.65 o
 -22  12   4        537.97        606.29        64.07 o
 -20  12   4        528.71        555.22        95.63 o
 -18  12   4        260.75        279.45        62.34 o
 -16  12   4        558.99        595.90        49.26 o
 -14  12   4       3405.53       3327.75       122.20 o
 -12  12   4        142.75         90.85        34.99 o
 -10  12   4        414.18        454.40        42.47 o
  -8  12   4       1897.45       1914.46        72.46 o
  -6  12   4        193.07        142.37        34.43 o
  -4  12   4        497.73        572.68        64.57 o
  -2  12   4        286.67        365.97        37.91 o
   0  12   4          6.89        -15.07        30.80 o
   2  12   4        351.16        395.45        63.77 o
   4  12   4         72.20         36.24        27.83 o
   6  12   4       1119.86       1198.98        57.89 o
   8  12   4        500.50        382.76        39.68 o
  10  12   4        147.48        124.80        35.18 o
  12  12   4       2745.25       2626.84       179.21 o
  14  12   4        168.27        136.84        51.75 o
  16  12   4        293.75        307.92        77.32 o
  18  12   4        192.98        114.91        59.68 o
  20  12   4        291.98        279.65        71.79 o
  22  12   4        195.18        138.07       104.93 o
 -23  13   4       1295.71       1430.15       149.11 o
 -21  13   4        134.13        149.11        66.39 o
 -19  13   4         14.02         29.33        56.52 o
 -17  13   4        591.59        567.90        60.58 o
 -15  13   4       1096.21       1215.88        92.63 o
 -13  13   4        432.49        382.65        51.64 o
 -11  13   4       1797.44       1821.57        89.16 o
  -9  13   4         31.85         12.66        42.44 o
  -7  13   4       1119.25       1044.94        66.81 o
  -5  13   4         89.75        132.16        43.29 o
  -3  13   4       1143.41       1229.27        72.23 o
  -1  13   4       1288.99       1298.46        73.20 o
   1  13   4        695.56        574.37        56.27 o
   3  13   4        118.23        159.26        56.19 o
   5  13   4        176.02        196.06        58.58 o
   7  13   4        705.87        829.73        59.30 o
   9  13   4        126.45         83.45        51.75 o
  11  13   4       2205.67       2372.61       128.16 o
  13  13   4          4.50          4.38        55.72 o
  15  13   4        929.11       1028.82        91.21 o
  17  13   4        548.70        456.56        75.48 o
  19  13   4        427.34        479.01        82.01 o
 -18  14   4        350.81        376.46        79.41 o
 -16  14   4        267.13        344.75        61.27 o
 -14  14   4        408.46        439.05        61.59 o
 -12  14   4        302.06        352.04        57.62 o
 -10  14   4        152.44        126.68        53.60 o
  -8  14   4        648.72        810.12       107.64 o
  -6  14   4        466.79        560.01        69.51 o
  -4  14   4        257.56        297.51        52.02 o
  -2  14   4         23.86          3.31        47.62 o
   0  14   4        800.13        786.37        67.18 o
   2  14   4        661.08        713.81       137.01 o
   4  14   4         15.19         13.36        59.68 o
   6  14   4       1166.21        911.24       132.54 o
   8  14   4       1010.79        927.81       132.54 o
  10  14   4        250.16        158.05        65.02 o
  12  14   4         83.76        108.88        66.27 o
  14  14   4         13.10         54.95        76.94 o
  16  14   4         14.84        -77.32        88.36 o
 -15  15   4        328.44        254.04       127.02 o
 -13  15   4          2.74        -14.82        73.89 o
 -11  15   4         11.33         70.21        60.13 o
  -9  15   4       1162.55       1065.42       117.05 o
  -7  15   4          4.74         82.87        59.11 o
  -5  15   4         52.87         44.56        57.62 o
  -3  15   4        359.40        499.05        65.84 o
  -1  15   4        590.36        655.02        66.53 o
   1  15   4        193.11        341.45        63.61 o
   3  15   4         63.69        -11.05        99.41 o
   5  15   4        168.81        165.68       110.45 o
  -6  16   4         32.41        115.98       110.45 o
  -4  16   4        338.24        328.40        99.41 o
  -2  16   4        343.31        358.97       127.02 o
   0  16   4         35.67         16.57       204.34 o
 -41   1   5        168.87        182.25       121.50 o
 -39   1   5        105.10         65.66        69.97 o
 -37   1   5          1.32        -11.05        58.58 o
 -35   1   5        151.10        168.44        54.67 o
 -33   1   5       2530.99       2548.75       124.96 o
 -31   1   5         11.77         22.78        32.85 o
 -29   1   5        319.54        275.25        27.23 o
 -27   1   5          5.45         16.72        18.65 o
 -25   1   5        246.61        181.35        20.77 o
 -23   1   5          0.57         -6.89        13.15 o
 -21   1   5        741.72        645.64        23.46 o
 -19   1   5          1.75          5.30        10.82 o
 -17   1   5        125.54        103.45        18.08 o
 -15   1   5       8536.65       9538.07       197.26 o
 -13   1   5       7436.25       8063.92       166.83 o
 -11   1   5       3105.51       3153.78        68.33 o
  -9   1   5       3041.04       2851.40        61.19 o
  -7   1   5        602.08        428.98        14.14 o
  -5   1   5       1399.43       1351.19        31.15 o
  -3   1   5      13285.76      15108.50       308.50 o
  -1   1   5          7.38         48.60         7.32 o
   1   1   5       3125.71       2948.92        63.49 o
   3   1   5       6752.26       7863.57       162.69 o
   5   1   5        617.50        552.00        17.33 o
   7   1   5       1516.41       1329.68        32.54 o
   9   1   5       1974.23       2038.16        52.26 o
  11   1   5        132.09        103.82        13.25 o
  13   1   5       2009.95       1682.15        46.67 o
  15   1   5         88.33         68.48        18.51 o
  17   1   5       3069.63       3182.58        92.47 o
  19   1   5       7356.89       7686.57       204.07 o
  21   1   5        554.16        594.59        37.20 o
  23   1   5         21.77         22.35        28.90 o
  25   1   5        209.24        189.01        35.14 o
  27   1   5         11.93         12.48        34.29 o
  29   1   5        227.30        228.54        42.73 o
  31   1   5        157.32        229.15        49.42 o
  33   1   5          2.12          6.63        49.59 o
  35   1   5        110.54         93.89       115.98 o
 -40   2   5         15.75          5.52        70.29 o
 -38   2   5         73.45         67.70        60.44 o
 -36   2   5        548.03        545.93        82.84 o
 -34   2   5         69.00         86.37        49.70 o
 -32   2   5        664.07        687.06        49.99 o
 -30   2   5          2.50          0.13        25.95 o
 -28   2   5       2439.66       1997.98        59.57 o
 -26   2   5        882.42        758.89        40.64 o
 -24   2   5        567.54        544.32        30.62 o
 -22   2   5       2106.99       1964.28        54.27 o
 -20   2   5        639.81        590.26        22.47 o
 -18   2   5        519.13        585.14        19.85 o
 -16   2   5         83.85         72.45         9.93 o
 -14   2   5       3771.00       4027.22        86.38 o
 -12   2   5       9169.49       9728.03       200.65 o
 -10   2   5         85.74        152.36        12.76 o
  -8   2   5       2519.82       2249.31        49.15 o
  -6   2   5       1600.42       1601.13        36.00 o
  -4   2   5       3740.04       3723.31        78.88 o
  -2   2   5        466.13        481.98        15.64 o
   0   2   5       6148.95       6379.68       132.26 o
   2   2   5        510.45        319.89        18.52 o
   4   2   5       1560.56       1816.00        41.23 o
   6   2   5       1262.35       1344.31        41.16 o
   8   2   5       2804.75       2902.34        71.11 o
  10   2   5      10662.84      10795.49       245.48 o
  12   2   5       1397.76       1404.12        45.14 o
  14   2   5       2217.48       2115.94        66.90 o
  16   2   5         40.49         34.78        18.58 o
  18   2   5        854.64        816.59        41.28 o
  20   2   5        430.66        438.74        34.43 o
  22   2   5        321.99        330.22        39.06 o
  24   2   5         39.23         31.30        28.90 o
  26   2   5         13.67        -16.72        29.73 o
  28   2   5         21.54         10.50        35.74 o
  30   2   5         40.01         56.65        43.32 o
  32   2   5         78.49         61.11        48.66 o
  34   2   5        255.62        197.28        83.35 o
 -41   3   5        212.35        314.79       127.02 o
 -39   3   5        651.58        580.09        82.01 o
 -37   3   5        392.72        256.73        64.35 o
 -35   3   5        105.99        101.66        52.61 o
 -33   3   5        169.85        151.10        34.43 o
 -31   3   5        165.22        163.59        31.67 o
 -29   3   5        189.64        199.52        27.86 o
 -27   3   5        839.61        847.76        38.94 o
 -25   3   5       1954.52       1883.34        55.15 o
 -23   3   5        371.48        348.65        22.06 o
 -21   3   5       4869.75       4650.94       111.62 o
 -19   3   5        660.53        644.90        34.12 o
 -17   3   5        327.28        276.83        26.16 o
 -15   3   5       1507.10       1342.21        39.78 o
 -13   3   5        760.68       1002.85        29.51 o
 -11   3   5       3496.52       4330.67       101.23 o
  -9   3   5       5835.79       6099.41       140.28 o
  -7   3   5      10114.99      12382.91       254.38 o
  -5   3   5       9693.10      10169.79       209.29 o
  -3   3   5       3212.93       3715.52        79.61 o
  -1   3   5      11699.52      11541.83       236.73 o
   1   3   5       3230.53       3017.10        65.31 o
   3   3   5      12755.72      13530.67       277.68 o
   5   3   5       4579.44       4918.97       104.05 o
   7   3   5        134.63        142.35        11.34 o
   9   3   5       7527.12       8058.24       185.22 o
  11   3   5        276.57        272.16        21.94 o
  13   3   5        295.94        327.76        20.43 o
  15   3   5         66.77         52.12        15.38 o
  17   3   5       2096.52       2101.53        68.31 o
  19   3   5       1747.46       1698.12        59.75 o
  21   3   5          0.24         15.08        26.84 o
  23   3   5       1149.63       1205.51        56.99 o
  25   3   5        281.62        273.45        36.53 o
  27   3   5        526.73        595.56        47.46 o
  29   3   5         90.26         99.41        41.42 o
  31   3   5        178.22        234.46        48.26 o
  33   3   5          1.18         -1.78        58.40 o
 -40   4   5        412.27        546.75       121.50 o
 -38   4   5       1476.67       1664.77       120.87 o
 -36   4   5       1107.47       1220.95       149.11 o
 -34   4   5        581.70        523.31        41.66 o
 -32   4   5        196.67        251.36        36.69 o
 -30   4   5       1000.09        983.05        50.02 o
 -28   4   5        487.03        410.42        34.28 o
 -26   4   5        867.53        832.90        37.90 o
 -24   4   5       3201.52       2682.98        71.57 o
 -22   4   5          6.79         36.92        17.07 o
 -20   4   5       4196.25       3821.25        93.81 o
 -18   4   5        749.38        722.11        44.32 o
 -16   4   5        912.50        872.61        29.86 o
 -14   4   5        192.98        169.42        14.57 o
 -12   4   5       1079.37       1031.91        35.90 o
 -10   4   5      12519.56      14039.35       316.13 o
  -8   4   5       2609.69       2540.73        55.40 o
  -6   4   5        821.73        547.15        24.26 o
  -4   4   5      10388.47       9693.83       219.80 o
  -2   4   5       1372.76       1283.51        30.89 o
   0   4   5       1372.42       1256.88        30.58 o
   2   4   5         83.12        130.88        10.82 o
   4   4   5       1007.79       1269.16        32.54 o
   6   4   5        596.29        644.28        21.46 o
   8   4   5         14.37         88.48        10.94 o
  10   4   5       2856.23       3089.23        77.04 o
  12   4   5       4598.98       4339.05       105.19 o
  14   4   5        353.66        360.34        23.42 o
  16   4   5         83.62         61.63        19.01 o
  18   4   5       1065.75       1062.48        46.82 o
  20   4   5         11.93          4.81        25.46 o
  22   4   5       1661.85       1611.54        65.85 o
  24   4   5        260.50        237.68        36.36 o
  26   4   5         52.56         46.62        34.10 o
  28   4   5        394.11        354.97        45.50 o
  30   4   5        129.59        104.02        46.82 o
  32   4   5        140.28         83.73        58.40 o
 -37   5   5        372.10        363.38        69.97 o
 -35   5   5        667.16        732.80        60.88 o
 -33   5   5        152.30         96.00        36.36 o
 -31   5   5        370.48        324.34        37.83 o
 -29   5   5         20.62         18.53        28.01 o
 -27   5   5      11874.89      11898.65       307.19 o
 -25   5   5       2211.37       2009.20        78.53 o
 -23   5   5       7306.23       6934.37       164.46 o
 -21   5   5       1382.77       1210.32        50.17 o
 -19   5   5       1840.81       1674.09        49.32 o
 -17   5   5        673.82        668.92        47.43 o
 -15   5   5        764.38        671.32        26.30 o
 -13   5   5       5079.06       4350.80       103.15 o
 -11   5   5        444.26        506.92        33.02 o
  -9   5   5        281.07        309.95        19.86 o
  -7   5   5         84.53         79.03        11.12 o
  -5   5   5      41773.67      46074.91      1024.97 o
  -3   5   5      10698.06      11890.70       269.20 o
  -1   5   5       5961.15       6196.46       130.33 o
   1   5   5        629.53        475.21        21.82 o
   3   5   5         23.09         14.70        10.38 o
   5   5   5        110.65        175.19        22.41 o
   7   5   5       1729.62       1496.49        38.61 o
   9   5   5       4085.60       3765.18        92.84 o
  11   5   5        550.93        587.21        27.03 o
  13   5   5        627.22        552.44        29.25 o
  15   5   5       1174.03       1218.32        42.36 o
  17   5   5       1008.27        958.78        39.42 o
  19   5   5        356.11        340.63        33.76 o
  21   5   5       3114.35       2967.53       107.32 o
  23   5   5        131.13        137.88        31.30 o
  25   5   5        848.69        835.36        50.35 o
  27   5   5         17.23         14.62        37.20 o
  29   5   5        525.04        536.08        54.56 o
  31   5   5        297.44        301.47        82.54 o
 -38   6   5        158.07        121.50        99.41 o
 -36   6   5        237.81        288.49        63.64 o
 -34   6   5       1538.64       1591.47        81.32 o
 -32   6   5          0.23        -36.86        36.86 o
 -30   6   5        152.31        106.51        36.05 o
 -28   6   5       8042.91       7472.87       231.64 o
 -26   6   5        309.02        371.32        34.29 o
 -24   6   5         15.35         33.89        24.71 o
 -22   6   5        404.56        456.06        35.67 o
 -20   6   5      19417.05      19402.17       439.12 o
 -18   6   5       6371.87       6409.86       152.08 o
 -16   6   5        813.70        668.34        33.70 o
 -14   6   5       7488.02       7433.76       172.34 o
 -12   6   5        167.03        134.25        19.92 o
 -10   6   5       2644.67       2536.57        74.56 o
  -8   6   5        423.94        482.81        20.52 o
  -6   6   5      13796.95      14367.21       325.01 o
  -4   6   5       6817.63       7331.08       169.39 o
  -2   6   5       3465.90       3541.81        86.88 o
   0   6   5       9765.94      10087.99       230.13 o
   2   6   5       2178.72       2149.92        50.92 o
   4   6   5       1325.32       1206.56        38.40 o
   6   6   5        566.07        483.84        20.83 o
   8   6   5       6718.88       6611.50       155.10 o
  10   6   5        433.85        345.40        23.12 o
  12   6   5       6402.80       6483.82       153.61 o
  14   6   5       3196.17       2995.61        79.46 o
  16   6   5        364.42        363.79        27.61 o
  18   6   5       2669.90       2508.73        72.05 o
  20   6   5        306.29        306.95        36.67 o
  22   6   5       1933.93       1833.55        79.71 o
  24   6   5         67.92         99.54        34.21 o
  26   6   5        190.03        209.02        40.97 o
  28   6   5        849.37        773.16        65.70 o
  30   6   5        905.40       1049.52       110.60 o
  32   6   5         67.07         55.23       110.45 o
 -37   7   5       1985.67       2109.67       176.73 o
 -35   7   5        930.01       1055.24        71.69 o
 -33   7   5         26.59         78.46        46.24 o
 -31   7   5         12.68         27.34        40.08 o
 -29   7   5       2475.88       2596.49       118.52 o
 -27   7   5       1517.77       1419.30       117.15 o
 -25   7   5        114.73        138.32        29.43 o
 -23   7   5       2221.10       2247.00       149.86 o
 -21   7   5        289.23        214.22        29.43 o
 -19   7   5       6000.68       5887.81       160.16 o
 -17   7   5       1772.25       1639.30        57.16 o
 -15   7   5       3070.26       3504.69       103.63 o
 -13   7   5       4520.26       4443.46       136.31 o
 -11   7   5        542.17        514.89        30.37 o
  -9   7   5       1871.35       1656.46       106.02 o
  -7   7   5       2820.04       2727.07        77.74 o
  -5   7   5      12732.27      13664.45       310.19 o
  -3   7   5        570.31        567.64        44.61 o
  -1   7   5       2847.54       2844.20        72.05 o
   1   7   5       1885.35       1756.74        48.64 o
   3   7   5        601.47        584.41        26.61 o
   5   7   5         55.78         50.57        16.16 o
   7   7   5       1694.86       1638.95        43.07 o
   9   7   5       2580.71       2352.07        64.10 o
  11   7   5       1337.81       1437.74        45.89 o
  13   7   5       4611.37       4744.74       150.64 o
  15   7   5        887.04        831.69        41.75 o
  17   7   5        831.20        865.83        40.45 o
  19   7   5       3065.10       2739.85        78.52 o
  21   7   5       2954.54       3044.10       107.85 o
  23   7   5       1030.65        982.86        91.62 o
  25   7   5        104.76         40.82        44.66 o
  27   7   5       1125.89        899.72       121.50 o
  29   7   5        108.11         91.60        55.89 o
  31   7   5        980.20        878.11       143.59 o
 -36   8   5       2351.00       2570.02       142.18 o
 -34   8   5        178.27        161.28        53.69 o
 -32   8   5       1214.98       1241.03        76.39 o
 -30   8   5       1489.09       1626.12        81.68 o
 -28   8   5       1396.37       1424.09       109.52 o
 -26   8   5        181.97        199.23        39.24 o
 -24   8   5        806.57        805.02        46.20 o
 -22   8   5        305.65        309.10        32.79 o
 -20   8   5         29.38         28.22        26.65 o
 -18   8   5        653.08        607.04        62.05 o
 -16   8   5       5785.45       5517.09       155.44 o
 -14   8   5       5535.04       5386.09       147.03 o
 -12   8   5       1424.48       1277.55        51.03 o
 -10   8   5       1158.13       1026.12        68.55 o
  -8   8   5        374.49        443.04        30.19 o
  -6   8   5        614.30        585.39        41.45 o
  -4   8   5        503.88        413.76        28.01 o
  -2   8   5       9968.68       9861.20       227.70 o
   0   8   5       1236.93       1132.57        45.33 o
   2   8   5        670.98        581.83        28.69 o
   4   8   5         16.94         -0.14        17.07 o
   6   8   5        165.85        167.92        20.77 o
   8   8   5       5619.38       5808.72       199.91 o
  10   8   5       3800.94       3850.51       109.74 o
  12   8   5       1262.63       1166.96        49.59 o
  14   8   5       1935.72       1695.97        64.08 o
  16   8   5       1024.85        983.13        49.59 o
  18   8   5        988.56       1063.86        52.91 o
  20   8   5        722.31        643.43        51.02 o
  22   8   5         34.32         72.31        43.29 o
  24   8   5        239.85        219.72        59.68 o
  26   8   5         21.33         35.90        58.58 o
  28   8   5        393.83        416.72        79.98 o
 -35   9   5       1099.22       1060.36       138.07 o
 -33   9   5         64.55         71.49        54.02 o
 -31   9   5         12.80         12.07        48.74 o
 -29   9   5       1420.46       1487.04        81.54 o
 -27   9   5        343.78        276.77        53.52 o
 -25   9   5        393.77        496.76        61.25 o
 -23   9   5        942.52       1191.51        56.47 o
 -21   9   5         57.16        126.68        32.79 o
 -19   9   5          3.85         31.49        28.01 o
 -17   9   5        128.58        187.72        31.00 o
 -15   9   5       5507.52       5813.01       160.16 o
 -13   9   5       2446.83       2510.43        80.74 o
 -11   9   5          2.97         18.68        23.35 o
  -9   9   5         18.44         21.10        24.25 o
  -7   9   5       1154.52       1110.12        48.26 o
  -5   9   5        190.26        220.45        26.65 o
  -3   9   5       3300.55       3470.36        88.32 o
  -1   9   5        398.44        349.99        25.03 o
   1   9   5       1423.42       1372.93        45.04 o
   3   9   5        388.33        423.54        26.81 o
   5   9   5        248.87        239.77        24.40 o
   7   9   5       1707.31       1887.71        64.67 o
   9   9   5       1891.48       2065.02        68.95 o
  11   9   5        144.55         55.57        26.77 o
  13   9   5       1390.40       1234.42        64.57 o
  15   9   5        241.53        237.09        32.96 o
  17   9   5       1153.14       1012.59        52.36 o
  19   9   5          0.00          3.28        33.27 o
  21   9   5        488.92        515.65        62.12 o
  23   9   5        468.81        405.88        66.39 o
  25   9   5         44.47         55.23        62.48 o
  27   9   5         23.94         93.89        99.41 o
 -32  10   5          4.21         20.99        77.32 o
 -30  10   5         14.67        -17.07        48.60 o
 -28  10   5       1185.07       1239.80       117.81 o
 -26  10   5        906.31        880.03        64.78 o
 -24  10   5          4.49          1.34        40.30 o
 -22  10   5        616.06        581.90        44.05 o
 -20  10   5        319.03        326.23        38.51 o
 -18  10   5         50.30         26.40        31.30 o
 -16  10   5       1526.92       1613.98        74.13 o
 -14  10   5          7.58         53.69        29.87 o
 -12  10   5         31.47         12.46        27.41 o
 -10  10   5        700.15        624.32        41.14 o
  -8  10   5        786.98        641.53        61.64 o
  -6  10   5       1114.67       1194.12        52.36 o
  -4  10   5        350.80        387.66        33.45 o
  -2  10   5       4404.68       4233.65       121.45 o
   0  10   5       8884.68       8654.91       203.96 o
   2  10   5       1775.90       1598.66        53.17 o
   4  10   5        204.16        217.67        25.29 o
   6  10   5        715.10        738.19        40.97 o
   8  10   5          0.18         -1.36        25.68 o
  10  10   5        551.70        558.04        38.25 o
  12  10   5        784.94        686.99        62.97 o
  14  10   5       2018.81       1992.13        75.73 o
  16  10   5        610.02        613.65        44.05 o
  18  10   5         84.73         45.78        39.24 o
  20  10   5         15.18         42.43        41.98 o
  22  10   5       1034.35       1115.84        89.82 o
  24  10   5       1070.68       1153.76        95.62 o
  26  10   5         37.05         82.84        99.41 o
 -29  11   5          2.25         17.10        54.85 o
 -27  11   5        254.77        209.66        54.02 o
 -25  11   5         20.70         41.74        49.14 o
 -23  11   5        446.19        459.06        54.02 o
 -21  11   5         53.80         68.06        38.87 o
 -19  11   5        144.75        124.91        37.92 o
 -17  11   5        473.33        450.16        43.16 o
 -15  11   5        205.81        151.67        33.78 o
 -13  11   5        504.11        427.81        39.68 o
 -11  11   5        389.69        359.76        37.34 o
  -9  11   5        187.68        186.51        33.45 o
  -7  11   5        433.99        549.02        41.66 o
  -5  11   5        108.90         64.07        30.80 o
  -3  11   5        156.63        127.80        31.00 o
  -1  11   5       2821.05       2913.00        92.42 o
   1  11   5       1592.59       1558.51        55.72 o
   3  11   5       1892.76       1860.52        60.60 o
   5  11   5        574.48        661.83        69.09 o
   7  11   5         22.01         -2.85        28.01 o
   9  11   5        186.33        164.47        34.43 o
  11  11   5         82.76         88.51        35.07 o
  13  11   5       1188.67       1108.38        55.95 o
  15  11   5          1.27         14.73        39.39 o
  17  11   5         27.09         41.21        43.89 o
  19  11   5        117.33         90.67        46.69 o
  21  11   5        411.85        472.03        58.40 o
  23  11   5        525.30        497.04       127.02 o
 -28  12   5          0.76         22.09       110.45 o
 -26  12   5         22.40         88.87        55.89 o
 -24  12   5        516.35        618.10        67.29 o
 -22  12   5        265.02        288.03        68.79 o
 -20  12   5          9.13          2.74        42.12 o
 -18  12   5         72.74         31.28        38.87 o
 -16  12   5          8.74         30.85        36.08 o
 -14  12   5       1086.69       1010.30        57.05 o
 -12  12   5          0.04        -20.89        33.45 o
 -10  12   5         28.35        -16.57        33.14 o
  -8  12   5         86.53         69.20        34.10 o
  -6  12   5         86.07         90.60        32.96 o
  -4  12   5        122.41        106.12        33.77 o
  -2  12   5       1016.35       1242.51        59.23 o
   0  12   5       1196.52       1352.47        61.13 o
   2  12   5         49.44         28.59        32.96 o
   4  12   5         81.76         57.26        32.55 o
   6  12   5         35.47         43.18        33.03 o
   8  12   5         23.97         30.91        33.03 o
  10  12   5         98.92         68.53        35.10 o
  12  12   5          8.51         21.65        41.21 o
  14  12   5         55.51          3.09        41.98 o
  16  12   5          4.98         40.96        52.61 o
  18  12   5          5.68        -12.05        62.25 o
  20  12   5          7.71         72.12        66.04 o
 -25  13   5        636.26        508.09       127.02 o
 -23  13   5        101.76        270.61       127.02 o
 -21  13   5         13.64         29.82        56.10 o
 -19  13   5         13.10         15.36        43.92 o
 -17  13   5          6.56         18.03        41.66 o
 -15  13   5          2.21         14.88        40.55 o
 -13  13   5          0.15         -3.83        39.68 o
 -11  13   5        498.37        428.08        62.20 o
  -9  13   5         21.82         37.24        41.28 o
  -7  13   5         32.58         28.21        37.77 o
  -5  13   5         88.51         56.61        36.08 o
  -3  13   5         25.07          9.29        35.74 o
  -1  13   5        122.96        177.16        37.77 o
   1  13   5        149.21        114.90        45.39 o
   3  13   5         10.84        -12.00        56.52 o
   5  13   5        978.08       1017.93        85.65 o
   7  13   5        139.59        191.44        50.22 o
   9  13   5        192.69        200.84        57.03 o
  11  13   5          9.62        -17.52        54.14 o
  13  13   5        237.91        277.79        63.64 o
  15  13   5         49.84         84.00        72.97 o
  17  13   5         63.43         51.12        67.59 o
 -18  14   5         91.95        129.25        68.90 o
 -16  14   5         34.02         18.71        54.02 o
 -14  14   5         22.57          4.67        52.90 o
 -12  14   5        444.59        523.41        62.50 o
 -10  14   5        113.77        107.58        55.01 o
  -8  14   5          6.58          8.05        50.82 o
  -6  14   5         43.13         30.84        48.42 o
  -4  14   5        422.71        555.41        96.89 o
  -2  14   5         23.40         60.42        50.47 o
   0  14   5        107.92         78.96        51.80 o
   2  14   5        367.57        383.51        73.89 o
   4  14   5         56.71        146.35        66.39 o
   6  14   5         10.76        -71.79        88.36 o
   8  14   5         15.18         77.32        99.41 o
  10  14   5          4.80          5.52        99.41 o
  12  14   5        224.47        130.80        71.46 o
  14  14   5        248.42        154.64        88.36 o
 -15  15   5        243.56        143.59       138.07 o
 -13  15   5         75.04        114.50        87.28 o
 -11  15   5         13.96         -0.19        56.90 o
  -9  15   5          1.30        -20.86        60.04 o
  -7  15   5          4.32          2.91        56.10 o
  -5  15   5        174.16        138.73        62.33 o
  -3  15   5        494.50        418.52        69.74 o
  -1  15   5          0.19         15.68        55.01 o
   1  15   5         25.34         17.76        71.54 o
 -40   0   6        654.88        717.95       127.02 o
 -38   0   6       2724.41       2695.07       198.82 o
 -36   0   6       1221.13       1375.15       138.07 o
 -34   0   6          0.30        -66.27        66.27 o
 -32   0   6        224.85        287.29        50.77 o
 -30   0   6       2288.52       2422.79       168.44 o
 -28   0   6      14670.63      14474.11       525.23 o
 -26   0   6       7407.78       7197.55       269.37 o
 -24   0   6         78.62         80.12        21.86 o
 -22   0   6       1346.37       1215.09        52.05 o
 -20   0   6       2756.50       3363.45       106.15 o
 -18   0   6      21527.14      23349.82       674.90 o
 -16   0   6       2314.05       2035.92        86.37 o
 -14   0   6      22027.78      23567.10       680.20 o
 -12   0   6        764.54        901.06        63.99 o
 -10   0   6      27408.47      31117.46       894.91 o
  -8   0   6       2049.30       1970.82        62.65 o
  -6   0   6         10.96          3.68         9.57 o
  -4   0   6      44309.91      49537.21      1418.89 o
  -2   0   6         75.11         22.09        13.02 o
   0   0   6       4908.37       5227.63       155.15 o
   2   0   6      26755.95      29094.34       837.52 o
   4   0   6      15067.76      17373.70       502.72 o
   6   0   6        847.97        609.71        28.34 o
   8   0   6       2080.97       1525.19        61.40 o
  10   0   6         34.51         28.67        13.06 o
  12   0   6       6950.99       6497.41       242.12 o
  14   0   6       7264.76       7221.14       269.45 o
  16   0   6       2750.13       2595.96       113.25 o
  18   0   6      16840.43      17531.17       632.63 o
  20   0   6       1407.32       1306.59        78.10 o
  22   0   6       4972.50       4812.10       350.69 o
  24   0   6      10080.03      10114.54       380.74 o
  26   0   6       2165.43       1997.98       111.24 o
  28   0   6         70.95         68.75        56.52 o
  30   0   6        190.41        154.64        66.39 o
  32   0   6       1194.73       1205.09       157.40 o
 -41   1   6       1851.10       1900.65       130.78 o
 -39   1   6          1.00         -8.37        64.35 o
 -37   1   6        432.22        533.64        70.29 o
 -35   1   6       1806.87       1839.12       105.44 o
 -33   1   6        754.74        713.00        52.02 o
 -31   1   6       1552.23       1585.84        61.31 o
 -29   1   6       2629.83       2511.92       102.03 o
 -27   1   6       9426.63       9516.65       221.25 o
 -25   1   6        826.12        748.13        33.30 o
 -23   1   6       1011.81        959.87        47.39 o
 -21   1   6        475.26        524.13        30.46 o
 -19   1   6       8487.38       8646.64       181.10 o
 -17   1   6       2404.75       2198.76        50.64 o
 -15   1   6       1116.96       1105.51        28.62 o
 -13   1   6       2650.84       2369.08        52.90 o
 -11   1   6       3799.51       3604.95        77.35 o
  -9   1   6       1592.48       1601.31        67.92 o
  -7   1   6       4459.79       5550.07       116.10 o
  -5   1   6      11747.62      11877.78       243.50 o
  -3   1   6         12.36         -0.75         7.32 o
  -1   1   6       6268.93       6657.73       138.27 o
   1   1   6         32.01        111.23         9.96 o
   3   1   6          0.56         50.92         9.25 o
   5   1   6      17056.93      17834.42       364.86 o
   7   1   6        379.87        388.39        15.75 o
   9   1   6       4382.00       4445.21        94.95 o
  11   1   6        833.63        707.52        26.71 o
  13   1   6       1621.46       1695.86        55.23 o
  15   1   6        478.65        432.81        29.61 o
  17   1   6        139.35        127.84        25.46 o
  19   1   6       9657.42       9956.66       259.57 o
  21   1   6       5196.35       5550.83       154.64 o
  23   1   6       3804.13       3998.96       119.41 o
  25   1   6       1034.89       1134.88        58.64 o
  27   1   6        288.58        251.45        41.92 o
  29   1   6         35.78         23.11        44.69 o
  31   1   6        181.46        250.83        51.03 o
  33   1   6       2142.52       2076.53       215.38 o
 -40   2   6        230.99        198.82        74.20 o
 -38   2   6        590.11        542.57        76.08 o
 -36   2   6        225.04        177.11        69.03 o
 -34   2   6        664.81        705.67        67.98 o
 -32   2   6       4310.21       4480.63       149.79 o
 -30   2   6         94.28         66.92        23.29 o
 -28   2   6       4362.81       4357.15       122.12 o
 -26   2   6        299.37        290.91        25.44 o
 -24   2   6       8367.48       8109.50       188.64 o
 -22   2   6        473.52        410.89        22.86 o
 -20   2   6       1992.94       1803.38        50.51 o
 -18   2   6       2417.26       2593.74        58.84 o
 -16   2   6        846.61        929.57        34.99 o
 -14   2   6       3909.22       4538.31        96.87 o
 -12   2   6       1451.77       1461.28        35.12 o
 -10   2   6          0.52          7.90         7.20 o
  -8   2   6       4667.33       5097.11       107.45 o
  -6   2   6        718.13        897.69        23.98 o
  -4   2   6       3604.69       3877.44        82.65 o
  -2   2   6       8559.28       8392.04       173.59 o
   0   2   6      12863.49      13695.54       280.32 o
   2   2   6       2161.51       2059.10        47.29 o
   4   2   6          7.34          1.05         8.98 o
   6   2   6        201.50        278.75        17.29 o
   8   2   6      10532.69      10833.09       224.68 o
  10   2   6       5562.70       5410.54       127.93 o
  12   2   6        172.12        128.31        17.48 o
  14   2   6       1959.86       1877.54        60.75 o
  16   2   6        128.72        102.17        23.35 o
  18   2   6        103.78         74.34        25.46 o
  20   2   6        223.03        227.82        31.67 o
  22   2   6       3140.58       3183.95        99.41 o
  24   2   6       1512.45       1582.06        66.19 o
  26   2   6        256.16        292.12        40.67 o
  28   2   6         52.30         15.33        39.97 o
  30   2   6         98.88        122.85        48.03 o
  32   2   6       1971.64       2205.64       116.55 o
 -41   3   6       1155.78       1397.24       171.20 o
 -39   3   6          7.59         14.57        69.97 o
 -37   3   6        690.10        712.40        82.84 o
 -35   3   6        116.52        145.21        45.21 o
 -33   3   6       1305.01       1477.17        73.20 o
 -31   3   6         16.83         17.10        30.19 o
 -29   3   6        203.30        186.24        26.49 o
 -27   3   6       3464.29       3261.96        85.89 o
 -25   3   6       1650.53       1624.09        52.51 o
 -23   3   6       6179.69       5992.94       143.22 o
 -21   3   6         10.68         25.76        16.50 o
 -19   3   6       2065.35       1971.14        53.75 o
 -17   3   6       3733.81       3769.02        90.83 o
 -15   3   6        127.32         93.38        13.00 o
 -13   3   6       4133.14       4116.97        98.28 o
 -11   3   6        857.80        802.12        41.84 o
  -9   3   6       1157.40       1607.86        40.04 o
  -7   3   6       9852.21      10849.41       222.82 o
  -5   3   6      12505.86      11870.03       243.85 o
  -3   3   6        804.47        647.34        19.62 o
  -1   3   6        138.51        128.71        11.78 o
   1   3   6       3123.21       3125.08        68.37 o
   3   3   6        286.72        358.39        15.46 o
   5   3   6       6535.94       6610.30       138.99 o
   7   3   6       1996.67       1953.24        45.93 o
   9   3   6      15924.59      17094.52       385.78 o
  11   3   6          1.91          7.93        14.57 o
  13   3   6       6484.98       6646.44       156.55 o
  15   3   6        100.14         82.52        23.35 o
  17   3   6        844.59        993.07        46.20 o
  19   3   6       3095.39       3221.10        97.32 o
  21   3   6       1539.37       1567.75        62.08 o
  23   3   6        268.86        262.69        39.86 o
  25   3   6        163.25         87.80        35.14 o
  27   3   6        314.38        271.12        42.06 o
  29   3   6          1.50         20.64        43.44 o
  31   3   6        661.19        736.33        63.26 o
  33   3   6         66.18         38.66       115.98 o
 -38   4   6        946.87       1168.07       276.13 o
 -36   4   6        107.88        138.07        62.48 o
 -34   4   6          5.12         10.82        34.43 o
 -32   4   6          5.27         -6.95        30.80 o
 -30   4   6        687.46        692.26        50.82 o
 -28   4   6         58.45         39.00        23.12 o
 -26   4   6       1262.44       1202.90        43.20 o
 -24   4   6       1361.11       1167.73        41.22 o
 -22   4   6       2301.90       2248.19        61.69 o
 -20   4   6        651.30        521.96        36.17 o
 -18   4   6       4778.10       4770.81       113.58 o
 -16   4   6        453.63        428.51        20.77 o
 -14   4   6       3346.72       3715.30       100.05 o
 -12   4   6        113.37         71.29        12.65 o
 -10   4   6      18003.19      20253.47       454.44 o
  -8   4   6       3290.04       3946.16        84.43 o
  -6   4   6        333.78        305.27        16.69 o
  -4   4   6         96.08        105.93        14.00 o
  -2   4   6         84.98         35.84         7.58 o
   0   4   6        213.11        143.29        11.62 o
   2   4   6         26.29         33.34         9.96 o
   4   4   6       1278.83       1328.69        34.30 o
   6   4   6        380.94        485.08        19.16 o
   8   4   6        197.60        147.56        17.07 o
  10   4   6        604.30        554.23        26.61 o
  12   4   6         14.87         -1.38        16.16 o
  14   4   6        158.36        181.35        23.84 o
  16   4   6       2308.54       2411.63        93.26 o
  18   4   6       1371.93       1448.13        57.26 o
  20   4   6       4774.59       4972.66       140.83 o
  22   4   6        736.70        718.11        45.36 o
  24   4   6         43.71        -15.17        32.21 o
  26   4   6        118.71         94.70        38.25 o
  28   4   6        380.33        353.85        47.59 o
  30   4   6         34.38         17.65        50.80 o
  32   4   6         63.03        132.54       132.54 o
 -37   5   6        359.50        281.66       104.93 o
 -35   5   6        101.79         74.17        43.01 o
 -33   5   6         69.51         89.38        39.24 o
 -31   5   6        283.81        290.69        42.17 o
 -29   5   6        114.67         90.34        28.90 o
 -27   5   6        573.94        665.92        34.84 o
 -25   5   6       4811.43       4397.76       110.10 o
 -23   5   6       2968.44       2834.30        75.50 o
 -21   5   6       3850.05       3796.89        95.78 o
 -19   5   6         19.37         -0.20        15.67 o
 -17   5   6       1870.09       1657.68        62.49 o
 -15   5   6        261.22        235.14        27.10 o
 -13   5   6        148.48        184.90        17.39 o
 -11   5   6       2036.63       2651.72        92.26 o
  -9   5   6        122.58         80.65        11.59 o
  -7   5   6       5763.61       6337.71       150.04 o
  -5   5   6        773.75        752.91        25.80 o
  -3   5   6       1350.32       1020.25        30.91 o
  -1   5   6        395.79        590.35        20.50 o
   1   5   6         97.91         80.88        12.02 o
   3   5   6        501.56        474.78        21.84 o
   5   5   6       4140.42       4482.80        97.26 o
   7   5   6       1016.88       1083.26        35.39 o
   9   5   6          6.54         -4.83        16.16 o
  11   5   6       1123.38       1069.09        37.98 o
  13   5   6         31.39         25.42        17.77 o
  15   5   6       3245.45       3081.27        98.09 o
  17   5   6        213.49        206.81        29.61 o
  19   5   6       5755.45       5881.85       162.92 o
  21   5   6       3084.52       3022.59       110.50 o
  23   5   6         45.63         43.03        33.15 o
  25   5   6        321.36        318.27        41.28 o
  27   5   6          6.88          9.59        40.67 o
  29   5   6          0.67         29.74        47.24 o
  31   5   6         67.30        149.11       132.54 o
 -36   6   6        491.51        500.25        59.51 o
 -34   6   6         89.53         73.02        44.02 o
 -32   6   6       1121.60       1160.85        76.54 o
 -30   6   6        152.06        204.48        38.75 o
 -28   6   6        156.58         94.21        33.64 o
 -26   6   6          9.43         16.44        25.95 o
 -24   6   6       4251.27       4308.41       122.17 o
 -22   6   6        238.05        235.33        27.41 o
 -20   6   6        125.76        117.64        23.86 o
 -18   6   6       8489.19       8113.72       213.30 o
 -16   6   6         25.17          9.94        18.51 o
 -14   6   6        246.77        270.90        24.85 o
 -12   6   6         67.64         26.55        17.79 o
 -10   6   6        107.28         88.42        17.79 o
  -8   6   6       3428.46       3479.19        85.25 o
  -6   6   6        117.11        138.35        15.43 o
  -4   6   6       2704.20       2608.70        66.51 o
  -2   6   6       1567.71       1467.00        52.81 o
   0   6   6        326.35        315.50        19.57 o
   2   6   6        153.90        160.61        16.87 o
   4   6   6       1933.41       1844.38        51.07 o
   6   6   6        571.08        624.00        25.19 o
   8   6   6       1183.93       1177.19        39.33 o
  10   6   6          1.91          3.65        17.07 o
  12   6   6        389.76        448.89        28.56 o
  14   6   6        100.43        100.55        23.12 o
  16   6   6         30.69         36.94        22.94 o
  18   6   6        281.05        321.61        34.99 o
  20   6   6       1146.33       1138.40        63.77 o
  22   6   6        103.84         51.80        35.10 o
  24   6   6         29.83         23.49        36.24 o
  26   6   6         15.94         20.67        38.51 o
  28   6   6          1.67        -23.53        55.89 o
  30   6   6        349.00        298.23       115.98 o
 -37   7   6       1046.44       1054.83       132.54 o
 -35   7   6         57.14         21.31        48.42 o
 -33   7   6        236.55        245.07        61.03 o
 -31   7   6          4.70          7.86        38.75 o
 -29   7   6        357.61        415.34        44.41 o
 -27   7   6        331.84        295.12        40.08 o
 -25   7   6         24.78         22.92        27.20 o
 -23   7   6         56.10         69.01        26.65 o
 -21   7   6       1260.82       1313.01        53.79 o
 -19   7   6       1351.36       1276.67        51.63 o
 -17   7   6        583.58        565.15        34.43 o
 -15   7   6       1918.06       1748.55        59.93 o
 -13   7   6        748.57        711.99        34.99 o
 -11   7   6       1544.77       1729.64        58.64 o
  -9   7   6          9.71         66.46        21.29 o
  -7   7   6        384.96        418.99        39.06 o
  -5   7   6        511.55        616.38        27.28 o
  -3   7   6       2374.31       2495.92        70.17 o
  -1   7   6         87.35        120.82        18.71 o
   1   7   6          0.24          0.43        15.38 o
   3   7   6       4886.24       5415.42       128.86 o
   5   7   6        284.82        189.04        25.28 o
   7   7   6        386.25        408.18        31.89 o
   9   7   6        184.35        208.50        26.84 o
  11   7   6       1358.91       1400.11        53.68 o
  13   7   6        728.61        728.92        40.67 o
  15   7   6        712.67        646.88        42.06 o
  17   7   6         61.67         35.11        28.90 o
  19   7   6       2769.73       2698.13       102.96 o
  21   7   6          1.46        -12.72        38.00 o
  23   7   6        179.78        119.83        43.29 o
  25   7   6         29.49        -33.14        46.49 o
  27   7   6        173.99        149.11        66.39 o
 -36   8   6          0.30         36.77        67.59 o
 -34   8   6         58.75         94.30        51.64 o
 -32   8   6         42.47         32.71        47.62 o
 -30   8   6        331.90        192.00        47.62 o
 -28   8   6        527.82        419.03        47.62 o
 -26   8   6        364.87        414.72        80.51 o
 -24   8   6          1.28          0.79        28.90 o
 -22   8   6          0.05          7.67        27.41 o
 -20   8   6       3325.49       3072.86        95.18 o
 -18   8   6         54.48        123.19        27.41 o
 -16   8   6       2929.57       3231.56        96.59 o
 -14   8   6       2410.92       2249.38        72.46 o
 -12   8   6          1.30         -1.38        22.09 o
 -10   8   6       1434.63       1795.88        72.03 o
  -8   8   6          0.16         -1.33        21.29 o
  -6   8   6        592.28        556.70        32.96 o
  -4   8   6       1480.31       1403.83        44.64 o
  -2   8   6       3049.44       3010.82        77.92 o
   0   8   6        765.22        718.65        38.73 o
   2   8   6       9588.12       9201.09       255.88 o
   4   8   6       1358.91       1369.77        45.15 o
   6   8   6        582.29        616.62        47.83 o
   8   8   6       2017.75       1772.89        75.73 o
  10   8   6          8.66         19.07        24.62 o
  12   8   6       1426.80       1378.41        68.70 o
  14   8   6          5.44        -14.54        27.41 o
  16   8   6        539.01        517.32        46.23 o
  18   8   6        223.78        165.45        33.58 o
  20   8   6        108.62         97.57        41.45 o
  22   8   6         37.96         58.36        45.63 o
  24   8   6          0.05          3.05        56.52 o
  26   8   6         42.18         27.11        63.64 o
 -35   9   6          1.44         22.09       104.93 o
 -33   9   6          0.41          0.90        53.08 o
 -31   9   6        986.64        966.20        71.16 o
 -29   9   6        194.21        134.30        45.63 o
 -27   9   6         21.81         38.22        41.21 o
 -25   9   6        220.50        120.93        37.03 o
 -23   9   6         18.78         11.79        30.80 o
 -21   9   6       1316.34       1305.23        58.46 o
 -19   9   6        595.59        515.91        39.30 o
 -17   9   6        230.26        255.27        57.39 o
 -15   9   6        163.90        180.02        31.30 o
 -13   9   6         10.73          4.53        25.46 o
 -11   9   6        286.82        448.59        46.23 o
  -9   9   6       1478.98       1424.30        56.56 o
  -7   9   6        304.34        367.16        31.30 o
  -5   9   6       3428.46       3457.63       102.11 o
  -3   9   6       6285.17       6345.78       171.17 o
  -1   9   6       2452.17       2427.58        85.29 o
   1   9   6         83.35        127.65        22.71 o
   3   9   6       2134.41       2151.26        62.52 o
   5   9   6        227.92        175.12        28.01 o
   7   9   6         42.32         34.72        25.22 o
   9   9   6         42.75         14.62        25.86 o
  11   9   6         42.52         35.70        30.19 o
  13   9   6        237.95        295.48        36.08 o
  15   9   6        353.22        347.39        37.02 o
  17   9   6        995.57       1010.71        57.39 o
  19   9   6          4.36          3.68        41.45 o
  21   9   6         67.26         81.51        56.52 o
  23   9   6         23.63         17.82        60.44 o
  25   9   6         23.88         27.14        68.26 o
 -32  10   6        573.80        534.92        68.23 o
 -30  10   6         54.09         26.07        54.02 o
 -28  10   6        315.82        232.35        51.64 o
 -26  10   6         11.43         26.66        44.41 o
 -24  10   6        205.29        222.31        48.63 o
 -22  10   6          0.54         -7.24        32.55 o
 -20  10   6       1651.49       1858.39        72.85 o
 -18  10   6        999.48        884.45        49.59 o
 -16  10   6        289.65        241.87        35.55 o
 -14  10   6       1275.42       1178.87        55.77 o
 -12  10   6        211.58        212.37        32.21 o
 -10  10   6        242.35        252.64        32.79 o
  -8  10   6       2818.10       2855.24        90.35 o
  -6  10   6       2407.89       2398.94        92.36 o
  -4  10   6       1109.08        968.43        49.59 o
  -2  10   6        626.02        607.24        44.64 o
   0  10   6       1245.72       1336.17        49.32 o
   2  10   6       2281.56       2455.19        70.50 o
   4  10   6       2879.10       2816.44        88.76 o
   6  10   6        677.84        752.57        43.16 o
   8  10   6        188.78        126.17        42.49 o
  10  10   6        340.60        346.26        35.97 o
  12  10   6        656.18        689.53        47.08 o
  14  10   6       1723.93       1596.23        67.30 o
  16  10   6        311.91        288.85        51.02 o
  18  10   6        177.72        152.42        41.48 o
  20  10   6         78.27        143.59        58.58 o
  22  10   6          7.12         27.61        62.48 o
  24  10   6         81.23         60.75       110.45 o
 -29  11   6          0.12        -17.84        52.90 o
 -27  11   6          0.73         -0.46        51.64 o
 -25  11   6          5.87         30.13        52.37 o
 -23  11   6         68.14         79.89        41.14 o
 -21  11   6       1341.42       1369.80        66.84 o
 -19  11   6        296.40        303.20        41.14 o
 -17  11   6         38.63         23.05        33.68 o
 -15  11   6       1272.45       1263.35        62.79 o
 -13  11   6       1476.24       1636.41        68.23 o
 -11  11   6        675.58        724.78        79.29 o
  -9  11   6         75.32         47.41        29.61 o
  -7  11   6        590.84        588.30        42.06 o
  -5  11   6       1527.99       1817.11        70.76 o
  -3  11   6        412.15        460.48        47.64 o
  -1  11   6       3425.02       3511.12       145.88 o
   1  11   6        914.11        964.73        52.16 o
   3  11   6        238.12        266.75        42.73 o
   5  11   6        226.01        151.57        32.21 o
   7  11   6        597.33        616.97        42.68 o
   9  11   6        127.01        132.22        34.10 o
  11  11   6       1475.88       1589.82        68.95 o
  13  11   6          9.47        -21.98        34.99 o
  15  11   6        682.71        807.34        53.70 o
  17  11   6        298.40        364.00        75.62 o
  19  11   6         43.45         98.81        49.88 o
  21  11   6        258.47        271.58        73.89 o
  23  11   6         11.73         49.70       115.98 o
 -28  12   6        326.45        259.57       138.07 o
 -26  12   6        260.73        322.41        68.12 o
 -24  12   6       1206.35       1001.56        75.29 o
 -22  12   6          4.51         -8.58        56.17 o
 -20  12   6        666.38        786.99        57.16 o
 -18  12   6        471.04        567.55        48.61 o
 -16  12   6          7.22        -14.49        36.50 o
 -14  12   6       1499.33       1294.70        75.73 o
 -12  12   6        721.63        813.13        52.36 o
 -10  12   6        854.64        733.54        49.59 o
  -8  12   6         23.11         16.27        32.67 o
  -6  12   6         77.62        103.18        35.74 o
  -4  12   6       1484.00       1688.53        68.55 o
  -2  12   6        384.96        284.83        47.83 o
   0  12   6       1465.13       1512.88        67.61 o
   2  12   6       1099.46       1194.67        69.03 o
   4  12   6        320.41        335.49        54.34 o
   6  12   6        109.70        132.14        34.10 o
   8  12   6          0.16         -3.12        36.24 o
  10  12   6       3651.99       3611.95       125.34 o
  12  12   6         15.68         14.94        38.67 o
  14  12   6        180.40        204.89        52.51 o
  16  12   6        548.46        581.72       117.59 o
  18  12   6        245.43        211.99        56.90 o
  20  12   6          6.64         11.05        99.41 o
 -25  13   6        296.03        226.43       127.02 o
 -23  13   6          0.02         33.14       110.45 o
 -21  13   6        104.96        115.47        56.10 o
 -19  13   6       1911.21       2256.42        95.48 o
 -17  13   6         38.57         70.20        47.32 o
 -15  13   6         68.71         40.71        42.47 o
 -13  13   6        374.19        193.08        45.48 o
 -11  13   6         27.63         23.95        38.87 o
  -9  13   6        244.25        178.60        41.66 o
  -7  13   6          5.89        -29.76        37.20 o
  -5  13   6       1552.27       1702.00        73.76 o
  -3  13   6         19.21          2.86        38.36 o
  -1  13   6        338.80        399.53        43.32 o
   1  13   6        628.34        793.22        95.84 o
   3  13   6       1128.31       1472.18        86.57 o
   5  13   6         73.14         65.01        45.90 o
   7  13   6        172.16        211.51        64.17 o
   9  13   6       3023.55       3295.83       162.03 o
  11  13   6         20.82         62.70        82.84 o
  13  13   6         25.13          7.10        67.59 o
  15  13   6        967.38        833.22        87.28 o
 -16  14   6        111.48        163.54        60.84 o
 -14  14   6       1742.95       2068.52       112.66 o
 -12  14   6        374.54        383.00        61.27 o
 -10  14   6          7.93        -20.06        51.64 o
  -8  14   6        440.49        365.71        58.40 o
  -6  14   6        463.01        389.76        58.06 o
  -4  14   6       2011.85       2218.76       107.22 o
  -2  14   6         70.73         28.06        52.02 o
   0  14   6       2502.28       2708.80       259.29 o
   2  14   6        251.74        281.01       157.40 o
   4  14   6         25.56         60.28        68.26 o
   6  14   6        202.92        149.11        74.20 o
   8  14   6        578.49        574.36       127.02 o
  10  14   6        555.39        673.77       149.11 o
 -13  15   6          5.43        -49.70       115.98 o
 -11  15   6        343.44        292.62        72.78 o
  -9  15   6         91.05         63.00        60.68 o
  -7  15   6        105.81        149.11        60.84 o
  -5  15   6       1034.60       1133.92       159.23 o
  -3  15   6         46.41         48.25        64.48 o
  -1  15   6        340.08        508.09       115.98 o
   1  15   6        774.21        740.04       121.50 o
   3  15   6        201.59         33.14        99.41 o
 -41   1   7        705.57        839.43       110.45 o
 -39   1   7        501.19        487.25        76.08 o
 -37   1   7         71.43         27.99        69.03 o
 -35   1   7        178.68        161.20        40.30 o
 -33   1   7       1228.08       1151.14        57.99 o
 -31   1   7        351.19        267.40        32.21 o
 -29   1   7        132.61        124.26        27.61 o
 -27   1   7        510.23        516.15        35.14 o
 -25   1   7         13.19         42.02        18.23 o
 -23   1   7       1930.23       2082.90        57.21 o
 -21   1   7        665.00        623.21        27.93 o
 -19   1   7       1063.29       1251.87        33.83 o
 -17   1   7       3601.11       3775.64        82.24 o
 -15   1   7        122.28        142.19        11.95 o
 -13   1   7       1144.68       1121.78        29.91 o
 -11   1   7       1206.85       1219.66        40.88 o
  -9   1   7       3944.17       3614.05        78.52 o
  -7   1   7        368.01        255.96        13.06 o
  -5   1   7       2138.02       1731.84        40.93 o
  -3   1   7       4086.66       4205.08        89.41 o
  -1   1   7       5289.17       5787.52       122.12 o
   1   1   7        800.70        800.79        27.58 o
   3   1   7       2095.36       2144.85        49.50 o
   5   1   7       4080.61       4780.22       102.54 o
   7   1   7        306.77        360.17        16.85 o
   9   1   7        819.41        816.83        29.96 o
  11   1   7        296.87        293.44        24.85 o
  13   1   7        321.84        310.27        39.06 o
  15   1   7        319.31        407.19        29.61 o
  17   1   7        373.23        334.51        33.48 o
  19   1   7       2086.00       2115.07       117.18 o
  21   1   7        321.26        278.96        41.47 o
  23   1   7         24.94        -15.16        31.00 o
  25   1   7          2.41        -35.14        35.14 o
  27   1   7        118.57         91.03        39.97 o
  29   1   7         82.11         62.45        46.20 o
  31   1   7        114.79         85.74        63.61 o
 -42   2   7        177.38        226.43       115.98 o
 -40   2   7        342.59        386.09       104.93 o
 -38   2   7        330.78        326.13        68.26 o
 -36   2   7         22.88         38.66        52.61 o
 -34   2   7        269.14        305.84        45.63 o
 -32   2   7        297.80        252.89        34.79 o
 -30   2   7        340.55        297.59        32.79 o
 -28   2   7       1497.39       1557.45        51.27 o
 -26   2   7        311.49        348.15        25.33 o
 -24   2   7        179.34        203.88        20.30 o
 -22   2   7        475.83        388.55        25.76 o
 -20   2   7        239.62        299.17        20.43 o
 -18   2   7         18.60         34.85        13.98 o
 -16   2   7       2381.56       2348.91        54.32 o
 -14   2   7        386.24        438.49        17.21 o
 -12   2   7         37.02         67.89         9.74 o
 -10   2   7          1.48         -0.71         9.25 o
  -8   2   7        437.23        377.80        15.18 o
  -6   2   7          0.33          2.91         8.49 o
  -4   2   7       8280.27      10541.20       217.56 o
  -2   2   7       1991.81       3021.75        66.48 o
   0   2   7        313.36        353.29        19.76 o
   2   2   7        374.47        269.92        13.63 o
   4   2   7          1.76         12.34         9.28 o
   6   2   7          7.87         16.71        10.10 o
   8   2   7       1302.44       1341.23        46.31 o
  10   2   7        366.57        396.41        22.49 o
  12   2   7        374.85        319.60        32.48 o
  14   2   7       1318.67       1203.15        48.26 o
  16   2   7        833.03        837.86        44.18 o
  18   2   7       1304.00       1277.31        55.23 o
  20   2   7        375.87        357.18        35.90 o
  22   2   7        322.90        259.91        36.53 o
  24   2   7         13.78          6.46        32.21 o
  26   2   7        119.67        117.32        40.73 o
  28   2   7         81.11         80.41        46.09 o
  30   2   7        155.09        140.94        49.59 o
 -41   3   7        269.29        342.41       132.54 o
 -39   3   7        105.10         38.66        93.89 o
 -37   3   7         92.11         99.41        58.58 o
 -35   3   7         90.58         60.75        40.30 o
 -33   3   7        470.83        507.13        49.70 o
 -31   3   7        155.68        123.95        32.38 o
 -29   3   7          4.96        -22.06        22.06 o
 -27   3   7          6.83         -8.30        20.99 o
 -25   3   7        697.21        643.55        32.35 o
 -23   3   7      19343.32      20209.27       456.41 o
 -21   3   7        662.68        622.58        37.96 o
 -19   3   7         41.50         25.79        14.20 o
 -17   3   7        713.69        566.54        25.14 o
 -15   3   7         58.57         30.18        13.18 o
 -13   3   7       1332.47       1204.36        31.23 o
 -11   3   7       1661.96       1429.77        41.48 o
  -9   3   7        577.56        575.40        22.23 o
  -7   3   7      17240.55      18748.55       383.27 o
  -5   3   7      17861.00      20618.40       421.23 o
  -3   3   7       1848.28       1760.19        41.99 o
  -1   3   7       3329.32       3790.91        81.90 o
   1   3   7       1024.21        987.85        27.30 o
   3   3   7       1665.14       1435.34        39.52 o
   5   3   7        254.88        218.52        14.91 o
   7   3   7         18.33         54.57        13.98 o
   9   3   7       1959.84       1779.01        51.70 o
  11   3   7       3677.26       3488.33        87.36 o
  13   3   7         74.50         76.69        22.69 o
  15   3   7       8056.66       8300.65       218.83 o
  17   3   7         76.21        101.96        28.50 o
  19   3   7        337.85        354.68        43.05 o
  21   3   7        497.50        588.61        43.32 o
  23   3   7          4.04        -11.40        32.21 o
  25   3   7         59.32         80.86        37.91 o
  27   3   7         11.29          9.67        41.92 o
  29   3   7        691.38        717.86        61.90 o
  31   3   7        189.71        227.15        88.80 o
 -38   4   7         83.94        149.11        99.41 o
 -36   4   7         32.34         44.55        58.19 o
 -34   4   7        318.25        426.73        52.02 o
 -32   4   7       1139.65       1183.06        58.54 o
 -30   4   7       1935.45       2052.88        83.24 o
 -28   4   7       1053.74       1113.31        56.66 o
 -26   4   7       5198.05       4916.21       120.93 o
 -24   4   7        441.65        502.27        28.81 o
 -22   4   7         37.81         20.39        17.71 o
 -20   4   7         12.32          0.97        15.23 o
 -18   4   7        928.11        769.82        30.32 o
 -16   4   7         69.32         24.21        14.57 o
 -14   4   7          1.57          2.35        12.04 o
 -12   4   7       1106.70        959.30        31.31 o
 -10   4   7       5840.86       5842.82       122.80 o
  -8   4   7        987.39       1246.05        41.16 o
  -6   4   7        349.57        273.68        13.74 o
  -4   4   7      23389.55      24427.04       498.64 o
  -2   4   7          6.71         13.28         9.42 o
   0   4   7        290.79        348.52        21.82 o
   2   4   7       1983.77       2048.33        49.15 o
   4   4   7       3383.24       3424.97        76.23 o
   6   4   7        691.54        869.78        36.72 o
   8   4   7         11.32         12.88        14.96 o
  10   4   7         33.54          7.66        16.70 o
  12   4   7        561.42        563.92        39.27 o
  14   4   7         15.85         40.41        24.62 o
  16   4   7       4988.56       5398.10       149.11 o
  18   4   7       4402.82       4427.15       127.70 o
  20   4   7        985.27       1039.54        53.12 o
  22   4   7         97.75         89.37        34.99 o
  24   4   7        283.36        320.96        41.92 o
  26   4   7        154.13        203.02        44.69 o
  28   4   7          7.99         -1.55        47.84 o
  30   4   7        124.37        172.71        85.65 o
 -37   5   7         11.34         26.01        59.68 o
 -35   5   7        296.06        349.22        66.04 o
 -33   5   7       2630.46       2566.36       101.75 o
 -31   5   7        949.19       1008.71        59.30 o
 -29   5   7         39.61         45.32        29.43 o
 -27   5   7        676.51        615.72        39.84 o
 -25   5   7        285.58        327.21        52.21 o
 -23   5   7       2998.26       2897.93       127.46 o
 -21   5   7        595.85        603.06        40.97 o
 -19   5   7       7790.33       7248.33       191.21 o
 -17   5   7       2189.03       1777.28        58.64 o
 -15   5   7         87.67         60.56        17.78 o
 -13   5   7       1360.35       1247.05        44.83 o
 -11   5   7       4208.54       4310.07       116.65 o
  -9   5   7       1202.15       1246.67        43.77 o
  -7   5   7       2909.99       2685.61        72.13 o
  -5   5   7       7576.61       7953.55       182.75 o
  -3   5   7       6818.23       7128.37       164.95 o
  -1   5   7        732.02        614.56        25.16 o
   1   5   7       1362.08       1442.77        37.33 o
   3   5   7       7047.99       7385.36       155.91 o
   5   5   7       2813.34       2932.62        67.13 o
   7   5   7       1161.83       1206.83        40.35 o
   9   5   7        303.28        315.27        23.62 o
  11   5   7        113.07         69.44        25.09 o
  13   5   7        899.41        840.07        36.32 o
  15   5   7         56.08          8.57        26.12 o
  17   5   7       1204.26       1284.63        55.88 o
  19   5   7       4353.29       4420.35       175.08 o
  21   5   7       1779.76       1658.27       117.98 o
  23   5   7        625.75        659.96        47.59 o
  25   5   7        565.43        548.30        49.59 o
  27   5   7        897.82        917.79        61.90 o
  29   5   7        186.96        135.64        79.41 o
 -38   6   7         58.25        132.54        88.36 o
 -36   6   7        260.34        173.48        52.68 o
 -34   6   7       1383.50       1180.16        77.70 o
 -32   6   7        202.02        184.95        43.29 o
 -30   6   7        328.07        231.09        40.08 o
 -28   6   7        212.34        241.04        33.45 o
 -26   6   7       2594.51       2594.18        84.82 o
 -24   6   7        238.54        213.00        29.43 o
 -22   6   7       2367.43       2425.24        77.24 o
 -20   6   7       1238.60       1463.37        54.40 o
 -18   6   7       2375.30       2588.12        78.59 o
 -16   6   7        232.25        299.83        44.64 o
 -14   6   7        224.82        175.05        22.69 o
 -12   6   7        709.21        627.62        33.14 o
 -10   6   7          4.97         31.66        17.56 o
  -8   6   7        425.20        536.05        55.80 o
  -6   6   7       1189.17       1290.77        61.46 o
  -4   6   7       6164.41       6718.69       157.02 o
  -2   6   7       4062.68       4046.73        98.72 o
   0   6   7        745.43        627.11        26.58 o
   2   6   7        355.73        272.17        19.97 o
   4   6   7       7159.54       7157.80       167.38 o
   6   6   7        426.48        493.82        36.67 o
   8   6   7        421.56        485.21        32.38 o
  10   6   7          2.54         20.62        23.04 o
  12   6   7       1860.36       1699.23        55.21 o
  14   6   7         41.53         -6.73        22.49 o
  16   6   7       1323.37       1326.90        70.15 o
  18   6   7       4201.32       4089.63       127.54 o
  20   6   7       2648.80       2997.18        98.64 o
  22   6   7        606.15        646.93        49.38 o
  24   6   7         48.17         67.13        42.47 o
  26   6   7         85.40         50.51        48.03 o
  28   6   7        165.66        176.73       121.50 o
 -37   7   7        169.97        149.11        74.20 o
 -35   7   7        142.50         81.97        51.64 o
 -33   7   7        574.38        616.36        59.30 o
 -31   7   7       1449.72       1547.70        79.35 o
 -29   7   7        148.61        126.81        39.39 o
 -27   7   7         20.13        -23.09        30.00 o
 -25   7   7         23.76         -8.30        27.41 o
 -23   7   7         31.46         18.62        28.23 o
 -21   7   7         44.60         33.40        25.95 o
 -19   7   7       8665.42       8795.15       232.63 o
 -17   7   7       7235.59       6997.65       186.35 o
 -15   7   7        670.34        660.82        39.06 o
 -13   7   7       1710.51       1914.88        64.17 o
 -11   7   7        982.87       1012.90        43.32 o
  -9   7   7         31.32         19.70        20.57 o
  -7   7   7       1295.02       1059.20        48.16 o
  -5   7   7       3597.49       3230.90        80.85 o
  -3   7   7       4225.59       4109.82       100.64 o
  -1   7   7       1694.93       1659.66        48.64 o
   1   7   7        122.56         97.84        19.01 o
   3   7   7        147.50        154.79        20.10 o
   5   7   7       7194.34       7217.83       191.18 o
   7   7   7       1001.01       1084.65        46.82 o
   9   7   7       5477.40       5512.15       151.17 o
  11   7   7       3790.20       3885.85       112.51 o
  13   7   7        296.39        264.87        48.63 o
  15   7   7       1092.31       1025.78        50.90 o
  17   7   7        106.67        179.71        54.07 o
  19   7   7       4374.53       4404.72       150.90 o
  21   7   7        400.77        435.51        49.88 o
  23   7   7         11.43         31.47        46.69 o
  25   7   7          0.66         12.89        51.02 o
 -36   8   7         51.11         46.94        66.39 o
 -34   8   7          2.11        -51.80        51.80 o
 -32   8   7       1553.37       1670.29        89.64 o
 -30   8   7         48.95         72.05        43.29 o
 -28   8   7         11.35          1.98        39.77 o
 -26   8   7        346.99        335.16        38.25 o
 -24   8   7         26.92         14.44        29.43 o
 -22   8   7       1163.02        948.79        78.59 o
 -20   8   7        748.00        680.17        49.42 o
 -18   8   7       5753.08       5048.75       141.50 o
 -16   8   7      11000.91      10313.03       269.89 o
 -14   8   7          0.59         30.56        24.71 o
 -12   8   7       4682.20       4775.33       133.22 o
 -10   8   7       3888.69       3473.39       101.40 o
  -8   8   7        326.40        247.34        28.23 o
  -6   8   7       1744.13       2158.99       110.00 o
  -4   8   7       1127.99       1192.32        48.97 o
  -2   8   7       2191.34       2273.14        63.52 o
   0   8   7        119.94        114.03        20.77 o
   2   8   7       2711.54       2716.99        72.87 o
   4   8   7       4825.01       4776.80       132.41 o
   6   8   7       4177.83       4005.99       115.27 o
   8   8   7       1960.80       1811.51        67.76 o
  10   8   7       1352.25       1236.02        53.68 o
  12   8   7       3920.93       3880.44       149.06 o
  14   8   7        123.76         81.70        33.48 o
  16   8   7        298.98        291.29        36.53 o
  18   8   7        631.57        674.47        54.02 o
  20   8   7        206.43        189.16        53.70 o
  22   8   7        180.04        250.52        69.46 o
  24   8   7        678.41        595.52        63.77 o
 -33   9   7          4.37         -7.86        56.27 o
 -31   9   7        551.91        501.44        60.41 o
 -29   9   7          0.42        -31.22        49.88 o
 -27   9   7        535.74        538.57        55.21 o
 -25   9   7       1488.52       1462.74        89.28 o
 -23   9   7         24.30          7.51        30.80 o
 -21   9   7        793.98        850.38        82.10 o
 -19   9   7       1701.45       1783.37        68.87 o
 -17   9   7       2014.47       2042.38        73.76 o
 -15   9   7       1256.98       1252.80        55.12 o
 -13   9   7        622.66        679.96        41.92 o
 -11   9   7        118.90         94.90        30.29 o
  -9   9   7       6386.93       6093.53       167.04 o
  -7   9   7          0.84         -3.35        25.68 o
  -5   9   7       8192.39       8512.51       224.32 o
  -3   9   7       6362.79       6396.85       213.63 o
  -1   9   7        396.35        462.02        35.14 o
   1   9   7       3036.62       3075.76       112.66 o
   3   9   7        172.21         99.97        27.86 o
   5   9   7       1229.36       1217.69        52.75 o
   7   9   7          4.75         -7.02        26.84 o
   9   9   7        232.92        214.27        35.07 o
  11   9   7       1871.26       1719.33        96.45 o
  13   9   7       2012.30       2076.49       115.57 o
  15   9   7         52.91         17.71        33.45 o
  17   9   7        303.36        253.11        45.90 o
  19   9   7         29.00         25.77        44.64 o
  21   9   7          7.46         30.78        47.62 o
  23   9   7        419.88        496.54        76.08 o
 -32  10   7        208.47        193.29       115.98 o
 -30  10   7        199.55        196.87        57.22 o
 -28  10   7        228.89        234.71        52.72 o
 -26  10   7        383.93        352.28        51.64 o
 -24  10   7       1379.41       1388.92        68.06 o
 -22  10   7          0.00        -33.58        33.58 o
 -20  10   7          0.09        -21.14        31.72 o
 -18  10   7       1085.91       1160.18        56.35 o
 -16  10   7        136.34        159.63        31.83 o
 -14  10   7          3.21         -0.09        28.01 o
 -12  10   7       1577.90       1616.25        64.85 o
 -10  10   7        109.48         50.78        29.61 o
  -8  10   7        241.93        192.08        31.30 o
  -6  10   7        357.93        320.98        41.45 o
  -4  10   7        470.41        368.55        35.74 o
  -2  10   7       4080.98       3957.24       116.65 o
   0  10   7       3616.56       3513.12       124.35 o
   2  10   7          0.38          9.81        31.09 o
   4  10   7        102.05         93.72        27.93 o
   6  10   7        369.77        349.87        34.79 o
   8  10   7       1166.33       1079.78        53.68 o
  10  10   7        111.03        111.01        32.81 o
  12  10   7        175.99        193.59        35.90 o
  14  10   7         72.07         71.63        36.89 o
  16  10   7         15.36         43.93        38.67 o
  18  10   7         13.47         36.18        49.70 o
  20  10   7        628.03        684.40        85.60 o
  22  10   7          0.30         22.09        70.29 o
 -29  11   7          5.39         30.76        63.61 o
 -27  11   7        129.57        103.76        54.02 o
 -25  11   7        477.28        375.14        55.21 o
 -23  11   7        322.86        270.20        45.74 o
 -21  11   7        247.71        194.57        42.47 o
 -19  11   7        691.19        543.99        47.46 o
 -17  11   7        192.50        173.19        38.87 o
 -15  11   7        250.86        286.22        40.65 o
 -13  11   7        182.66        127.44        34.43 o
 -11  11   7        115.75         88.06        32.96 o
  -9  11   7        516.65        488.85        41.92 o
  -7  11   7        220.55        238.24        35.14 o
  -5  11   7        249.93        146.25        32.96 o
  -3  11   7        352.03        381.73        37.77 o
  -1  11   7        414.52        401.21        38.51 o
   1  11   7       1654.38       1773.86        86.17 o
   3  11   7          0.09          8.52        36.05 o
   5  11   7        520.45        516.25        41.72 o
   7  11   7         10.29         14.92        31.83 o
   9  11   7        191.37        176.45        35.85 o
  11  11   7        358.36        226.96        39.30 o
  13  11   7          0.03        -17.51        39.76 o
  15  11   7          1.36          0.30        40.37 o
  17  11   7          9.41          9.10        50.47 o
  19  11   7          3.82        -40.67        64.35 o
  21  11   7         12.43         27.61       121.50 o
 -26  12   7         19.57        -27.61       110.45 o
 -24  12   7          5.41         10.14        56.10 o
 -22  12   7         32.57          9.28        46.33 o
 -20  12   7        282.64        336.01        48.03 o
 -18  12   7          8.07          7.74        38.87 o
 -16  12   7        185.08        140.34        42.67 o
 -14  12   7        147.01        207.81        40.54 o
 -12  12   7        252.24        270.83        40.54 o
 -10  12   7         65.54          6.48        36.89 o
  -8  12   7        416.58        466.72        44.05 o
  -6  12   7          2.62        -11.50        36.36 o
  -4  12   7        252.45        294.04        39.02 o
  -2  12   7        191.25        172.94        37.45 o
   0  12   7         76.04         54.40        40.08 o
   2  12   7         18.28         16.42        40.30 o
   4  12   7          1.87         13.36        43.01 o
   6  12   7         17.47        -16.43        43.50 o
   8  12   7         32.17          6.32        36.62 o
  10  12   7         19.38         37.21        39.68 o
  12  12   7         45.17         64.99        42.94 o
  14  12   7         11.49         47.45        51.48 o
  16  12   7         28.72         21.87        55.27 o
  18  12   7          0.04         -4.58        67.59 o
 -23  13   7          1.74         27.61       110.45 o
 -21  13   7         61.33         70.79        52.39 o
 -19  13   7         81.48         54.52        52.06 o
 -17  13   7        151.65        163.46        50.53 o
 -15  13   7        404.50        411.67        52.39 o
 -13  13   7        329.39        298.40        48.53 o
 -11  13   7          1.38         -7.73        40.54 o
  -9  13   7        407.13        494.18        49.47 o
  -7  13   7          2.31        -17.92        37.77 o
  -5  13   7        361.12        239.44        42.06 o
  -3  13   7         32.56         17.91        40.24 o
  -1  13   7        125.66         80.44        46.49 o
   1  13   7          1.31        -16.64        46.24 o
   3  13   7         72.52        121.82        49.14 o
   5  13   7          0.36          9.38        46.69 o
   7  13   7         23.75         17.89        49.46 o
   9  13   7         92.98        105.01        54.02 o
  11  13   7        116.66        133.17        60.63 o
  13  13   7          4.79         37.30        56.90 o
  15  13   7         40.82         56.17        68.26 o
 -20  14   7          3.01         10.37        95.62 o
 -18  14   7         13.48        -18.07        84.85 o
 -16  14   7        245.11        184.14        58.32 o
 -14  14   7         38.17         23.09        52.47 o
 -12  14   7         18.31         21.69        51.06 o
 -10  14   7          0.94         -3.42        48.03 o
  -8  14   7          3.17         31.77        46.60 o
  -6  14   7         23.59         39.63        46.60 o
  -4  14   7         66.23         40.33        45.50 o
  -2  14   7          1.38         11.81        59.30 o
   0  14   7          1.05        -34.44        66.04 o
   2  14   7         17.98        -16.12        72.17 o
   4  14   7        205.57        191.35        71.54 o
   6  14   7          1.25        -34.01        73.89 o
   8  14   7          3.89         27.61       104.93 o
  -9  15   7          0.00         -5.52       110.45 o
  -7  15   7          7.34          2.76        82.01 o
  -5  15   7         59.97        -23.43        71.54 o
  -3  15   7        607.06        690.34       127.02 o
  -1  15   7        297.02        298.23       127.02 o
   1  15   7          5.27         44.18       110.45 o
   3  15   7         11.43         99.41       121.50 o
 -40   0   8        311.47        331.36       104.93 o
 -38   0   8        962.76       1369.63       149.11 o
 -36   0   8       1039.57       1048.38        81.73 o
 -34   0   8       2939.08       2772.96       181.97 o
 -32   0   8        377.46        392.46        52.61 o
 -30   0   8        113.99        118.74        42.96 o
 -28   0   8       1542.03       1618.15        85.91 o
 -26   0   8        147.02         63.51        52.47 o
 -24   0   8       2726.02       2826.51       119.06 o
 -22   0   8       4880.25       4837.43       187.45 o
 -20   0   8        853.11        899.62        40.64 o
 -18   0   8      10261.81      10774.41       316.68 o
 -16   0   8        984.65        986.24        61.73 o
 -14   0   8         24.28         36.29        16.36 o
 -12   0   8       7413.31       7565.97       225.31 o
 -10   0   8        921.42        797.25        33.91 o
  -8   0   8      15324.45      15325.84       445.32 o
  -6   0   8       6150.49       6950.40       206.17 o
  -4   0   8       4381.08       4600.57       140.30 o
  -2   0   8      45601.99      52688.83      1851.03 o
   0   0   8      42258.34      47364.13      1360.44 o
   2   0   8      15482.50      17188.54       499.53 o
   4   0   8       8400.65       9714.29       285.89 o
   6   0   8         87.55         81.74        16.07 o
   8   0   8       9874.63      10924.01       398.32 o
  10   0   8       6016.52       6193.98       234.31 o
  12   0   8       9122.25       9087.40       335.84 o
  14   0   8       7969.98       8582.58       320.22 o
  16   0   8          2.61         23.83        36.94 o
  18   0   8       3954.26       3998.49       167.92 o
  20   0   8        332.08        282.20        50.77 o
  22   0   8         74.77        109.13        48.70 o
  24   0   8        335.67        501.08        66.39 o
  26   0   8          6.22        -44.18        58.58 o
  28   0   8       1147.43       1278.84       187.77 o
 -41   1   8         12.80         30.37        70.29 o
 -39   1   8        982.64        946.69        87.80 o
 -37   1   8       1096.04       1193.29       154.64 o
 -35   1   8          5.20         -6.13        36.53 o
 -33   1   8        152.20        216.18        34.54 o
 -31   1   8        793.13        943.83        65.36 o
 -29   1   8        251.23        237.48        31.09 o
 -27   1   8        530.53        611.71        38.51 o
 -25   1   8       4011.60       3849.70       109.74 o
 -23   1   8       5176.30       5277.07       126.90 o
 -21   1   8        396.46        348.09        22.06 o
 -19   1   8      10953.06      11593.70       264.75 o
 -17   1   8       5278.13       5307.26       113.82 o
 -15   1   8       5623.15       5779.06       122.84 o
 -13   1   8       3046.32       3099.24        71.03 o
 -11   1   8       2530.96       2391.86        61.41 o
  -9   1   8       5043.10       4952.73       105.58 o
  -7   1   8        808.48        848.62        41.30 o
  -5   1   8       6264.64       6627.78       139.40 o
  -3   1   8      28293.01      30465.85       620.40 o
  -1   1   8      58540.88      62695.18      1392.24 o
   1   1   8       1306.94       1281.87        43.63 o
   3   1   8       1027.21        902.70        26.33 o
   5   1   8       2964.76       2820.71        63.81 o
   7   1   8        335.99        264.67        19.18 o
   9   1   8        112.85         80.36        21.29 o
  11   1   8       1447.84       1601.44       104.42 o
  13   1   8      14956.89      15716.35       401.08 o
  15   1   8        756.42        848.79        55.80 o
  17   1   8        497.00        531.22        38.51 o
  19   1   8        148.94        175.41        31.67 o
  21   1   8        982.49       1154.59        56.56 o
  23   1   8        267.01        257.46        39.97 o
  25   1   8         75.72        117.72        40.67 o
  27   1   8       1460.36       1590.09        80.74 o
  29   1   8          0.15        -32.66        48.97 o
 -40   2   8         16.66         71.79        70.29 o
 -38   2   8       1644.61       1598.55       111.24 o
 -36   2   8       1407.51       1417.66        80.20 o
 -34   2   8          1.60         -1.31        36.53 o
 -32   2   8       1659.48       1734.47        67.53 o
 -30   2   8        389.62        309.40        33.77 o
 -28   2   8        806.44        772.89        41.81 o
 -26   2   8         61.84         38.31        19.87 o
 -24   2   8       3948.30       3961.66        99.69 o
 -22   2   8         93.61         89.10        17.71 o
 -20   2   8       2303.37       2518.16        66.11 o
 -18   2   8        744.58        761.18        36.35 o
 -16   2   8       5451.60       5174.07       122.49 o
 -14   2   8      12234.62      12966.94       268.27 o
 -12   2   8       5427.61       6739.33       142.76 o
 -10   2   8      15514.80      17169.31       352.46 o
  -8   2   8         66.95         92.91        10.57 o
  -6   2   8      11582.75      12580.67       258.89 o
  -4   2   8       5374.84       6098.06       128.88 o
  -2   2   8       3216.04       3419.79        75.13 o
   0   2   8       1713.65       1808.84        43.13 o
   2   2   8       4040.56       3971.56       112.98 o
   4   2   8       2213.93       1830.58        44.52 o
   6   2   8       1064.31       1057.10        35.50 o
   8   2   8        755.62        930.66        46.11 o
  10   2   8       1342.87       1290.60        57.39 o
  12   2   8       6064.79       6351.39       171.20 o
  14   2   8       4070.82       4480.59       126.31 o
  16   2   8        221.87        191.48        41.72 o
  18   2   8       1876.26       1870.82        69.03 o
  20   2   8        107.22         98.18        32.38 o
  22   2   8         38.14         25.63        34.43 o
  24   2   8        173.33        163.25        41.85 o
  26   2   8        222.70        243.66        46.82 o
  28   2   8       1193.11       1389.98       103.12 o
  30   2   8          4.78        -55.23       132.54 o
 -39   3   8        904.17        949.90       132.54 o
 -37   3   8        724.89        718.03        76.08 o
 -35   3   8        346.27        418.70        50.82 o
 -33   3   8       1929.23       1970.60        75.07 o
 -31   3   8        452.69        507.34        40.24 o
 -29   3   8        187.53        120.56        25.60 o
 -27   3   8       2640.16       2731.86        94.69 o
 -25   3   8         82.58         82.76        21.51 o
 -23   3   8       4908.22       5030.94       122.96 o
 -21   3   8          0.19          0.00        17.71 o
 -19   3   8       2595.62       2718.64        71.06 o
 -17   3   8       5311.10       5279.99       125.93 o
 -15   3   8       1384.39       1439.27        50.59 o
 -13   3   8       2001.68       2075.49        54.74 o
 -11   3   8       1249.28       1010.60        26.33 o
  -9   3   8       6752.14       6133.10       129.96 o
  -7   3   8        206.17        299.22        15.18 o
  -5   3   8       1505.08       1676.23        40.81 o
  -3   3   8       1963.55       1822.01        46.03 o
  -1   3   8       6794.97       7026.91       148.03 o
   1   3   8        189.57         94.63        12.48 o
   3   3   8       3139.09       3668.04        81.50 o
   5   3   8        349.00        221.80        26.97 o
   7   3   8        157.98        197.81        32.68 o
   9   3   8        165.62        209.65        20.19 o
  11   3   8        571.16        657.31        37.20 o
  13   3   8       7276.55       7442.00       252.69 o
  15   3   8        946.38       1041.91        48.97 o
  17   3   8       4525.22       4473.87       129.78 o
  19   3   8          1.90          1.38        30.37 o
  21   3   8          6.28         -5.52        33.14 o
  23   3   8       1110.48       1213.88        63.42 o
  25   3   8        247.24        225.40        44.05 o
  27   3   8        155.63        111.81        47.46 o
  29   3   8        223.04        339.71        83.89 o
 -38   4   8       1406.98       1667.53       112.44 o
 -36   4   8        170.52        119.29        58.19 o
 -34   4   8        585.81        671.76        72.17 o
 -32   4   8        134.30        144.01        34.99 o
 -30   4   8         12.34        -28.40        28.90 o
 -28   4   8        804.10        869.09        56.38 o
 -26   4   8        717.65        806.83        42.26 o
 -24   4   8       6871.73       6748.76       180.10 o
 -22   4   8        383.85        395.83        31.36 o
 -20   4   8         36.35         35.99        18.49 o
 -18   4   8         13.10         13.69        17.07 o
 -16   4   8        128.69        120.14        17.77 o
 -14   4   8        660.46        670.51        27.47 o
 -12   4   8        328.96        343.87        25.55 o
 -10   4   8       2871.72       2910.63        65.91 o
  -8   4   8         24.62         11.31         9.23 o
  -6   4   8       1897.20       1994.90        47.43 o
  -4   4   8       5900.60       6197.80       131.84 o
  -2   4   8        453.81        513.56        20.60 o
   0   4   8       1184.04       1047.86        30.51 o
   2   4   8       2558.62       2373.25        56.28 o
   4   4   8       4919.36       4926.82       107.03 o
   6   4   8        129.90         97.85        19.73 o
   8   4   8         60.86         83.74        18.65 o
  10   4   8       1205.00       1268.95        73.88 o
  12   4   8       1890.36       1775.77        78.12 o
  14   4   8         14.45         27.18        26.12 o
  16   4   8       9405.39       9874.75       369.02 o
  18   4   8         77.50         99.05        31.67 o
  20   4   8          0.80        -13.19        33.45 o
  22   4   8         14.20         28.99        35.90 o
  24   4   8         92.38         46.66        39.97 o
  26   4   8        546.81        590.59        55.88 o
  28   4   8        214.90        226.29        76.08 o
 -39   5   8          0.03          5.52        99.41 o
 -37   5   8       1092.45        956.68       182.25 o
 -35   5   8          1.86          5.52        58.58 o
 -33   5   8       1011.76       1118.61        66.53 o
 -31   5   8        262.93        298.59        36.89 o
 -29   5   8         58.17         50.44        32.38 o
 -27   5   8        175.00        155.84        29.43 o
 -25   5   8        689.32        625.12        38.25 o
 -23   5   8       8677.42       9234.07       242.28 o
 -21   5   8        431.25        335.49        36.67 o
 -19   5   8        180.06        165.02        23.16 o
 -17   5   8         26.84         21.60        21.38 o
 -15   5   8        563.18        444.36        28.76 o
 -13   5   8       2161.26       2191.69        66.93 o
 -11   5   8        354.74        448.17        26.12 o
  -9   5   8       2830.15       2982.60        85.53 o
  -7   5   8       2404.53       2335.64        61.10 o
  -5   5   8       1049.55        929.49        31.53 o
  -3   5   8        215.43        249.04        19.38 o
  -1   5   8        617.71        469.55        25.39 o
   1   5   8       2333.37       2398.58        63.52 o
   3   5   8       3842.09       3949.30        97.71 o
   5   5   8       1055.72       1142.10        39.88 o
   7   5   8        181.44        138.43        20.77 o
   9   5   8        489.77        465.68        28.57 o
  11   5   8        420.39        424.51        31.41 o
  13   5   8       1551.89       1521.05        58.54 o
  15   5   8       1343.85       1308.24        57.26 o
  17   5   8       5854.81       5481.39       153.93 o
  19   5   8         91.67        129.77        34.99 o
  21   5   8        250.00        199.75        40.54 o
  23   5   8         12.54         11.13        41.28 o
  25   5   8        179.47        204.62        46.82 o
  27   5   8       1041.92       1080.19        86.63 o
  29   5   8        243.13        118.74       113.22 o
 -38   6   8         47.13         60.75        99.41 o
 -36   6   8        475.27        538.63       118.74 o
 -34   6   8        625.75        743.53        63.32 o
 -32   6   8        113.38         73.37        40.79 o
 -30   6   8        112.21        154.60        34.43 o
 -28   6   8       2218.28       2215.04        77.11 o
 -26   6   8         89.90         67.35        29.61 o
 -24   6   8        410.22        436.68        53.52 o
 -22   6   8       3487.88       3346.63       141.09 o
 -20   6   8        624.85        712.36        40.54 o
 -18   6   8         61.59         11.52        22.69 o
 -16   6   8       2079.97       1835.02        62.00 o
 -14   6   8         27.30         22.09        20.36 o
 -12   6   8        450.28        582.63        32.38 o
 -10   6   8       1616.49       1690.71        57.16 o
  -8   6   8         88.31        118.29        21.06 o
  -6   6   8       1664.49       1778.51        51.93 o
  -4   6   8        302.88        260.76        23.87 o
  -2   6   8        256.21        254.56        29.32 o
   0   6   8        550.15        536.33        26.18 o
   2   6   8       9489.15       9723.93       225.21 o
   4   6   8        187.44        257.07        45.44 o
   6   6   8       8788.17       9387.54       245.06 o
   8   6   8         86.31         45.84        23.04 o
  10   6   8       1021.08        954.61        62.97 o
  12   6   8         15.79          7.56        26.12 o
  14   6   8         22.94        -31.57        31.57 o
  16   6   8       1414.14       1540.45        72.23 o
  18   6   8        887.42        988.09        97.52 o
  20   6   8       1316.49       1321.26        75.42 o
  22   6   8         46.25         16.32        48.42 o
  24   6   8        592.69        545.40        68.67 o
  26   6   8        113.53         97.95        61.64 o
  28   6   8         92.68         71.79       132.54 o
 -37   7   8         38.16         59.05        90.94 o
 -35   7   8        483.08        606.78        77.93 o
 -33   7   8        174.51        168.34        50.82 o
 -31   7   8        311.71        224.10        47.25 o
 -29   7   8        105.98         76.49        33.86 o
 -27   7   8          0.91         11.30        30.80 o
 -25   7   8         38.02         39.92        30.19 o
 -23   7   8       1410.06       1325.93        73.20 o
 -21   7   8       2433.03       2124.61        72.30 o
 -19   7   8         40.92         46.94        26.12 o
 -17   7   8       1131.18       1275.17        54.20 o
 -15   7   8        127.30         68.23        24.25 o
 -13   7   8        143.71         62.86        23.35 o
 -11   7   8       3450.65       3388.70        98.00 o
  -9   7   8        213.14        170.20        24.07 o
  -7   7   8       2841.69       3014.83       118.77 o
  -5   7   8         39.27         22.64        20.57 o
  -3   7   8        171.64        250.25        23.37 o
  -1   7   8         40.80          3.27        17.91 o
   1   7   8       2194.46       2253.84        62.96 o
   3   7   8         89.41         89.39        24.62 o
   5   7   8       1162.19       1222.74        74.13 o
   7   7   8        565.97        502.59        34.24 o
   9   7   8        704.75        711.83        41.28 o
  11   7   8         11.01          3.67        26.90 o
  13   7   8          1.20        -24.98        28.90 o
  15   7   8         20.35         19.88        36.05 o
  17   7   8        533.84        567.30        57.64 o
  19   7   8          2.90          2.90        41.21 o
  21   7   8         66.11         86.56        46.69 o
  23   7   8        515.03        551.97        62.50 o
  25   7   8        233.70        237.48        85.91 o
 -36   8   8        140.68         36.57        71.54 o
 -34   8   8          3.53         20.17        53.08 o
 -32   8   8       1192.61       1275.83        78.48 o
 -30   8   8          0.05         13.74        43.29 o
 -28   8   8        155.98        232.48        39.68 o
 -26   8   8         33.19        -10.24        32.79 o
 -24   8   8          4.43          4.61        29.43 o
 -22   8   8       2478.38       2574.63        86.89 o
 -20   8   8        786.37        918.58        48.86 o
 -18   8   8        187.57        121.05        30.42 o
 -16   8   8          0.05        -12.64        26.12 o
 -14   8   8       2103.60       2031.97        72.54 o
 -12   8   8        616.49        569.84        36.36 o
 -10   8   8       2392.24       2498.18        79.29 o
  -8   8   8       1443.41       1527.84        57.89 o
  -6   8   8         37.20         59.34        25.22 o
  -4   8   8        415.41        351.41        31.67 o
  -2   8   8        196.47        226.21        28.90 o
   0   8   8        793.48        772.19        34.50 o
   2   8   8       1157.04       1037.71        47.73 o
   4   8   8        942.34        969.06        46.70 o
   6   8   8        235.12        214.98        29.61 o
   8   8   8        209.43        180.11        31.67 o
  10   8   8         28.09         13.81        28.90 o
  12   8   8        169.36        124.36        31.99 o
  14   8   8          2.67        -15.58        31.99 o
  16   8   8         13.65         25.58        41.21 o
  18   8   8          4.08         -6.69        42.17 o
  20   8   8        262.04        244.39        71.92 o
  22   8   8        306.30        383.05        59.30 o
  24   8   8        192.76        143.59       110.45 o
 -33   9   8        602.40        598.02        83.68 o
 -31   9   8          1.02         44.04        54.02 o
 -29   9   8       1610.59       1750.86        91.26 o
 -27   9   8         63.39         48.85        38.25 o
 -25   9   8         56.96         60.80        35.25 o
 -23   9   8          0.07          3.73        32.96 o
 -21   9   8         52.57         55.47        29.43 o
 -19   9   8        391.35        341.41        37.77 o
 -17   9   8         19.09         -4.85        27.65 o
 -15   9   8       1057.75       1067.37        52.91 o
 -13   9   8         64.83         90.98        28.66 o
 -11   9   8         31.01          0.45        26.84 o
  -9   9   8        393.50        415.46        35.74 o
  -7   9   8        764.79        834.43        44.83 o
  -5   9   8         91.67         76.71        27.41 o
  -3   9   8        252.85        242.53        32.21 o
  -1   9   8         14.64          7.16        25.68 o
   1   9   8        766.71        775.22        42.47 o
   3   9   8       1627.26       1564.85        60.37 o
   5   9   8        356.64        400.25        38.30 o
   7   9   8       1552.79       1597.04        64.75 o
   9   9   8        168.31        184.35        36.67 o
  11   9   8         60.42         32.25        32.96 o
  13   9   8        255.04        245.72        38.36 o
  15   9   8        140.31        157.88        38.25 o
  17   9   8          4.40         -1.45        42.17 o
  19   9   8         44.25         41.79        52.37 o
  21   9   8       1053.47        975.80        74.09 o
 -30  10   8        479.23        458.46        64.48 o
 -28  10   8         11.83          8.68        49.70 o
 -26  10   8         86.26        146.01        43.92 o
 -24  10   8        881.86        991.70        71.05 o
 -22  10   8        191.64        186.35        39.84 o
 -20  10   8         45.26         21.91        33.58 o
 -18  10   8        344.62        281.57        38.36 o
 -16  10   8          6.36         21.31        32.21 o
 -14  10   8         16.98         24.53        32.27 o
 -12  10   8       1170.36       1122.20        55.77 o
 -10  10   8         48.42         -8.97        29.43 o
  -8  10   8        589.51        694.93        43.92 o
  -6  10   8        173.36         89.44        29.61 o
  -4  10   8        820.25        701.71        43.32 o
  -2  10   8        204.12        262.16        34.24 o
   0  10   8         70.81         64.48        54.25 o
   2  10   8        258.22        189.43        40.08 o
   4  10   8        144.03        125.13        30.80 o
   6  10   8        353.72        453.73        39.76 o
   8  10   8        416.62        351.36        44.64 o
  10  10   8         66.85         46.35        34.10 o
  12  10   8        107.30         65.33        35.97 o
  14  10   8          0.05         27.98        37.45 o
  16  10   8        131.09        101.33        46.49 o
  18  10   8         14.04         32.63        47.62 o
  20  10   8        910.72        828.44        74.35 o
 -29  11   8        127.73         60.75       132.54 o
 -27  11   8        677.22        555.19        65.27 o
 -25  11   8        404.87        479.31        52.16 o
 -23  11   8         22.94         10.98        43.53 o
 -21  11   8        133.32        123.12        42.11 o
 -19  11   8         64.98         22.48        38.26 o
 -17  11   8        167.32        184.55        39.86 o
 -15  11   8        349.89        420.23        43.32 o
 -13  11   8        280.33        344.77        47.83 o
 -11  11   8         62.79         54.42        34.10 o
  -9  11   8        699.27        665.06        51.81 o
  -7  11   8         86.30         49.33        32.96 o
  -5  11   8         87.26         30.45        32.96 o
  -3  11   8        113.37         71.59        34.29 o
  -1  11   8          0.68        -11.03        38.00 o
   1  11   8         26.43         10.46        40.22 o
   3  11   8          2.60        -29.21        39.24 o
   5  11   8          7.47         18.69        41.21 o
   7  11   8         78.69         46.47        34.61 o
   9  11   8          8.48          2.11        37.58 o
  11  11   8        228.99        223.57        44.69 o
  13  11   8        573.36        805.78        58.54 o
  15  11   8        409.30        383.21        51.92 o
  17  11   8         32.49         11.50        56.08 o
 -26  12   8       1235.11       1949.51       198.82 o
 -24  12   8        743.80        615.32        59.66 o
 -22  12   8        282.37        318.59        52.39 o
 -20  12   8         39.89         -7.31        46.41 o
 -18  12   8         59.91         65.46        43.04 o
 -16  12   8        852.13        667.78        53.58 o
 -14  12   8        678.91        688.98        52.36 o
 -12  12   8         22.66         36.51        37.20 o
 -10  12   8       2570.46       2716.10        96.35 o
  -8  12   8        141.30        144.23        39.14 o
  -6  12   8          9.21        -14.35        35.46 o
  -4  12   8        494.23        437.98        66.16 o
  -2  12   8         61.36         46.02        47.83 o
   0  12   8         87.43        105.27        44.41 o
   2  12   8          2.94         51.46        45.39 o
   4  12   8        255.21        243.01        50.82 o
   6  12   8        443.31        388.75        55.21 o
   8  12   8         11.51        -23.53        51.88 o
  10  12   8        117.07         70.10        47.71 o
  12  12   8          3.77        -16.66        43.66 o
  14  12   8        792.43        930.42        66.68 o
  16  12   8        104.28        112.08        63.27 o
 -23  13   8        268.42        128.56        83.89 o
 -21  13   8         95.32          1.24        77.81 o
 -19  13   8        157.77        235.76        54.81 o
 -17  13   8       2339.55       2560.69       102.99 o
 -15  13   8        281.75        211.52        48.86 o
 -13  13   8        200.72        202.83        48.13 o
 -11  13   8        817.53        924.82        61.98 o
  -9  13   8        298.62        228.99        47.18 o
  -7  13   8          2.51         22.02        43.36 o
  -5  13   8         18.45         71.44        42.68 o
  -3  13   8        445.99        476.39        59.30 o
  -1  13   8        453.64        466.36        59.30 o
   1  13   8         70.97         65.67        49.88 o
   3  13   8         28.26         36.03        52.68 o
   5  13   8         93.74        116.86        55.01 o
   7  13   8        514.68        522.79        66.47 o
   9  13   8        387.98        325.40        62.50 o
  11  13   8        214.98        154.75        61.27 o
  13  13   8        385.54        474.95       127.02 o
 -18  14   8        326.47        401.88       108.16 o
 -16  14   8        536.85        609.82        99.52 o
 -14  14   8          8.91        -13.30        54.90 o
 -12  14   8          1.62         76.34        54.10 o
 -10  14   8       1119.90       1306.89        75.85 o
  -8  14   8        714.10        794.87        64.11 o
  -6  14   8        220.79        235.07        53.85 o
  -4  14   8          8.96         -9.20        57.39 o
  -2  14   8        580.11        566.03        68.48 o
   0  14   8        422.52        437.48        73.18 o
   2  14   8        507.57        499.35        69.87 o
   4  14   8        989.72        970.22        99.52 o
   6  14   8       1538.45       1474.58       113.25 o
   8  14   8         67.42        -22.09       115.98 o
  -9  15   8        202.54        231.95       121.50 o
  -7  15   8         10.96         44.18       110.45 o
 -41   1   9          0.22        -35.35        77.81 o
 -39   1   9         15.69         46.19        64.35 o
 -37   1   9         19.47          5.74        46.98 o
 -35   1   9       1061.57       1156.07        62.70 o
 -33   1   9        364.26        357.59        40.37 o
 -31   1   9        745.60        865.83        47.59 o
 -29   1   9        257.64        316.39        35.46 o
 -27   1   9          1.16         -6.68        25.22 o
 -25   1   9       3112.07       3109.43        93.17 o
 -23   1   9         62.09         62.79        19.09 o
 -21   1   9         13.89          8.66        16.50 o
 -19   1   9          5.35         -7.11        15.38 o
 -17   1   9        413.43        452.32        20.83 o
 -15   1   9       4788.40       5068.82       108.93 o
 -13   1   9       3925.23       3739.22        82.59 o
 -11   1   9         18.48         12.46        10.82 o
  -9   1   9        668.20        533.26        23.05 o
  -7   1   9        419.68        444.93        19.45 o
  -5   1   9       1256.87       1052.29        43.22 o
  -3   1   9       1726.71       1619.64        40.18 o
  -1   1   9         19.60         32.97        12.25 o
   1   1   9        924.06       1082.38        41.58 o
   3   1   9       1129.76        982.13        32.44 o
   5   1   9         37.99         62.86        14.52 o
   7   1   9       1628.61       1605.98        48.36 o
   9   1   9        258.44        286.15        27.61 o
  11   1   9          1.56        -18.47        21.29 o
  13   1   9        346.81        314.01        31.67 o
  15   1   9       2705.48       2785.10       110.88 o
  17   1   9       1800.51       1790.96        78.12 o
  19   1   9          3.56         16.57        30.37 o
  21   1   9          2.47         -8.38        33.58 o
  23   1   9         67.93         60.39        41.28 o
  25   1   9        813.16        787.21        58.54 o
  27   1   9        146.21        159.53        53.12 o
 -40   2   9          5.42        -99.41        99.41 o
 -38   2   9        289.13        320.91        58.40 o
 -36   2   9        166.66        126.40        38.51 o
 -34   2   9         46.12         22.76        34.79 o
 -32   2   9        160.13        205.35        34.99 o
 -30   2   9       1645.41       1418.06        68.19 o
 -28   2   9       2061.27       1901.08        67.53 o
 -26   2   9        405.23        458.44        35.14 o
 -24   2   9       5670.16       5565.75       134.78 o
 -22   2   9       1381.06       1279.88        49.57 o
 -20   2   9         43.22         35.10        17.07 o
 -18   2   9       1093.80       1103.08        37.87 o
 -16   2   9         55.75         66.62        16.16 o
 -14   2   9       1733.66       1582.62        40.73 o
 -12   2   9       3822.10       3989.67       111.54 o
 -10   2   9       5799.04       5681.86       121.34 o
  -8   2   9         10.69         20.69        11.32 o
  -6   2   9       2605.21       2607.46        60.09 o
  -4   2   9       1072.82       1110.19        30.68 o
  -2   2   9        962.55        909.96        28.12 o
   0   2   9      16280.36      17300.00       355.47 o
   2   2   9        391.59        443.80        20.58 o
   4   2   9         15.76         12.46        13.63 o
   6   2   9         21.96         27.45        15.67 o
   8   2   9        907.82        945.04        38.42 o
  10   2   9         12.41         12.34        23.35 o
  12   2   9         10.59         -0.81        23.35 o
  14   2   9       4003.59       4157.23       120.79 o
  16   2   9       1371.85       1407.76        59.32 o
  18   2   9        115.63         80.86        32.21 o
  20   2   9        334.29        349.97        65.16 o
  22   2   9         36.50         31.77        38.06 o
  24   2   9         11.09         -2.72        42.06 o
  26   2   9         27.01         56.03        47.46 o
  28   2   9         92.30         73.72        82.27 o
 -39   3   9        171.77        130.14       104.93 o
 -37   3   9       1174.81       1277.32       146.35 o
 -35   3   9        245.70        251.81        47.13 o
 -33   3   9       1127.41       1324.29        74.35 o
 -31   3   9        191.05        275.47        42.17 o
 -29   3   9         18.59         -5.39        28.23 o
 -27   3   9       2640.09       2579.86        72.40 o
 -25   3   9        499.39        455.68        29.02 o
 -23   3   9       6876.15       7350.81       174.36 o
 -21   3   9       3913.32       3592.36        91.44 o
 -19   3   9        320.20        272.74        22.66 o
 -17   3   9         17.42         21.43        16.75 o
 -15   3   9       1210.38       1113.26        36.42 o
 -13   3   9        103.74        153.34        17.48 o
 -11   3   9       1733.21       1719.07        42.59 o
  -9   3   9       5030.81       5684.01       120.94 o
  -7   3   9        688.67        695.77        33.75 o
  -5   3   9          1.15         23.85        11.62 o
  -3   3   9         59.73         21.09        12.25 o
  -1   3   9       5103.13       5103.77       110.43 o
   1   3   9       1365.85       1335.87        37.05 o
   3   3   9        192.13        222.76        16.85 o
   5   3   9         27.24         15.56        17.07 o
   7   3   9         27.47         15.11        18.16 o
   9   3   9        140.90        131.09        23.35 o
  11   3   9        266.74        302.65        29.61 o
  13   3   9       1996.23       1907.44        80.51 o
  15   3   9         77.83         21.32        28.23 o
  17   3   9        208.87        255.53        39.86 o
  19   3   9        873.51        934.30        53.79 o
  21   3   9         92.49         67.50        37.20 o
  23   3   9        349.78        405.77        47.59 o
  25   3   9         22.31        -18.13        46.60 o
  27   3   9         23.22         -7.68        79.41 o
 -40   4   9        619.29        751.09       165.68 o
 -38   4   9       1102.20       1196.58       248.52 o
 -36   4   9       1273.21       1214.99       138.07 o
 -34   4   9        188.43        229.03        60.49 o
 -32   4   9        208.54        179.00        55.23 o
 -30   4   9          1.30        -16.65        30.47 o
 -28   4   9        100.20         81.16        28.73 o
 -26   4   9         52.10         39.73        25.06 o
 -24   4   9       1755.77       1570.08        59.23 o
 -22   4   9       3909.85       3527.13       102.11 o
 -20   4   9       1067.33       1073.95        44.59 o
 -18   4   9       2478.89       2458.90        80.51 o
 -16   4   9        129.86         98.33        19.92 o
 -14   4   9          1.59         15.71        19.03 o
 -12   4   9         10.80          9.94        17.56 o
 -10   4   9       5798.72       5992.49       158.07 o
  -8   4   9        566.75        501.58        23.79 o
  -6   4   9         25.62         16.72        13.55 o
  -4   4   9        727.38        719.15        40.20 o
  -2   4   9        127.54        176.50        18.02 o
   0   4   9       6392.33       6426.30       137.11 o
   2   4   9         96.88         93.42        15.46 o
   4   4   9        225.73        216.78        20.64 o
   6   4   9          4.96          0.45        18.65 o
   8   4   9         58.36         43.09        20.43 o
  10   4   9         47.23         56.67        27.90 o
  12   4   9         12.96          3.05        26.12 o
  14   4   9        324.59        346.28        35.90 o
  16   4   9        505.40        641.16        43.84 o
  18   4   9        556.30        579.60        44.45 o
  20   4   9         66.16         29.86        36.89 o
  22   4   9        616.87        505.35        49.38 o
  24   4   9        387.54        395.04        50.80 o
  26   4   9        168.38        177.58        54.40 o
  28   4   9        240.29        248.52       132.54 o
 -39   5   9        238.25        193.29        99.41 o
 -37   5   9        907.27        832.37        89.82 o
 -35   5   9         19.45         16.94        58.19 o
 -33   5   9        419.37        367.26        47.90 o
 -31   5   9         52.69         60.34        34.29 o
 -29   5   9       1113.63       1123.07        54.40 o
 -27   5   9       1911.70       1971.89        70.85 o
 -25   5   9       2246.07       2119.77        72.98 o
 -23   5   9       4303.72       3954.43       114.52 o
 -21   5   9       2075.78       2067.88       106.82 o
 -19   5   9        177.96        187.10        28.50 o
 -17   5   9        234.56        167.31        23.35 o
 -15   5   9        795.02        657.37        35.74 o
 -13   5   9        857.87        635.18        32.96 o
 -11   5   9          0.84        -19.03        19.03 o
  -9   5   9        998.97        889.11        66.96 o
  -7   5   9       5533.58       6068.37       143.15 o
  -5   5   9        102.47         89.97        16.16 o
  -3   5   9       2665.68       2605.29        68.03 o
  -1   5   9       2288.65       2138.28        59.15 o
   1   5   9       3618.73       3597.25        89.75 o
   3   5   9        278.08        245.50        25.22 o
   5   5   9        232.66        179.63        26.12 o
   7   5   9         48.02         52.41        25.22 o
   9   5   9        566.12        520.50        41.45 o
  11   5   9       1492.23       1538.15        71.16 o
  13   5   9       2373.44       2442.59        94.56 o
  15   5   9       4464.71       4238.83       145.59 o
  17   5   9        872.19        787.36        55.21 o
  19   5   9       1675.30       1668.75        83.92 o
  21   5   9         84.25         67.56        46.69 o
  23   5   9         88.48         28.45        49.88 o
  25   5   9          0.38         12.40        55.21 o
 -36   6   9        993.28       1148.72        96.69 o
 -34   6   9         14.96        -14.37        45.21 o
 -32   6   9         47.63         54.10        35.86 o
 -30   6   9       1640.26       1501.20        67.44 o
 -28   6   9       1152.08       1184.55        66.14 o
 -26   6   9       1119.81       1058.99        56.20 o
 -24   6   9        640.53        727.49        43.32 o
 -22   6   9       6472.22       6823.56       184.98 o
 -20   6   9       3405.05       3542.92       104.77 o
 -18   6   9        947.70        837.10        42.62 o
 -16   6   9       1846.82       1742.85        79.71 o
 -14   6   9       1316.13       1233.50        48.86 o
 -12   6   9         10.57         20.35        21.83 o
 -10   6   9       2988.48       2463.65        93.91 o
  -8   6   9       9646.16       9682.46       251.96 o
  -6   6   9        350.40        364.53        27.41 o
  -4   6   9       2879.65       2780.35        73.43 o
  -2   6   9       2356.14       2435.71        66.11 o
   0   6   9       2441.60       2512.53        68.03 o
   2   6   9       2577.55       2622.17        79.21 o
   4   6   9       1456.60       1290.40        92.47 o
   6   6   9       4014.01       4177.28       169.81 o
   8   6   9        796.24        853.74        44.05 o
  10   6   9        720.66        829.28        45.50 o
  12   6   9       2801.61       2987.81       109.35 o
  14   6   9        255.12        285.82        41.21 o
  16   6   9       1026.45        934.86        61.27 o
  18   6   9        143.18        203.31        44.50 o
  20   6   9        870.25        889.99        64.62 o
  22   6   9        548.09        456.34        68.51 o
  24   6   9          2.12        -19.49        55.21 o
  26   6   9        650.79        762.13       154.64 o
 -37   7   9       1537.56       1651.28       187.77 o
 -35   7   9       2148.56       2626.50       118.66 o
 -33   7   9         72.92          6.67        47.25 o
 -31   7   9       2645.12       2715.69       191.60 o
 -29   7   9        569.41        450.55        45.44 o
 -27   7   9        886.83        772.10        48.16 o
 -25   7   9         83.03         63.05        31.83 o
 -23   7   9       1655.79       1730.71        66.03 o
 -21   7   9        717.89        682.53        54.34 o
 -19   7   9        597.95        519.22        39.86 o
 -17   7   9          4.50         40.11        25.95 o
 -15   7   9       4624.81       4785.55       134.56 o
 -13   7   9       4958.08       5116.84       142.19 o
 -11   7   9         45.05         31.13        24.07 o
  -9   7   9       3438.65       3394.43        99.35 o
  -7   7   9       1764.43       1836.99        63.42 o
  -5   7   9         16.27         12.83        23.35 o
  -3   7   9        932.71        852.77        42.58 o
  -1   7   9       3412.95       3423.75       106.61 o
   1   7   9       1448.87       1270.50        49.97 o
   3   7   9        150.73        183.59        28.01 o
   5   7   9       2016.80       2104.31        71.54 o
   7   7   9        804.27        689.46       110.26 o
   9   7   9         45.17         36.87        27.86 o
  11   7   9        108.14        127.96        31.30 o
  13   7   9       4307.02       4414.17       150.83 o
  15   7   9       2610.87       2723.38       107.32 o
  17   7   9        159.07         95.96        43.50 o
  19   7   9          0.86          5.78        46.69 o
  21   7   9          8.38          0.56        53.45 o
  23   7   9        372.28        258.38        65.81 o
  25   7   9          4.84        -11.05       115.98 o
 -36   8   9        940.27       1259.17       143.59 o
 -34   8   9        588.51        699.71        78.50 o
 -32   8   9        341.16        326.54        56.10 o
 -30   8   9         70.36        100.67        39.02 o
 -28   8   9        922.31       1016.46        57.89 o
 -26   8   9        324.02        274.17        54.20 o
 -24   8   9       1928.31       1857.85       105.07 o
 -22   8   9       1293.52       1330.44        59.32 o
 -20   8   9          1.91        -18.25        28.73 o
 -18   8   9        102.10        105.94        32.68 o
 -16   8   9        497.57        486.84        38.25 o
 -14   8   9       1772.58       1630.00        62.70 o
 -12   8   9       2185.80       1950.23        68.87 o
 -10   8   9        369.42        300.35        33.48 o
  -8   8   9       1834.68       1973.16        66.84 o
  -6   8   9        732.31        666.18        39.68 o
  -4   8   9       1238.14       1339.78        59.78 o
  -2   8   9        471.70        406.60        42.45 o
   0   8   9        607.60        722.98        39.68 o
   2   8   9        492.02        487.30        54.20 o
   4   8   9        148.80        134.43        41.45 o
   6   8   9       1148.36       1100.79        53.83 o
   8   8   9       1408.36       1398.70        61.41 o
  10   8   9        163.36        128.18        32.96 o
  12   8   9         16.19         11.70        33.58 o
  14   8   9       2200.83       2330.94       144.40 o
  16   8   9        321.94        289.86        49.46 o
  18   8   9        602.88        580.30        59.46 o
  20   8   9          6.72        -15.73        50.82 o
  22   8   9        726.65        762.13       132.54 o
 -33   9   9         14.98         55.23        93.89 o
 -31   9   9        553.80        579.63        65.52 o
 -29   9   9          0.42         -7.63        42.94 o
 -27   9   9        935.04        917.62        60.83 o
 -25   9   9        424.67        420.63        45.48 o
 -23   9   9        764.69        741.43        50.50 o
 -21   9   9        284.67        414.38        45.44 o
 -19   9   9         67.17         41.93        31.30 o
 -17   9   9         92.56         93.16        32.27 o
 -15   9   9       2806.97       2728.19        91.06 o
 -13   9   9        168.90        202.17        31.67 o
 -11   9   9          3.66          6.15        28.01 o
  -9   9   9          1.25         -0.83        27.20 o
  -7   9   9       2071.69       2186.46        75.14 o
  -5   9   9        629.17        803.80        45.50 o
  -3   9   9          1.45          9.42        26.36 o
  -1   9   9       3402.74       3437.35       122.20 o
   1   9   9       1743.33       1786.69        79.71 o
   3   9   9         74.04         39.47        31.89 o
   5   9   9        312.84        293.76        35.85 o
   7   9   9         52.79         49.94        31.67 o
   9   9   9         15.89         25.37        31.99 o
  11   9   9         93.69         96.58        37.58 o
  13   9   9        440.72        277.05        41.92 o
  15   9   9       2242.06       2223.90        99.77 o
  17   9   9        126.15         81.39        50.22 o
  19   9   9          6.02         57.05        56.68 o
  21   9   9        325.57        397.63       121.50 o
 -30  10   9         27.31          5.01        60.04 o
 -28  10   9        513.29        350.81        52.46 o
 -26  10   9       1701.47       1756.13        81.71 o
 -24  10   9       1011.59       1239.52        86.09 o
 -22  10   9        180.15        208.25        41.04 o
 -20  10   9         80.48         20.65        35.86 o
 -18  10   9       1077.53       1038.63        56.60 o
 -16  10   9         89.37         -8.35        32.21 o
 -14  10   9        734.56        693.07        46.82 o
 -12  10   9        291.96        373.09        38.51 o
 -10  10   9        587.62        636.37        43.32 o
  -8  10   9        900.14        919.04        52.75 o
  -6  10   9        336.84        375.38        38.51 o
  -4  10   9         68.63         77.69        30.80 o
  -2  10   9        949.64        908.34        70.98 o
   0  10   9       3637.06       3574.73       130.65 o
   2  10   9        390.13        418.38        47.62 o
   4  10   9        421.77        400.56        47.62 o
   6  10   9        204.54         92.64        33.65 o
   8  10   9         50.74         20.92        33.65 o
  10  10   9         82.98         97.07        43.84 o
  12  10   9       1136.84       1155.53        62.90 o
  14  10   9       2424.77       2693.91       203.96 o
  16  10   9          9.62        -51.88        51.88 o
  18  10   9         16.98         35.90        60.11 o
  20  10   9         11.56         -5.52       115.98 o
 -27  11   9         50.34         32.22        51.11 o
 -25  11   9        413.34        519.27        56.47 o
 -23  11   9        878.32       1029.99        70.15 o
 -21  11   9          0.13          7.20        40.54 o
 -19  11   9        352.40        340.38        53.62 o
 -17  11   9          0.39        -36.89        36.89 o
 -15  11   9        947.77        888.20        59.78 o
 -13  11   9        724.12        627.89        49.42 o
 -11  11   9        578.52        578.59        93.26 o
  -9  11   9        118.25        131.65        37.58 o
  -7  11   9         53.20          6.79        32.79 o
  -5  11   9        312.22        315.49        45.44 o
  -3  11   9        217.84        165.62        59.86 o
  -1  11   9       4633.04       4872.99       166.85 o
   1  11   9       1798.39       1592.60        98.11 o
   3  11   9        232.38        186.64        45.63 o
   5  11   9        238.19        228.70        48.82 o
   7  11   9        257.83        240.60        64.52 o
   9  11   9          8.85          2.50        40.55 o
  11  11   9        592.80        576.11        52.16 o
  13  11   9        594.74        529.75        56.19 o
  15  11   9          5.02         30.85        59.30 o
  17  11   9          2.27        -15.49        79.41 o
 -26  12   9         88.14         49.70       110.45 o
 -24  12   9         84.14         76.42        82.27 o
 -22  12   9        130.93        173.55        51.53 o
 -20  12   9        849.42        828.38        61.13 o
 -18  12   9          0.05          7.21        43.32 o
 -16  12   9         34.60         12.74        40.24 o
 -14  12   9        193.02        184.84        43.92 o
 -12  12   9        435.13        349.08        46.82 o
 -10  12   9        679.41        734.51        55.12 o
  -8  12   9        112.00        110.99        40.24 o
  -6  12   9        415.57        414.57        46.09 o
  -4  12   9        871.89        972.81        71.79 o
  -2  12   9         66.15        119.32        47.62 o
   0  12   9       1324.31       1487.40        88.94 o
   2  12   9         58.92         63.21        50.82 o
   4  12   9         72.25         25.93        49.88 o
   6  12   9          7.36         24.74        56.68 o
   8  12   9        184.77        174.79        56.90 o
  10  12   9        351.63        359.69        64.07 o
  12  12   9         68.41         53.16        61.50 o
  14  12   9        117.96         50.50        57.65 o
 -21  13   9         15.52        -35.65        84.85 o
 -19  13   9        289.71        274.74        63.61 o
 -17  13   9         46.98        107.20        50.80 o
 -15  13   9          4.96         17.76        49.33 o
 -13  13   9         25.35         12.94        46.33 o
 -11  13   9        441.90        512.17        54.40 o
  -9  13   9         34.13         28.99        46.78 o
  -7  13   9         88.19         77.22        46.82 o
  -5  13   9         12.62          4.70        51.80 o
  -3  13   9         23.28         39.43        52.02 o
  -1  13   9         96.35        123.34        61.61 o
   1  13   9          2.57         16.16        58.40 o
   3  13   9         22.58        -25.11        58.21 o
   5  13   9        334.84        219.59        64.48 o
   7  13   9         78.65         68.15        59.91 o
   9  13   9         73.01         66.27        75.48 o
 -16  14   9          0.87        -49.70       127.02 o
 -14  14   9          0.15        -39.40        87.28 o
 -12  14   9         15.48         25.52        71.54 o
 -10  14   9         64.64        124.47        75.48 o
  -8  14   9          8.61         63.84        61.59 o
  -6  14   9          0.17        -38.95        73.89 o
  -4  14   9         26.29          5.52        75.48 o
  -2  14   9        433.38        452.86        82.01 o
   0  14   9        138.73        169.13        77.81 o
   2  14   9         11.14        -35.76        77.81 o
   4  14   9         22.44         71.79       104.93 o
 -40   0  10          0.93         27.61        99.41 o
 -38   0  10       1141.40       1190.51       102.17 o
 -36   0  10        478.48        498.10        73.89 o
 -34   0  10        743.90        856.46        93.89 o
 -32   0  10       1587.32       1680.56       143.59 o
 -30   0  10        818.00        795.13        80.08 o
 -28   0  10       7061.58       6906.53       265.55 o
 -26   0  10         81.14         59.01        36.94 o
 -24   0  10       4244.03       4289.31       171.83 o
 -22   0  10        332.07        376.40       104.93 o
 -20   0  10       1012.37        931.28        66.27 o
 -18   0  10          0.95          2.62        21.09 o
 -16   0  10        120.26        117.58        21.09 o
 -14   0  10       5450.19       5942.01       192.62 o
 -12   0  10        309.24        145.40        23.86 o
 -10   0  10       2933.13       3178.77       108.93 o
  -8   0  10       4425.91       4355.81       134.96 o
  -6   0  10       1659.52       1812.41        65.84 o
  -4   0  10        133.14        163.46        21.09 o
  -2   0  10        195.62        138.70        20.04 o
   0   0  10       1015.68       1087.07        58.79 o
   2   0  10       1483.45       1601.13        60.41 o
   4   0  10        475.71        430.35        41.56 o
   6   0  10         99.93        160.16        35.15 o
   8   0  10       2126.95       2127.40        97.63 o
  10   0  10        755.74        657.25        54.67 o
  12   0  10        986.78        941.12        64.35 o
  14   0  10         57.09         82.60        44.78 o
  16   0  10       5177.81       5600.24       222.59 o
  18   0  10        348.43        372.80        54.67 o
  20   0  10         58.33          0.00        50.77 o
  22   0  10       3272.82       3169.56       152.30 o
  24   0  10       3120.81       2932.00       152.30 o
  26   0  10         22.37         27.61        76.94 o
 -41   1  10        251.51        160.91        85.65 o
 -39   1  10        205.98        239.74        55.89 o
 -37   1  10       1259.14       1169.76        64.00 o
 -35   1  10        775.99        855.99        66.15 o
 -33   1  10       1614.54       1679.54        70.37 o
 -31   1  10        438.34        477.19        40.54 o
 -29   1  10       1879.21       1961.50        79.19 o
 -27   1  10       1997.15       2097.41        72.37 o
 -25   1  10         13.65         38.38        25.46 o
 -23   1  10         49.80         14.62        23.35 o
 -21   1  10       1284.53       1250.41        42.36 o
 -19   1  10       3129.65       3203.69        81.93 o
 -17   1  10        178.59        157.48        18.38 o
 -15   1  10       4983.28       5041.58       109.31 o
 -13   1  10       1610.13       1413.98        43.63 o
 -11   1  10          1.58          9.71        12.25 o
  -9   1  10        257.06        375.93        19.40 o
  -7   1  10       1775.53       1753.76        43.92 o
  -5   1  10        347.15        277.90        17.18 o
  -3   1  10        303.51        282.06        17.18 o
  -1   1  10        260.38        389.54        19.07 o
   1   1  10       5605.88       5392.41       116.47 o
   3   1  10       4847.47       4961.37       108.18 o
   5   1  10        344.51        355.18        32.41 o
   7   1  10       2235.00       2309.58        72.46 o
   9   1  10        107.42         96.65        24.85 o
  11   1  10        422.92        413.70        33.77 o
  13   1  10        733.89        678.34        41.28 o
  15   1  10       2070.94       2103.39        74.56 o
  17   1  10       2526.83       2493.14       103.63 o
  19   1  10         64.44         43.28        35.14 o
  21   1  10       1651.92       1733.77        75.90 o
  23   1  10       1595.64       1809.90        83.93 o
  25   1  10        701.82        753.11        63.26 o
 -40   2  10         10.69        -68.26        68.26 o
 -38   2  10        574.25        500.63        79.98 o
 -36   2  10        198.41        128.86        51.02 o
 -34   2  10       1767.05       1747.17        88.48 o
 -32   2  10        322.72        315.71        51.81 o
 -30   2  10       1767.96       1711.93       106.85 o
 -28   2  10        783.51        946.81        48.86 o
 -26   2  10          0.96          2.55        26.65 o
 -24   2  10       2498.53       2253.89        75.72 o
 -22   2  10       4826.83       5006.99       122.42 o
 -20   2  10        754.05        839.52        47.50 o
 -18   2  10         23.69         16.85        17.71 o
 -16   2  10          6.73          5.30        16.50 o
 -14   2  10        461.53        478.08        24.83 o
 -12   2  10        691.73        616.12        23.66 o
 -10   2  10         60.87         36.96        12.72 o
  -8   2  10         14.47         29.04        13.06 o
  -6   2  10         13.36          5.00        12.63 o
  -4   2  10        175.49        144.41        14.91 o
  -2   2  10        919.04        944.92        29.56 o
   0   2  10       3626.49       3621.57        81.50 o
   2   2  10        252.51        229.51        18.21 o
   4   2  10        525.16        479.40        27.51 o
   6   2  10          0.50          1.34        18.65 o
   8   2  10       1053.07       1105.85        90.08 o
  10   2  10        151.95        198.88        43.05 o
  12   2  10         76.88         77.57        28.23 o
  14   2  10         29.96         31.67        26.77 o
  16   2  10       1054.07       1019.34        53.12 o
  18   2  10          7.38         14.31        34.10 o
  20   2  10        171.45        162.12        39.30 o
  22   2  10       1475.49       1567.34        75.22 o
  24   2  10         52.98         46.08        48.86 o
  26   2  10         27.99         49.70       104.93 o
 -39   3  10        175.87        171.36        69.97 o
 -37   3  10        215.40        210.97        68.26 o
 -35   3  10       1424.10       1490.10        96.08 o
 -33   3  10         19.92         22.29        41.21 o
 -31   3  10        261.88        207.10        47.51 o
 -29   3  10       1255.83       1238.38        67.81 o
 -27   3  10          9.10        -22.29        30.71 o
 -25   3  10       2714.90       2964.79        91.06 o
 -23   3  10       4939.34       5013.39       139.43 o
 -21   3  10         16.44        -20.01        20.01 o
 -19   3  10        165.16        277.39        35.07 o
 -17   3  10       1456.53       1376.02        50.23 o
 -15   3  10       3614.76       3893.14       108.31 o
 -13   3  10       2931.77       3004.08       100.44 o
 -11   3  10         15.99          0.87        15.51 o
  -9   3  10       4405.18       4564.66        99.86 o
  -7   3  10       2412.33       2229.59        58.62 o
  -5   3  10        860.93        947.55        30.58 o
  -3   3  10        642.71        528.46        27.01 o
  -1   3  10        142.43        152.92        16.68 o
   1   3  10        166.83        168.74        16.68 o
   3   3  10        832.54        840.44        34.73 o
   5   3  10         33.07         35.54        19.99 o
   7   3  10       1730.61       1679.19        53.31 o
   9   3  10        705.06        908.10        44.69 o
  11   3  10         53.83         35.17        26.12 o
  13   3  10        282.33        253.01        40.65 o
  15   3  10        887.54       1034.55        53.79 o
  17   3  10        198.65        220.24        38.25 o
  19   3  10       1180.62       1190.46        74.93 o
  21   3  10        296.00        248.48        44.83 o
  23   3  10          3.60        -10.98        44.05 o
  25   3  10        187.06        196.62        69.77 o
 -40   4  10         91.73        115.98        99.41 o
 -38   4  10        611.65        702.44        84.85 o
 -36   4  10        423.07        498.42        73.89 o
 -34   4  10         15.19         14.28        45.39 o
 -32   4  10         10.74         23.23        38.75 o
 -30   4  10       1131.12       1056.28        63.61 o
 -28   4  10        578.28        497.46        38.51 o
 -26   4  10       1312.29       1274.06        67.44 o
 -24   4  10        585.26        632.56        54.94 o
 -22   4  10        336.62        317.97        31.05 o
 -20   4  10       2022.43       1855.01        63.26 o
 -18   4  10       1511.65       1468.98        53.70 o
 -16   4  10         69.90        179.89        33.59 o
 -14   4  10        903.73       1091.08        54.10 o
 -12   4  10        581.09        557.81        31.51 o
 -10   4  10       2033.48       2143.35        66.93 o
  -8   4  10       3924.77       4117.82       100.68 o
  -6   4  10         39.18         66.46        17.35 o
  -4   4  10         14.52         -3.66        15.22 o
  -2   4  10        484.82        556.88        27.47 o
   0   4  10        175.94        174.49        23.42 o
   2   4  10        353.54        346.61        28.01 o
   4   4  10       1047.95       1243.69        49.59 o
   6   4  10         85.78         92.00        24.62 o
   8   4  10        276.68        230.81        27.41 o
  10   4  10        573.06        584.93        39.30 o
  12   4  10       1324.99       1310.97        58.54 o
  14   4  10        631.62        612.62        43.32 o
  16   4  10          0.10         46.89        33.77 o
  18   4  10       2073.60       2121.86        94.56 o
  20   4  10        448.84        480.94        48.26 o
  22   4  10        411.23        415.24        71.74 o
  24   4  10         26.02         12.71        55.21 o
 -39   5  10         10.87         22.09        93.89 o
 -37   5  10        168.27        182.25        74.20 o
 -35   5  10          0.93         39.00        62.12 o
 -33   5  10          2.92         11.95        41.98 o
 -31   5  10        148.14        140.58        54.20 o
 -29   5  10         61.28        168.34        32.67 o
 -27   5  10         19.22         14.65        28.73 o
 -25   5  10        453.61        359.42        34.29 o
 -23   5  10       6420.67       5865.86       161.49 o
 -21   5  10         14.60          5.55        25.68 o
 -19   5  10          0.31        -23.86        23.86 o
 -17   5  10        593.61        626.88        36.67 o
 -15   5  10        133.35        110.69        24.62 o
 -13   5  10         40.56         30.32        21.06 o
 -11   5  10        242.82        319.84        41.31 o
  -9   5  10       3809.62       3994.77       112.46 o
  -7   5  10         55.75         57.59        22.69 o
  -5   5  10         41.84         30.71        17.54 o
  -3   5  10        399.97        302.30        22.20 o
  -1   5  10       1004.84       1062.06        43.25 o
   1   5  10       3477.35       3589.41       102.78 o
   3   5  10        364.02        419.90        31.83 o
   5   5  10        175.15        184.64        27.41 o
   7   5  10       1037.62        926.22        46.09 o
   9   5  10          0.47          0.00        31.89 o
  11   5  10        805.54        919.02        68.46 o
  13   5  10         70.88        121.50        38.26 o
  15   5  10        143.02        134.87        39.24 o
  17   5  10       1052.78        987.98        65.84 o
  19   5  10       1565.61       1491.07        83.92 o
  21   5  10        143.24        100.71        56.10 o
  23   5  10         44.96         80.46        57.22 o
 -36   6  10          4.71         11.05        66.04 o
 -34   6  10         33.35        -18.29        62.12 o
 -32   6  10        464.53        441.31        45.88 o
 -30   6  10          2.65         18.75        34.64 o
 -28   6  10          0.67         38.69        32.21 o
 -26   6  10        120.43        127.37        32.79 o
 -24   6  10       1059.74       1131.68        54.22 o
 -22   6  10        150.22        215.85        32.21 o
 -20   6  10        203.62        138.60        28.23 o
 -18   6  10       1941.76       1774.33        77.77 o
 -16   6  10         91.60         64.86        25.46 o
 -14   6  10        123.30        109.75        25.46 o
 -12   6  10          1.15         -9.71        21.29 o
 -10   6  10       3564.65       3343.14        98.64 o
  -8   6  10       2600.34       2652.41        82.06 o
  -6   6  10       1364.53       1196.57        49.59 o
  -4   6  10          2.88         -0.52        21.83 o
  -2   6  10        513.84        430.26        27.37 o
   0   6  10         96.38        119.12        29.49 o
   2   6  10        381.85        368.11        40.65 o
   4   6  10        466.64        405.81        34.24 o
   6   6  10        364.48        263.02        31.67 o
   8   6  10         45.48         59.90        30.19 o
  10   6  10        610.37        604.91        48.42 o
  12   6  10        565.82        569.01        49.46 o
  14   6  10        512.24        538.07        63.04 o
  16   6  10        433.11        546.98        71.65 o
  18   6  10        439.96        413.34        67.48 o
  20   6  10        480.10        356.61        58.40 o
  22   6  10        150.13         32.92        56.27 o
 -35   7  10          0.03        -16.57        76.94 o
 -33   7  10         68.04         35.22        47.11 o
 -31   7  10         69.63         30.23        39.30 o
 -29   7  10         96.49         62.85        37.77 o
 -27   7  10         30.32         24.50        34.99 o
 -25   7  10        817.23        807.56        49.38 o
 -23   7  10        167.54        129.72        34.10 o
 -21   7  10         78.93         89.83        30.66 o
 -19   7  10         14.80         -9.50        27.65 o
 -17   7  10       2592.41       2526.85        82.64 o
 -15   7  10        147.38         54.62        27.07 o
 -13   7  10          1.95         -9.33        24.62 o
 -11   7  10       2937.68       2889.83       136.95 o
  -9   7  10       1035.27        850.37        42.62 o
  -7   7  10         67.65         86.82        25.22 o
  -5   7  10         61.66        114.87        26.65 o
  -3   7  10        260.91        175.91        28.90 o
  -1   7  10       1215.24       1225.63        56.60 o
   1   7  10       2954.19       2779.87        86.88 o
   3   7  10         54.11         18.22        27.41 o
   5   7  10         49.59         25.00        28.66 o
   7   7  10        436.93        426.58        36.89 o
   9   7  10        364.57        302.65        37.58 o
  11   7  10        309.59        288.40        44.41 o
  13   7  10        103.40         81.46        40.08 o
  15   7  10         48.62         66.81        45.39 o
  17   7  10       1182.67       1323.88       137.61 o
  19   7  10        379.72        378.88        58.40 o
  21   7  10          2.03         33.97        60.63 o
 -34   8  10         13.50          5.52       104.93 o
 -32   8  10          8.35        -22.79        45.83 o
 -30   8  10        203.14        154.72        45.36 o
 -28   8  10         18.72         17.44        40.37 o
 -26   8  10        896.52        964.92        56.47 o
 -24   8  10        363.66        355.40        41.81 o
 -22   8  10       1619.35       1427.28        63.76 o
 -20   8  10       1192.02       1047.29        55.77 o
 -18   8  10        571.50        635.84        57.39 o
 -16   8  10         64.53         74.71        30.19 o
 -14   8  10        418.92        354.04        34.99 o
 -12   8  10          0.35         -2.76        26.12 o
 -10   8  10        314.13        344.39        32.96 o
  -8   8  10         16.42         17.46        26.65 o
  -6   8  10       3434.85       3207.36        98.58 o
  -4   8  10       1126.06       1104.59        51.63 o
  -2   8  10        901.11        923.93        83.70 o
   0   8  10       2648.32       2627.13       100.94 o
   2   8  10          0.55        -16.28        25.27 o
   4   8  10        813.58        861.03        51.02 o
   6   8  10          4.39         -5.28        31.67 o
   8   8  10          9.25        -14.17        31.67 o
  10   8  10        352.87        365.62        41.28 o
  12   8  10        201.57        292.18        47.62 o
  14   8  10        220.31        201.62        50.22 o
  16   8  10         15.74         83.09        48.60 o
  18   8  10          5.26         19.72        53.08 o
  20   8  10         14.71         80.23        69.97 o
 -33   9  10       1208.46       1126.63       138.07 o
 -31   9  10        107.22        145.31        50.14 o
 -29   9  10          5.80         12.39        44.27 o
 -27   9  10         64.78         40.43        41.04 o
 -25   9  10        835.96        914.43        56.99 o
 -23   9  10        396.47        331.34        45.44 o
 -21   9  10        675.59        594.64        62.18 o
 -19   9  10         97.84        111.42        35.35 o
 -17   9  10         46.10         51.12        31.30 o
 -15   9  10         25.81         -7.62        31.83 o
 -13   9  10        740.81        636.68        46.23 o
 -11   9  10       1575.58       1681.76        67.44 o
  -9   9  10        322.10        469.12        55.00 o
  -7   9  10        161.95        176.39        34.43 o
  -5   9  10       1529.03       1568.83        80.51 o
  -3   9  10        848.70       1057.63        54.18 o
  -1   9  10         33.68          0.95        36.05 o
   1   9  10       1355.14       1439.61        75.29 o
   3   9  10         23.95        -27.29        37.10 o
   5   9  10          0.06         11.88        32.96 o
   7   9  10          2.19        -14.43        33.58 o
   9   9  10        119.39         59.81        35.97 o
  11   9  10        289.33        319.46        43.16 o
  13   9  10         52.62         21.38        48.42 o
  15   9  10        342.14        315.11        58.40 o
  17   9  10          5.07          6.43        54.85 o
  19   9  10         37.04         44.18       110.45 o
 -30  10  10        390.76        443.30        86.25 o
 -28  10  10          8.02        -11.51        48.03 o
 -26  10  10         19.09         45.23        46.33 o
 -24  10  10         37.98         66.03        42.47 o
 -22  10  10        259.23        256.81        43.10 o
 -20  10  10        316.32        286.74        42.47 o
 -18  10  10          1.54        -24.97        35.46 o
 -16  10  10        780.32        706.09        49.47 o
 -14  10  10         41.40        -10.83        34.10 o
 -12  10  10        125.33         57.38        32.96 o
 -10  10  10        147.86        137.40        34.10 o
  -8  10  10       3228.50       3158.82       102.06 o
  -6  10  10       3826.08       3854.68       117.88 o
  -4  10  10         17.39          5.41        33.77 o
  -2  10  10         84.46        105.21        40.08 o
   0  10  10        333.43        439.64        49.70 o
   2  10  10        669.61        710.09        72.34 o
   4  10  10         58.05          6.33        42.44 o
   6  10  10         13.32         -4.30        44.02 o
   8  10  10        126.17        130.40        39.31 o
  10  10  10        400.98        461.09        49.87 o
  12  10  10        101.42        107.05        51.17 o
  14  10  10        635.13        555.26        64.11 o
  16  10  10         65.15         53.39        69.97 o
 -27  11  10         21.96         49.70       110.45 o
 -25  11  10        185.76        103.94        50.62 o
 -23  11  10        546.32        516.44        70.15 o
 -21  11  10        701.78        662.52        56.67 o
 -19  11  10          0.13         -1.39        41.66 o
 -17  11  10        228.64        220.20        42.73 o
 -15  11  10        693.18        778.16        55.02 o
 -13  11  10       1477.77       1496.63        94.06 o
 -11  11  10        158.02        305.25        41.92 o
  -9  11  10         65.27         49.16        34.79 o
  -7  11  10        377.19        395.40        44.28 o
  -5  11  10        228.92        180.57        46.49 o
  -3  11  10        340.17        370.47        67.79 o
  -1  11  10       1343.84       1409.60        92.73 o
   1  11  10       1848.90       1879.52       118.88 o
   3  11  10          1.32        -24.78        44.41 o
   5  11  10         47.27          8.45        50.47 o
   7  11  10        199.30        241.82        54.20 o
   9  11  10         25.44         59.94        55.60 o
  11  11  10        106.91         76.92        58.40 o
  13  11  10         41.33         23.93        57.39 o
  15  11  10        751.42        690.34       115.98 o
 -24  12  10          4.25         22.09       110.45 o
 -22  12  10       1116.97       1164.27        76.52 o
 -20  12  10        772.48        702.91        64.14 o
 -18  12  10         41.55         31.05        45.74 o
 -16  12  10        428.90        328.65        50.02 o
 -14  12  10        441.29        595.45        53.58 o
 -12  12  10        314.84        249.02        46.78 o
 -10  12  10        343.22        287.57        54.09 o
  -8  12  10        185.39        220.75        44.35 o
  -6  12  10        945.75       1017.53        98.61 o
  -4  12  10         81.80         17.69        51.64 o
  -2  12  10        337.17        189.34        58.21 o
   0  12  10       2335.98       2376.03       109.44 o
   2  12  10        771.69        741.12        69.03 o
   4  12  10        354.09        348.32        60.41 o
   6  12  10         27.01         20.50        56.27 o
   8  12  10       1469.56       1344.77       111.24 o
  10  12  10        378.49        267.07        71.38 o
 -19  13  10        761.79        933.33       171.20 o
 -17  13  10        118.85         78.18        63.61 o
 -15  13  10         47.44         23.69        49.66 o
 -13  13  10        282.09        197.79        51.44 o
 -11  13  10        589.85        616.91        59.78 o
  -9  13  10         39.29        -24.89        46.33 o
  -7  13  10       1013.39        913.45        78.12 o
  -5  13  10         46.43          3.10        55.89 o
  -3  13  10         35.85         13.62        57.22 o
  -1  13  10        489.84        410.23        69.36 o
   1  13  10        662.62        710.32        74.09 o
   3  13  10        625.35        748.62        76.94 o
   5  13  10         27.52         31.49        72.17 o
 -12  14  10        110.40        200.96        88.65 o
 -10  14  10        429.85        361.86        83.89 o
  -8  14  10        263.20        182.25       132.54 o
  -6  14  10        243.19        248.52       121.50 o
  -4  14  10        191.23         55.23       110.45 o
  -2  14  10        672.70        894.68       143.59 o
 -39   1  11         30.14         45.72        57.65 o
 -37   1  11          7.53         -5.52        48.28 o
 -35   1  11         18.00         -4.17        38.51 o
 -33   1  11        197.52        145.35        37.20 o
 -31   1  11        172.21        127.91        34.43 o
 -29   1  11         48.85         38.82        30.19 o
 -27   1  11        698.49        780.11        66.57 o
 -25   1  11        307.87        409.83        34.43 o
 -23   1  11        393.54        540.97        42.97 o
 -21   1  11        505.44        457.53        33.77 o
 -19   1  11        201.21        190.81        22.49 o
 -17   1  11       1069.55       1043.99        38.62 o
 -15   1  11        212.18        214.78        21.66 o
 -13   1  11       2106.95       1901.82        49.04 o
 -11   1  11        397.96        436.70        21.18 o
  -9   1  11        595.07        607.50        25.49 o
  -7   1  11       1537.81       1514.97        46.36 o
  -5   1  11        324.25        273.38        19.07 o
  -3   1  11       2281.54       2275.93        61.51 o
  -1   1  11        709.69        689.97        28.12 o
   1   1  11        483.59        560.97        26.34 o
   3   1  11        590.09        657.00        44.71 o
   5   1  11        401.90        430.33        50.09 o
   7   1  11         36.94         70.38        25.46 o
   9   1  11        196.47        194.48        30.80 o
  11   1  11          3.44         -6.17        25.86 o
  13   1  11        244.21        272.51        47.83 o
  15   1  11         70.24         78.70        33.14 o
  17   1  11          5.40         11.82        34.43 o
  19   1  11        184.44        199.02        43.92 o
  21   1  11        184.44        128.75        46.82 o
  23   1  11        118.10         94.89        49.59 o
  25   1  11          1.17         55.23       104.93 o
 -40   2  11        948.51       1007.86        99.07 o
 -38   2  11         60.56         29.92        54.02 o
 -36   2  11        130.21        138.86        49.70 o
 -34   2  11        378.23        413.51        85.75 o
 -32   2  11        166.79        144.83        43.50 o
 -30   2  11       2104.53       2038.44        88.18 o
 -28   2  11         60.37         49.01        32.85 o
 -26   2  11       2018.29       2236.33        97.54 o
 -24   2  11       1172.51       1098.88        50.35 o
 -22   2  11       1323.68       1371.65        51.56 o
 -20   2  11       1343.99       1292.42        45.31 o
 -18   2  11       1233.27       1050.38        43.52 o
 -16   2  11          2.90        -11.05        18.65 o
 -14   2  11         37.02         34.74        18.49 o
 -12   2  11       1203.17       1271.64        58.13 o
 -10   2  11       1421.85       1473.35        40.81 o
  -8   2  11        172.89        157.21        17.18 o
  -6   2  11        783.25        799.91        28.42 o
  -4   2  11       2006.99       2327.23        55.88 o
  -2   2  11       1548.04       1590.27        43.02 o
   0   2  11        450.30        378.88        22.90 o
   2   2  11        246.33        274.25        29.08 o
   4   2  11        290.57        249.69        27.41 o
   6   2  11        213.97        201.45        28.23 o
   8   2  11         57.73         62.04        28.70 o
  10   2  11        225.76        201.32        31.67 o
  12   2  11         78.65         63.51        30.37 o
  14   2  11        526.39        536.13        41.42 o
  16   2  11        227.76        158.62        37.20 o
  18   2  11          8.75          6.44        37.20 o
  20   2  11          9.89          8.64        42.73 o
  22   2  11         13.57        -11.79        46.09 o
  24   2  11        299.04        270.61       115.98 o
 -39   3  11         36.09         20.39        74.29 o
 -37   3  11        117.73        150.66        55.01 o
 -35   3  11        321.61        302.54        55.21 o
 -33   3  11         89.70         82.25        41.98 o
 -31   3  11        107.56         40.19        38.75 o
 -29   3  11        190.73        196.33        40.08 o
 -27   3  11        136.10        119.71        37.10 o
 -25   3  11       7595.38       7873.84       211.92 o
 -23   3  11        582.03        660.00        40.15 o
 -21   3  11         72.71         80.44        25.68 o
 -19   3  11        699.01        700.94        39.30 o
 -17   3  11          0.08          3.47        22.69 o
 -15   3  11        274.88        200.34        26.12 o
 -13   3  11       1505.08       1263.83        59.78 o
 -11   3  11        799.99        741.51        37.07 o
  -9   3  11          2.10         27.33        16.16 o
  -7   3  11        258.52        235.59        22.45 o
  -5   3  11        435.15        541.39        27.37 o
  -3   3  11        275.90        277.64        23.62 o
  -1   3  11        906.69        836.13        45.62 o
   1   3  11          3.68          3.37        19.10 o
   3   3  11        399.08        399.08        35.20 o
   5   3  11         45.09         73.03        22.66 o
   7   3  11        479.67        486.15        35.74 o
   9   3  11       1350.78       1406.43        57.89 o
  11   3  11         53.40         58.12        28.90 o
  13   3  11       1404.00       1385.58        62.70 o
  15   3  11         99.60         74.66        34.79 o
  17   3  11       1759.78       1894.52        85.29 o
  19   3  11          4.30         34.54        41.28 o
  21   3  11        185.34        167.86        50.80 o
  23   3  11        220.97        217.41        69.21 o
 -38   4  11        156.57        110.45        75.50 o
 -36   4  11        443.38        525.20        61.59 o
 -34   4  11        212.87        186.60        67.41 o
 -32   4  11       2134.20       2220.12       118.68 o
 -30   4  11        329.41        217.69        43.29 o
 -28   4  11       1053.12        953.22        72.11 o
 -26   4  11         39.40         50.83        30.19 o
 -24   4  11        656.25        537.10        37.77 o
 -22   4  11          0.32        -16.71        25.06 o
 -20   4  11       1351.11       1424.04        57.16 o
 -18   4  11        482.43        437.21        32.96 o
 -16   4  11        260.62        146.06        31.00 o
 -14   4  11       1857.23       2029.07        67.61 o
 -12   4  11         32.54         17.52        21.83 o
 -10   4  11       1625.04       1858.59        62.00 o
  -8   4  11       2066.87       2335.13        73.34 o
  -6   4  11       7128.69       7213.28       169.37 o
  -4   4  11         97.14        105.92        20.77 o
  -2   4  11          0.43         -4.30        18.49 o
   0   4  11       2024.19       2138.35        68.87 o
   2   4  11        506.65        502.72        48.67 o
   4   4  11        396.04        345.49        32.38 o
   6   4  11          5.34         -8.59        24.40 o
   8   4  11       1439.72       1429.86        66.81 o
  10   4  11        174.54        177.43        38.00 o
  12   4  11         44.88         15.92        37.10 o
  14   4  11        985.14       1013.19        62.65 o
  16   4  11       2729.18       3115.22       146.40 o
  18   4  11        852.33        855.54        91.23 o
  20   4  11          5.18         46.02        54.20 o
  22   4  11         88.57         67.90        57.22 o
 -37   5  11        179.99        160.43        77.81 o
 -35   5  11        111.59        111.11        53.45 o
 -33   5  11       1330.13       1465.75        82.55 o
 -31   5  11        880.17        912.36        84.88 o
 -29   5  11        648.44        649.31        45.25 o
 -27   5  11       1239.05       1251.10        58.46 o
 -25   5  11        173.57        172.75        31.00 o
 -23   5  11        399.53        448.22        37.91 o
 -21   5  11       4499.22       4234.50       122.08 o
 -19   5  11       1664.64       1559.64        87.68 o
 -17   5  11          1.68        -12.64        23.86 o
 -15   5  11         51.52         88.50        25.46 o
 -13   5  11         11.28          7.10        22.69 o
 -11   5  11        433.16        404.16        38.26 o
  -9   5  11       2829.13       2795.39       113.49 o
  -7   5  11       1321.95       1346.98        53.00 o
  -5   5  11       5728.70       6415.20       171.88 o
  -3   5  11         48.11         55.88        21.12 o
  -1   5  11        890.55        887.99        47.37 o
   1   5  11       6843.54       6789.07       181.52 o
   3   5  11       2364.18       2447.84        77.91 o
   5   5  11       1159.41       1157.18        53.12 o
   7   5  11        757.38        799.54        46.90 o
   9   5  11        117.61        168.55        38.00 o
  11   5  11       2842.87       2727.71       103.06 o
  13   5  11          1.06         51.45        39.24 o
  15   5  11          0.82         25.91        50.37 o
  17   5  11       3602.48       3690.60       169.84 o
  19   5  11       2907.58       3058.58       127.46 o
  21   5  11         15.15          4.38        58.21 o
 -36   6  11        114.49         11.05       104.93 o
 -34   6  11       1159.67       1191.71        78.12 o
 -32   6  11       1226.83       1303.06        79.59 o
 -30   6  11        263.38        307.87        41.47 o
 -28   6  11       1045.65       1185.49        63.52 o
 -26   6  11        646.50        600.86        44.45 o
 -24   6  11         90.28        117.33        32.21 o
 -22   6  11        448.29        379.14        37.22 o
 -20   6  11       3820.50       3964.97       117.29 o
 -18   6  11       1592.53       1734.78        63.42 o
 -16   6  11        347.11        267.63        39.00 o
 -14   6  11        652.67        601.04        38.79 o
 -12   6  11        459.78        468.31        35.14 o
 -10   6  11        583.23        512.24        38.26 o
  -8   6  11        303.50        411.10        32.96 o
  -6   6  11       7153.35       7324.73       196.03 o
  -4   6  11       3066.69       2846.57       136.95 o
  -2   6  11        124.13        126.12        28.23 o
   0   6  11       1271.80       1215.83        51.81 o
   2   6  11        846.08        932.65        47.59 o
   4   6  11       1611.67       1642.04        64.85 o
   6   6  11        576.06        682.48        43.44 o
   8   6  11        147.98        122.31        37.10 o
  10   6  11        620.56        683.96        56.10 o
  12   6  11         41.06         33.29        40.30 o
  14   6  11        169.12         84.51        46.69 o
  16   6  11       2848.86       2881.19       118.92 o
  18   6  11       1513.56       1413.20       115.99 o
  20   6  11        313.03        286.69        60.04 o
 -33   7  11        524.29        374.16        51.06 o
 -31   7  11        172.18        149.35        43.10 o
 -29   7  11        470.16        490.75        54.20 o
 -27   7  11          2.63          6.10        34.74 o
 -25   7  11         97.45        100.11        34.64 o
 -23   7  11         76.61         81.26        32.67 o
 -21   7  11        821.02        928.13        50.14 o
 -19   7  11       4988.15       5131.79       146.95 o
 -17   7  11       1944.27       1990.05        72.30 o
 -15   7  11        660.20        634.06        41.81 o
 -13   7  11       1990.14       1926.05        82.51 o
 -11   7  11        948.20        832.92        44.69 o
  -9   7  11        281.21        372.25        36.52 o
  -7   7  11       3012.09       2879.01        90.35 o
  -5   7  11       2159.26       2145.97        73.14 o
  -3   7  11        112.23         70.59        32.85 o
  -1   7  11         77.67         68.48        36.05 o
   1   7  11        344.11        299.87        53.88 o
   3   7  11       2139.37       2142.54        77.24 o
   5   7  11       4906.01       4920.66       140.79 o
   7   7  11         83.24        105.55        33.58 o
   9   7  11       4557.02       4907.87       165.74 o
  11   7  11        231.39        269.39        45.21 o
  13   7  11        402.36        443.45        71.98 o
  15   7  11          6.18         73.81        49.46 o
  17   7  11       2227.87       2199.58       198.82 o
  19   7  11       1426.17       1341.86       107.34 o
 -34   8  11        539.12        474.95       110.45 o
 -32   8  11        845.45        907.38        63.56 o
 -30   8  11        206.31        179.00        45.88 o
 -28   8  11        738.35        751.20        55.00 o
 -26   8  11        653.58        798.53        54.81 o
 -24   8  11          6.89        -20.84        36.08 o
 -22   8  11        395.09        392.85        41.04 o
 -20   8  11       4418.37       4027.44       137.90 o
 -18   8  11       7562.94       6829.93       188.39 o
 -16   8  11        389.13        325.27        36.89 o
 -14   8  11        134.83        145.34        31.67 o
 -12   8  11         54.81         70.44        31.30 o
 -10   8  11       1976.70       2001.16        73.14 o
  -8   8  11        194.39        242.09        34.54 o
  -6   8  11       4048.21       4026.37       119.36 o
  -4   8  11       3226.48       3534.95       109.05 o
  -2   8  11         11.71         19.60        33.91 o
   0   8  11         77.13         35.57        37.10 o
   2   8  11       1391.86       1372.01       120.50 o
   4   8  11       4308.23       4282.88       148.71 o
   6   8  11         68.46         61.17        35.25 o
   8   8  11       1737.65       1667.34        70.91 o
  10   8  11        874.07        851.18        62.32 o
  12   8  11        505.17        567.22        60.58 o
  14   8  11        166.99        101.97        49.46 o
  16   8  11        903.93       1065.64        78.61 o
  18   8  11        199.41        198.95        78.28 o
 -33   9  11        503.59        552.27       138.07 o
 -31   9  11        115.10        147.84        75.48 o
 -29   9  11        207.17        237.13        50.63 o
 -27   9  11       1625.40       1856.94        85.99 o
 -25   9  11          3.50         -2.32        39.47 o
 -23   9  11         39.52         30.87        37.53 o
 -21   9  11        738.43        707.56        50.63 o
 -19   9  11       1849.50       2132.65       100.98 o
 -17   9  11        658.11        569.32        57.39 o
 -15   9  11        122.40        143.26        34.43 o
 -13   9  11        831.61        815.62        48.86 o
 -11   9  11       2895.58       2628.38        88.91 o
  -9   9  11        431.13        348.38        38.36 o
  -7   9  11       1051.91       1203.02        58.54 o
  -5   9  11       7036.65       7084.92       195.33 o
  -3   9  11        795.68        779.89        57.39 o
  -1   9  11         22.42          6.98        39.24 o
   1   9  11        105.85        152.72        44.41 o
   3   9  11       2325.28       2296.98        97.75 o
   5   9  11         61.02         35.21        43.50 o
   7   9  11        103.21         76.01        39.30 o
   9   9  11       1066.81       1062.13        60.75 o
  11   9  11         79.60         27.12        49.46 o
  13   9  11        185.08        263.79        58.40 o
  15   9  11          5.34         54.26        57.22 o
  17   9  11        349.10        215.38       115.98 o
 -30  10  11         59.02         99.41       110.45 o
 -28  10  11        149.59        141.35        63.96 o
 -26  10  11        330.36        390.36        53.41 o
 -24  10  11         46.39         15.26        46.45 o
 -22  10  11          4.68          3.84        41.66 o
 -20  10  11        674.95        778.53        54.94 o
 -18  10  11        156.58        157.00        39.68 o
 -16  10  11        151.44        116.37        37.77 o
 -14  10  11        976.77        776.49        52.03 o
 -12  10  11         28.17         19.04        34.99 o
 -10  10  11        400.97        327.24        44.25 o
  -8  10  11        357.67        378.38        54.20 o
  -6  10  11        139.29         65.73        37.58 o
  -4  10  11       2495.03       2477.98       105.12 o
  -2  10  11        234.27        135.56        44.41 o
   0  10  11        162.84         75.43        45.39 o
   2  10  11          1.78        -11.54        45.90 o
   4  10  11        223.93        107.51        49.14 o
   6  10  11         10.36        -31.50        49.46 o
   8  10  11       1258.25       1204.21        77.54 o
  10  10  11        135.41        122.07        59.51 o
  12  10  11         29.55         42.61        53.45 o
  14  10  11        213.91        142.49        82.71 o
 -27  11  11         36.64         77.32       110.45 o
 -25  11  11          5.28         61.04        61.88 o
 -23  11  11        160.45        163.14        50.80 o
 -21  11  11         86.24        128.59        48.97 o
 -19  11  11         16.29         -7.99        42.47 o
 -17  11  11        149.97        153.67        44.82 o
 -15  11  11         12.56         23.80        40.73 o
 -13  11  11        134.06        179.86        44.69 o
 -11  11  11        219.76        169.23        41.92 o
  -9  11  11          2.71         12.94        37.92 o
  -7  11  11        823.45        827.76        66.81 o
  -5  11  11         51.24         33.04        46.24 o
  -3  11  11         36.77         51.83        47.62 o
  -1  11  11        826.19        906.54        71.16 o
   1  11  11        800.08        759.96       213.99 o
   3  11  11         57.20         -7.56        49.88 o
   5  11  11          9.22        -24.58        56.82 o
   7  11  11          3.88        -54.59        60.88 o
   9  11  11        131.02        127.66        62.50 o
  11  11  11          0.32         66.27       154.64 o
 -22  12  11         26.72         11.05       198.82 o
 -20  12  11        102.65        104.11        60.04 o
 -18  12  11         21.14         46.15        49.24 o
 -16  12  11        168.49        161.75        54.10 o
 -14  12  11          4.46         25.69        46.33 o
 -12  12  11        466.59        605.61        86.09 o
 -10  12  11        145.03        137.32        46.78 o
  -8  12  11        595.95        543.95        65.52 o
  -6  12  11        187.14        219.07        57.39 o
  -4  12  11         78.74         85.76        54.02 o
  -2  12  11         12.93         24.64        52.90 o
   0  12  11        378.72        448.67        64.62 o
   2  12  11        529.11        366.96        65.70 o
   4  12  11          7.37         24.65        61.41 o
   6  12  11         39.55        109.52        66.63 o
   8  12  11          5.38         49.70       115.98 o
 -15  13  11        280.12        398.41        88.65 o
 -13  13  11         80.99         79.50        72.97 o
 -11  13  11          1.44        -27.03        73.89 o
  -9  13  11        122.06         93.89       110.45 o
  -7  13  11        125.94         82.84        78.10 o
  -5  13  11        155.63        166.21        81.73 o
  -3  13  11         97.22        143.59       104.93 o
  -1  13  11        132.23        220.91       110.45 o
 -40   0  12        407.82        303.75       110.45 o
 -38   0  12        445.61        562.31        83.89 o
 -36   0  12         41.69         13.81        62.48 o
 -34   0  12        414.97        395.48        68.26 o
 -32   0  12        955.92        859.28        96.65 o
 -30   0  12       1919.12       1979.29       107.34 o
 -28   0  12       2953.11       3155.14       142.50 o
 -26   0  12       2080.14       2210.65       132.54 o
 -24   0  12       5368.94       5201.50       208.90 o
 -22   0  12        769.69        670.29        56.52 o
 -20   0  12       2199.17       2291.93       105.44 o
 -18   0  12      10118.57      11168.91       530.18 o
 -16   0  12        921.70        847.28        60.44 o
 -14   0  12       9641.75       9917.19       296.50 o
 -12   0  12        969.39        914.03        45.39 o
 -10   0  12       1739.65       1456.97        73.96 o
  -8   0  12       4801.46       4574.43       163.23 o
  -6   0  12        962.13        939.96        66.13 o
  -4   0  12      10219.45      10599.93       315.66 o
  -2   0  12       2831.52       2768.60        94.56 o
   0   0  12      10680.00      11229.53       332.63 o
   2   0  12        153.49         97.37        38.66 o
   4   0  12       3053.06       3288.73       140.83 o
   6   0  12          3.23         12.21        36.94 o
   8   0  12       3149.35       3179.93       138.59 o
  10   0  12       3420.76       3720.74       248.52 o
  12   0  12       1761.07       2007.68       105.44 o
  14   0  12       2405.56       2745.83       132.77 o
  16   0  12          1.94         24.85        54.67 o
  18   0  12       1472.41       1543.70       107.34 o
  20   0  12         16.33          8.28        70.29 o
  22   0  12         94.29         38.66        99.41 o
 -39   1  12        435.66        449.69        65.84 o
 -37   1  12        115.52         82.38        57.22 o
 -35   1  12         66.18         36.50        52.58 o
 -33   1  12        530.30        556.50        57.22 o
 -31   1  12       2405.36       2545.81       104.03 o
 -29   1  12        127.26         80.96        32.96 o
 -27   1  12        279.31        293.32        35.74 o
 -25   1  12        373.03        426.78        38.66 o
 -23   1  12       3816.84       3834.15       112.51 o
 -21   1  12       1186.38       1115.83        74.13 o
 -19   1  12       7313.90       7382.09       197.42 o
 -17   1  12        671.65        626.20        32.44 o
 -15   1  12         43.93         50.93        20.77 o
 -13   1  12       1350.82       1298.39        40.27 o
 -11   1  12       1742.87       1771.25        48.33 o
  -9   1  12       5464.06       5452.65       118.73 o
  -7   1  12        278.48        239.82        20.17 o
  -5   1  12      18601.59      18854.31       425.30 o
  -3   1  12       7124.26       7059.22       151.43 o
  -1   1  12       2860.29       2696.61        65.67 o
   1   1  12        566.84        598.22        30.42 o
   3   1  12        337.98        336.70        39.06 o
   5   1  12       1184.05       1198.73        52.36 o
   7   1  12        583.65        541.39        39.14 o
   9   1  12       3221.59       3290.34       103.63 o
  11   1  12       2748.15       2802.13       107.32 o
  13   1  12        982.84       1041.48        56.56 o
  15   1  12        421.01        419.18        43.44 o
  17   1  12        767.06        755.01        54.50 o
  19   1  12       1318.79       1490.87       122.76 o
  21   1  12          0.73        -48.26        48.26 o
  23   1  12        106.97         88.36       121.50 o
 -38   2  12        384.42        377.80        61.27 o
 -36   2  12        862.73        804.24        70.00 o
 -34   2  12        171.28        228.86        50.82 o
 -32   2  12        482.04        591.26        57.62 o
 -30   2  12         51.33         66.42        40.30 o
 -28   2  12        458.86        485.66        48.60 o
 -26   2  12        617.06        703.02        52.90 o
 -24   2  12        359.81        369.92        41.21 o
 -22   2  12       1306.49       1379.30        66.81 o
 -20   2  12        483.20        485.71        42.25 o
 -18   2  12       7209.88       6924.50       184.98 o
 -16   2  12       3624.94       3795.26       108.99 o
 -14   2  12        888.51        964.03        46.33 o
 -12   2  12          7.87         -4.96        21.06 o
 -10   2  12        106.55        108.62        20.77 o
  -8   2  12       2262.99       2184.66        55.98 o
  -6   2  12       2999.00       2849.28        78.52 o
  -4   2  12      16085.57      16941.51       350.21 o
  -2   2  12        457.71        452.07        24.70 o
   0   2  12        305.07        324.17        28.00 o
   2   2  12        436.22        447.84        28.57 o
   4   2  12       1650.56       1858.95        64.85 o
   6   2  12        784.32        851.13        45.50 o
   8   2  12          0.07        -17.53        27.20 o
  10   2  12       1258.52       1247.64        67.81 o
  12   2  12         88.60         64.80        32.38 o
  14   2  12        777.71        747.60        58.19 o
  16   2  12        273.99        225.34        42.73 o
  18   2  12       1058.77       1064.70        63.42 o
  20   2  12        175.97        160.40        48.86 o
  22   2  12         10.53         66.27       104.93 o
 -39   3  12        146.08        254.04       104.93 o
 -37   3  12        703.93        802.90        84.11 o
 -35   3  12         50.79         16.17        50.82 o
 -33   3  12        240.86        185.49        49.88 o
 -31   3  12        322.83        297.08        49.88 o
 -29   3  12        113.38         96.09        40.08 o
 -27   3  12         20.53         25.37        36.86 o
 -25   3  12        106.90         71.79        38.26 o
 -23   3  12       1766.87       1619.28        91.67 o
 -21   3  12         20.12         14.33        25.95 o
 -19   3  12       6631.99       6777.19       182.22 o
 -17   3  12       1988.63       2163.18        80.21 o
 -15   3  12        762.83        875.57        47.03 o
 -13   3  12         22.10         35.41        23.35 o
 -11   3  12        404.98        366.04        37.47 o
  -9   3  12       2712.78       2618.61        80.01 o
  -7   3  12         15.69         10.77        19.57 o
  -5   3  12       3146.52       2909.62        76.95 o
  -3   3  12       1302.87       1243.12        43.24 o
  -1   3  12        309.64        313.61        30.29 o
   1   3  12        425.35        479.05        33.45 o
   3   3  12        478.29        498.37        34.43 o
   5   3  12       2104.99       2241.79        88.18 o
   7   3  12        347.61        280.46        46.58 o
   9   3  12       2443.29       2502.09       140.53 o
  11   3  12       1282.98       1369.92        91.05 o
  13   3  12        280.54        351.35        46.69 o
  15   3  12         16.05        -29.45        41.45 o
  17   3  12        838.39        758.44        65.84 o
  19   3  12        503.62        540.32        64.62 o
  21   3  12          0.88        -11.05       115.98 o
 -38   4  12         71.00         99.41       104.93 o
 -36   4  12        155.94        139.91        60.58 o
 -34   4  12        536.71        433.83        56.90 o
 -32   4  12        510.81        581.67       116.73 o
 -30   4  12        129.18        153.91        46.49 o
 -28   4  12         47.17         31.54        39.24 o
 -26   4  12        336.95        310.11        69.19 o
 -24   4  12          0.64         12.49        28.73 o
 -22   4  12         61.31         46.01        29.43 o
 -20   4  12        312.49        351.06        34.10 o
 -18   4  12        587.40        635.20        39.84 o
 -16   4  12        517.00        488.44        35.74 o
 -14   4  12        250.92        193.04        27.41 o
 -12   4  12         25.29         49.90        23.86 o
 -10   4  12          4.60          0.58        23.16 o
  -8   4  12        237.06        307.57        29.43 o
  -6   4  12       1142.91       1078.54        46.82 o
  -4   4  12        138.83        162.16        22.82 o
  -2   4  12         10.30         36.96        25.46 o
   0   4  12        329.97        299.67        29.73 o
   2   4  12          9.52         -6.27        26.84 o
   4   4  12        507.56        502.30        37.77 o
   6   4  12        898.38        847.81       119.12 o
   8   4  12        105.75        124.19        40.30 o
  10   4  12        668.08        683.60        52.02 o
  12   4  12       1647.17       1716.73        82.78 o
  14   4  12       2687.19       2594.03       107.32 o
  16   4  12        899.52        921.70       106.88 o
  18   4  12         18.15         10.64        53.69 o
  20   4  12          4.79         -1.14        59.30 o
 -37   5  12        150.25        138.07        99.41 o
 -35   5  12         91.57        171.11        56.90 o
 -33   5  12         64.43         75.51        49.70 o
 -31   5  12         26.55         40.07        48.82 o
 -29   5  12          4.64        -18.93        40.79 o
 -27   5  12         21.12         50.75        34.99 o
 -25   5  12        243.96        333.22        37.07 o
 -23   5  12        218.05        235.93        43.05 o
 -21   5  12          0.86          1.57        30.80 o
 -19   5  12        694.69        555.72        39.47 o
 -17   5  12          8.72         40.63        27.07 o
 -15   5  12        492.05        508.34        55.00 o
 -13   5  12         33.33         42.29        26.65 o
 -11   5  12        216.47        190.07        28.73 o
  -9   5  12          8.05         17.37        23.86 o
  -7   5  12        231.83        185.36        27.65 o
  -5   5  12        470.50        552.18        36.53 o
  -3   5  12        828.80        871.92        45.50 o
  -1   5  12       1715.74       1663.57        62.79 o
   1   5  12        427.12        407.41        34.10 o
   3   5  12        100.51        108.94        29.73 o
   5   5  12        348.31        378.91        37.77 o
   7   5  12          2.57          4.64        34.78 o
   9   5  12        128.95         52.54        38.96 o
  11   5  12          6.17        -30.54        37.10 o
  13   5  12       2047.48       2150.59        98.84 o
  15   5  12         63.23         29.28        46.69 o
  17   5  12       1386.68       1498.92       107.27 o
  19   5  12        215.61        316.79        68.23 o
 -36   6  12         38.95         88.36       115.98 o
 -34   6  12         22.06         51.61        59.30 o
 -32   6  12         50.73         -6.88        49.70 o
 -30   6  12         28.34         22.33        46.49 o
 -28   6  12        967.31        974.89        56.88 o
 -26   6  12        208.59        182.23        39.14 o
 -24   6  12        537.58        525.20        43.10 o
 -22   6  12        408.60        353.93        37.07 o
 -20   6  12        194.55        214.40        34.29 o
 -18   6  12         78.26         24.68        29.14 o
 -16   6  12         92.50         87.77        26.84 o
 -14   6  12          0.50         22.46        26.33 o
 -12   6  12         77.74         69.31        28.50 o
 -10   6  12          0.85         -7.50        25.95 o
  -8   6  12       2968.75       2860.94        89.65 o
  -6   6  12         11.32         46.80        27.20 o
  -4   6  12        421.87        436.00        47.03 o
  -2   6  12         80.80         65.54        32.27 o
   0   6  12       1018.79       1036.44        52.36 o
   2   6  12        466.38        502.64        51.81 o
   4   6  12        443.48        347.55        37.91 o
   6   6  12       1618.68       1438.76        83.98 o
   8   6  12        186.86        193.34        44.41 o
  10   6  12          1.98        -26.27        40.30 o
  12   6  12        332.45        339.43        50.82 o
  14   6  12         38.88         67.53        48.60 o
  16   6  12        180.97         78.36        60.13 o
  18   6  12        747.85        817.36        97.39 o
 -35   7  12         64.49         60.75        99.41 o
 -33   7  12        236.35        265.90        65.84 o
 -31   7  12         56.59         68.82        46.60 o
 -29   7  12          0.65         -9.44        41.04 o
 -27   7  12        293.97        256.28        47.03 o
 -25   7  12        278.92        250.87        42.37 o
 -23   7  12       2383.27       2210.81        81.85 o
 -21   7  12        673.33        634.58        45.88 o
 -19   7  12        141.17        101.00        32.44 o
 -17   7  12         76.50         29.27        31.30 o
 -15   7  12         83.86         38.18        28.73 o
 -13   7  12        520.38        547.44        42.45 o
 -11   7  12         36.26         58.94        30.19 o
  -9   7  12       1843.40       1864.77       133.12 o
  -7   7  12         47.81         77.20        29.87 o
  -5   7  12         35.49         12.16        29.43 o
  -3   7  12          0.13        -33.91        33.91 o
  -1   7  12         72.81         70.03        38.00 o
   1   7  12        179.49        188.06        39.24 o
   3   7  12         75.34         10.92        32.38 o
   5   7  12        238.41        202.67        37.20 o
   7   7  12        165.48        185.64        45.63 o
   9   7  12        900.29        927.80        65.08 o
  11   7  12         27.73          3.47        46.69 o
  13   7  12         74.49         17.07        56.09 o
  15   7  12         38.06          9.47        53.08 o
  17   7  12        103.79         27.61       127.02 o
 -32   8  12          0.13        -37.91        71.54 o
 -30   8  12         10.86          8.68        47.24 o
 -28   8  12        209.17        226.92        50.02 o
 -26   8  12        152.15        136.86        41.81 o
 -24   8  12       1092.07       1101.18        61.13 o
 -22   8  12       1267.25       1400.82        67.99 o
 -20   8  12        809.80        999.02        83.53 o
 -18   8  12        228.61         74.19        35.74 o
 -16   8  12        376.71        377.71        39.02 o
 -14   8  12         70.02         46.43        32.96 o
 -12   8  12        969.92        877.57        71.59 o
 -10   8  12       1769.86       1784.12        71.74 o
  -8   8  12        722.67        598.80        43.44 o
  -6   8  12         28.45         12.05        30.80 o
  -4   8  12         56.21         66.27        54.67 o
  -2   8  12         52.73         27.61        38.26 o
   0   8  12        428.56        427.91        49.70 o
   2   8  12        643.19        823.18        60.58 o
   4   8  12        148.92        128.65        45.63 o
   6   8  12          0.11         -3.69        38.51 o
   8   8  12        140.65        155.79        46.69 o
  10   8  12         72.50         -4.77        48.60 o
  12   8  12        337.37        397.85        60.41 o
  14   8  12          0.43         -4.26        54.85 o
  16   8  12         34.41         11.05       110.45 o
 -31   9  12        908.00       1363.95       273.37 o
 -29   9  12         58.36         43.63        76.94 o
 -27   9  12         40.86         31.89        47.06 o
 -25   9  12         19.25         13.40        45.48 o
 -23   9  12         41.56         56.08        40.31 o
 -21   9  12          5.33         11.14        37.58 o
 -19   9  12         31.56         35.42        37.77 o
 -17   9  12          1.19        -16.98        34.29 o
 -15   9  12          7.65         -0.87        34.10 o
 -13   9  12        952.57        925.80        55.12 o
 -11   9  12        148.36         82.15        34.99 o
  -9   9  12          6.10         22.52        34.10 o
  -7   9  12        102.63        105.73        36.53 o
  -5   9  12          0.14         25.08        40.30 o
  -3   9  12         10.81          5.13        41.21 o
  -1   9  12          6.81         20.60        40.30 o
   1   9  12         10.70         35.83        42.44 o
   3   9  12         82.01         58.91        44.64 o
   5   9  12        389.87        409.17       120.94 o
   7   9  12          7.10        -18.99        54.02 o
   9   9  12         78.26        116.77        62.44 o
  11   9  12          0.05        -39.02        55.14 o
  13   9  12        455.82        537.39        87.80 o
 -28  10  12          1.84         22.09        78.10 o
 -26  10  12          1.51        -16.95        62.65 o
 -24  10  12        298.64        344.03        54.25 o
 -22  10  12         11.18        -18.53        44.91 o
 -20  10  12         30.70          6.79        42.47 o
 -18  10  12         56.75        101.46        44.93 o
 -16  10  12         99.25        156.64        44.64 o
 -14  10  12        373.54        514.34        49.33 o
 -12  10  12        873.93        963.59       104.42 o
 -10  10  12        104.58         94.78        39.84 o
  -8  10  12        209.54        235.05        44.69 o
  -6  10  12         95.53         54.71        46.69 o
  -4  10  12         90.10         62.10        45.21 o
  -2  10  12        518.88        610.68        59.46 o
   0  10  12        109.55        100.09        52.37 o
   2  10  12        117.37         30.49        50.09 o
   4  10  12        178.93        200.18        57.22 o
   6  10  12        179.24        139.91        57.39 o
   8  10  12         28.56        -21.70        56.90 o
  10  10  12        333.70        452.86       132.54 o
 -23  11  12          0.04        -22.49        79.98 o
 -21  11  12         91.27         69.11        49.47 o
 -19  11  12          0.68        -20.45        46.41 o
 -17  11  12        120.11        128.65        46.70 o
 -15  11  12        203.31        163.72        47.08 o
 -13  11  12         32.87         27.53        43.04 o
 -11  11  12         57.88         41.51        42.47 o
  -9  11  12        425.44        458.53       114.59 o
  -7  11  12          6.93          1.17        49.46 o
  -5  11  12         81.26         60.09        52.02 o
  -3  11  12        238.17        240.81        55.21 o
  -1  11  12         28.86          7.19        54.02 o
   1  11  12          0.01         -7.03        54.02 o
   3  11  12          0.14        -21.06        57.62 o
   5  11  12        167.76        147.99        61.59 o
   7  11  12          2.17         66.27       110.45 o
 -18  12  12         46.45         71.79        93.89 o
 -16  12  12        597.35        614.50        76.78 o
 -14  12  12          2.31         44.31        49.66 o
 -12  12  12        218.36        303.35        53.59 o
 -10  12  12         95.45        125.25        58.40 o
  -8  12  12         55.87         72.75        59.30 o
  -6  12  12        195.68        140.72        60.41 o
  -4  12  12         77.95         80.53        59.46 o
  -2  12  12         77.17        101.00        64.62 o
   0  12  12          5.74         14.90        66.35 o
   2  12  12          0.86        -33.14       104.93 o
 -13  13  12        361.46        353.45       104.93 o
 -39   1  13          0.04        -20.42        83.35 o
 -37   1  13        193.99        208.50        62.50 o
 -35   1  13          2.57         73.48        49.88 o
 -33   1  13        115.98        133.32        52.02 o
 -31   1  13        787.70        878.93        63.32 o
 -29   1  13         91.43         91.38        50.18 o
 -27   1  13       1618.59       1689.60        79.59 o
 -25   1  13        123.67        112.58        37.55 o
 -23   1  13        289.38        331.34        53.37 o
 -21   1  13         65.65         23.34        33.91 o
 -19   1  13         23.74         10.52        30.84 o
 -17   1  13       1663.36       1949.34       105.22 o
 -15   1  13       1895.47       1963.90        60.16 o
 -13   1  13         72.02        111.94        22.49 o
 -11   1  13        605.73        624.11        28.53 o
  -9   1  13         50.53         24.75        17.82 o
  -7   1  13        749.89        725.69        31.07 o
  -5   1  13        256.00        224.36        22.01 o
  -3   1  13       1124.12        997.71        37.09 o
  -1   1  13        564.57        533.71        31.31 o
   1   1  13          3.59          9.14        26.65 o
   3   1  13          5.53        -10.90        26.84 o
   5   1  13        532.58        525.58        41.72 o
   7   1  13         78.18         47.12        31.00 o
   9   1  13        347.94        377.23        37.91 o
  11   1  13        827.03        732.47        49.47 o
  13   1  13         85.51         68.94        38.51 o
  15   1  13         33.18          8.24        43.84 o
  17   1  13          1.08        -44.05        44.05 o
  19   1  13         23.47         41.94        52.11 o
  21   1  13         18.99         27.61       104.93 o
 -38   2  13         37.55         48.81        66.81 o
 -36   2  13          1.50         -1.84        54.20 o
 -34   2  13          9.81         10.57        49.88 o
 -32   2  13         22.87        -25.77        44.64 o
 -30   2  13        870.73        797.01        60.41 o
 -28   2  13         22.31        -11.50        39.39 o
 -26   2  13       3828.24       3971.77       169.84 o
 -24   2  13        645.33        689.02        53.08 o
 -22   2  13        261.36        197.46        38.00 o
 -20   2  13        208.73        242.80        38.00 o
 -18   2  13        550.12        655.71        48.63 o
 -16   2  13         61.06         43.02        26.12 o
 -14   2  13        444.45        496.78        35.74 o
 -12   2  13        570.41        759.97        78.12 o
 -10   2  13        517.88        544.19        47.77 o
  -8   2  13        113.30        127.42        24.14 o
  -6   2  13         96.72         76.08        22.66 o
  -4   2  13       1952.82       1988.09        80.07 o
  -2   2  13       4315.34       4621.84       129.74 o
   0   2  13          2.66         10.48        25.46 o
   2   2  13        320.44        370.76        40.30 o
   4   2  13         25.17         22.78        32.85 o
   6   2  13         13.48          6.25        34.78 o
   8   2  13        198.62        138.07        38.26 o
  10   2  13          6.74         25.54        35.73 o
  12   2  13       1156.32       1044.98        66.96 o
  14   2  13          0.10         -4.06        47.62 o
  16   2  13        136.45        178.29        55.21 o
  18   2  13          1.82         -7.50        55.21 o
 -37   3  13       1147.40       1090.67        80.73 o
 -35   3  13        127.42        128.19        54.85 o
 -33   3  13        341.47        370.08        71.61 o
 -31   3  13          5.57          5.01        43.29 o
 -29   3  13        250.10        182.42        44.41 o
 -27   3  13       1686.56       1640.86        80.49 o
 -25   3  13       2331.08       2557.15       143.02 o
 -23   3  13         91.31         19.17        33.64 o
 -21   3  13        185.10        176.45        54.20 o
 -19   3  13         10.60         11.73        26.65 o
 -17   3  13        369.95        276.28        31.72 o
 -15   3  13       1692.32       1630.07        68.55 o
 -13   3  13       1695.83       1875.59        94.06 o
 -11   3  13       1545.46       1666.94        62.08 o
  -9   3  13        413.26        474.21        50.22 o
  -7   3  13        112.96        135.22        28.01 o
  -5   3  13        299.35        281.63        27.83 o
  -3   3  13       3599.65       3885.56       112.46 o
  -1   3  13        126.95        166.53        40.10 o
   1   3  13        891.34        910.87        46.82 o
   3   3  13        122.73        139.01        36.05 o
   5   3  13          4.05         21.56        33.91 o
   7   3  13        188.85        174.64        40.30 o
   9   3  13         44.54         34.44        39.24 o
  11   3  13       2113.07       2259.20        98.74 o
  13   3  13          7.62        -11.18        45.39 o
  15   3  13         18.32        -31.84        48.82 o
  17   3  13        610.42        613.22        66.81 o
 -36   4  13          1.49         -6.23        55.89 o
 -34   4  13         23.46         29.76        53.69 o
 -32   4  13          2.31        -11.78        48.42 o
 -30   4  13        127.13        145.56        47.62 o
 -28   4  13         27.63         92.13        42.44 o
 -26   4  13       1252.54       1276.27        89.94 o
 -24   4  13       1438.78       1354.42        62.44 o
 -22   4  13        390.20        438.76        39.02 o
 -20   4  13       1981.27       2002.64        72.30 o
 -18   4  13        211.54        298.57        33.45 o
 -16   4  13        467.86        600.72        50.22 o
 -14   4  13          4.17         -2.89        25.95 o
 -12   4  13        770.97        850.60        44.59 o
 -10   4  13         49.16          5.92        25.95 o
  -8   4  13        924.75        883.09        44.69 o
  -6   4  13         93.66         84.05        26.36 o
  -4   4  13          6.94         11.39        32.85 o
  -2   4  13       1899.92       1744.59        64.67 o
   0   4  13        945.45        859.67        45.50 o
   2   4  13         42.74         53.59        30.29 o
   4   4  13         79.90        104.61        37.10 o
   6   4  13         40.94          1.14        37.10 o
   8   4  13         22.42         30.60        40.30 o
  10   4  13         39.90         87.81        45.69 o
  12   4  13          0.58         -7.95        45.39 o
  14   4  13        540.22        524.46        60.58 o
  16   4  13       1101.25       1114.04        80.73 o
  18   4  13          1.82         66.27       121.50 o
 -37   5  13         12.95         33.14       115.98 o
 -35   5  13         56.97        -28.21        57.65 o
 -33   5  13          2.35        -18.27        54.41 o
 -31   5  13        104.32         83.77        48.42 o
 -29   5  13        417.61        450.56        53.69 o
 -27   5  13          0.68        -13.81        40.79 o
 -25   5  13        206.78        172.08        34.91 o
 -23   5  13       3208.32       2987.70       152.06 o
 -21   5  13       1932.51       1804.50        70.76 o
 -19   5  13       1476.69       1536.10        63.06 o
 -17   5  13        377.08        391.58        39.06 o
 -15   5  13        177.99        118.22        30.80 o
 -13   5  13         10.24         16.58        27.41 o
 -11   5  13        391.38        416.27        38.86 o
  -9   5  13        757.75        836.57        45.39 o
  -7   5  13       3741.56       3850.74       179.35 o
  -5   5  13       1566.83       1585.08        65.21 o
  -3   5  13        211.29        217.23        40.79 o
  -1   5  13       2300.70       2308.22        85.29 o
   1   5  13        410.21        444.55        39.14 o
   3   5  13        205.00        206.91        34.99 o
   5   5  13          3.70        -21.46        33.27 o
   7   5  13        334.70        378.56        46.24 o
   9   5  13         55.07         60.34        43.50 o
  11   5  13        518.66        492.86        55.21 o
  13   5  13        687.56        634.61        62.65 o
  15   5  13        300.69        366.74        63.32 o
  17   5  13        532.59        408.68       110.45 o
 -34   6  13         65.45        104.93        99.41 o
 -32   6  13        518.72        626.28        68.48 o
 -30   6  13       1659.25       1905.57        99.45 o
 -28   6  13        968.85       1019.91        62.18 o
 -26   6  13         15.93          1.76        37.45 o
 -24   6  13        868.91       1010.67        56.19 o
 -22   6  13        828.42        972.52        53.41 o
 -20   6  13        592.89        610.25        62.97 o
 -18   6  13        307.04        292.62        42.25 o
 -16   6  13       1110.58       1047.24        54.40 o
 -14   6  13       1818.36       1703.37        66.03 o
 -12   6  13        794.88        850.15        66.96 o
 -10   6  13       1948.78       2109.14       145.88 o
  -8   6  13        503.28        492.83        39.86 o
  -6   6  13       1330.07       1283.02        57.16 o
  -4   6  13        454.50        534.72        47.62 o
  -2   6  13        215.22        289.67        64.37 o
   0   6  13       2739.41       2929.95       110.42 o
   2   6  13        109.90         79.61        34.99 o
   4   6  13       1447.42       1416.57       110.80 o
   6   6  13        150.76        190.95        43.50 o
   8   6  13        219.32        271.16        49.46 o
  10   6  13       2021.94       2126.58        99.77 o
  12   6  13        400.45        390.72        58.21 o
  14   6  13        442.89        334.93        61.64 o
  16   6  13         59.36         66.27        99.41 o
 -33   7  13        362.25        347.93       110.45 o
 -31   7  13       2249.96       2435.03       281.66 o
 -29   7  13        267.29        251.25        47.55 o
 -27   7  13          0.02          8.37        39.84 o
 -25   7  13         74.63        104.42        39.47 o
 -23   7  13        810.21        895.79        65.36 o
 -21   7  13       1152.59       1140.27        60.66 o
 -19   7  13         23.42         13.49        32.21 o
 -17   7  13        771.14        826.18        49.38 o
 -15   7  13       1333.48       1515.32        63.76 o
 -13   7  13       1034.42       1108.43        56.35 o
 -11   7  13         47.26         43.48        31.00 o
  -9   7  13       1443.71       1318.68        59.93 o
  -7   7  13        830.53        841.36        48.97 o
  -5   7  13        165.97        144.36        40.30 o
  -3   7  13        483.54        466.36        47.62 o
  -1   7  13          0.45         11.74        35.73 o
   1   7  13         45.29         46.96        41.98 o
   3   7  13        258.54        319.95        50.82 o
   5   7  13       1867.38       2121.80        96.68 o
   7   7  13        574.76        649.61        58.06 o
   9   7  13         94.10          7.03        48.60 o
  11   7  13        674.60        587.72        63.61 o
  13   7  13       1503.01       1564.85       104.98 o
  15   7  13         23.19        -44.18        93.89 o
 -30   8  13       1239.88       1297.52       103.43 o
 -28   8  13         19.06         31.22        46.60 o
 -26   8  13        239.23        174.69        46.31 o
 -24   8  13       1200.51       1073.92        82.18 o
 -22   8  13        242.81        271.30        43.10 o
 -20   8  13         42.76         26.35        39.14 o
 -18   8  13         33.40         35.17        34.74 o
 -16   8  13        886.76        921.47        54.22 o
 -14   8  13        903.34        908.31        52.36 o
 -12   8  13        953.40        903.78        55.02 o
 -10   8  13        121.91        111.94        35.58 o
  -8   8  13        175.18        101.13        36.67 o
  -6   8  13        246.60        204.34        44.64 o
  -4   8  13        623.06        667.65        55.21 o
  -2   8  13        776.58        869.41       102.09 o
   0   8  13         46.96         35.16        42.44 o
   2   8  13          3.65        -42.44        42.44 o
   4   8  13         80.48         66.27        47.83 o
   6   8  13        110.18        162.92        66.39 o
   8   8  13         53.46         17.91        64.35 o
  10   8  13        234.23        164.78        59.46 o
  12   8  13       1193.24       1413.81       154.64 o
  14   8  13         95.28         77.32        99.41 o
 -29   9  13        364.36        425.25       110.45 o
 -27   9  13          7.18         16.49        55.72 o
 -25   9  13        113.91        100.66        49.87 o
 -23   9  13        780.71        856.24        80.58 o
 -21   9  13        307.16        273.49        45.74 o
 -19   9  13         73.95         66.32        41.92 o
 -17   9  13        716.57        526.12        48.03 o
 -15   9  13         37.91         60.57        40.37 o
 -13   9  13        555.07        421.08        46.09 o
 -11   9  13        330.73        342.86        43.44 o
  -9   9  13        496.19        388.92        45.25 o
  -7   9  13          0.23        -22.92        43.50 o
  -5   9  13        123.69        103.16        47.62 o
  -3   9  13       1369.23       1477.05        83.92 o
  -1   9  13        459.81        592.17        61.27 o
   1   9  13        339.58        302.23        60.24 o
   3   9  13          8.00         21.03        52.90 o
   5   9  13          4.33        -18.89        52.02 o
   7   9  13          6.80         80.69        69.97 o
   9   9  13         55.92        -38.66       104.93 o
 -26  10  13         79.19        165.68       115.98 o
 -24  10  13         11.78        -21.12        59.51 o
 -22  10  13          0.17          4.37        48.72 o
 -20  10  13         17.28         64.51        46.86 o
 -18  10  13        618.21        743.45        58.20 o
 -16  10  13        205.09        226.44        48.53 o
 -14  10  13        553.32        468.26        51.50 o
 -12  10  13        385.79        286.79        47.08 o
 -10  10  13         17.68          6.56        42.47 o
  -8  10  13          7.86        -26.70        47.62 o
  -6  10  13          0.19         22.67        50.82 o
  -4  10  13        373.33        369.49        58.40 o
  -2  10  13        247.18        284.46        56.10 o
   0  10  13       1375.64       1235.26       125.84 o
   2  10  13          2.95         11.27        55.01 o
   4  10  13          4.74         69.43        58.40 o
   6  10  13          0.74         22.09       104.93 o
 -19  11  13        116.43        141.57        55.36 o
 -17  11  13         29.06         40.09        51.47 o
 -15  11  13        613.90        683.77        61.53 o
 -13  11  13         37.73         19.47        47.08 o
 -11  11  13         23.03         24.70        55.89 o
  -9  11  13          4.18          0.69        58.40 o
  -7  11  13        142.72        110.10        59.91 o
  -5  11  13         11.08        -14.69        55.21 o
  -3  11  13       3077.64       3189.53       136.02 o
  -1  11  13       1436.08       1350.46        90.19 o
   1  11  13         26.65         19.33        82.01 o
   3  11  13         35.57        104.93       127.02 o
   5  11  13         81.89        -38.66       110.45 o
 -16  12  13        439.71        381.07       110.45 o
 -14  12  13         12.43         82.84        99.41 o
 -36   0  14       1814.63       1883.24       176.73 o
 -34   0  14        208.08        248.52        93.89 o
 -32   0  14       1168.63       1104.54       121.50 o
 -30   0  14       4800.63       4848.37       292.70 o
 -28   0  14          3.95        -22.09        77.32 o
 -26   0  14       1293.13        994.08       110.45 o
 -24   0  14        419.64        383.32        59.68 o
 -22   0  14        272.22        436.94        58.19 o
 -20   0  14          9.99         60.75        60.75 o
 -18   0  14       1069.55       1173.63        82.01 o
 -16   0  14        166.55        183.46        42.96 o
 -14   0  14       5834.79       6209.71       242.12 o
 -12   0  14       4629.76       4810.38       154.02 o
 -10   0  14       1840.93       1812.25        87.02 o
  -8   0  14       2597.00       2870.11       100.94 o
  -6   0  14        298.24        276.42        36.05 o
  -4   0  14       1786.81       1897.66        92.93 o
  -2   0  14         50.22         41.42        39.05 o
   0   0  14       2118.53       2094.33       140.83 o
   2   0  14          5.62          2.76        42.96 o
   4   0  14        111.75        112.13        44.78 o
   6   0  14        166.17        244.86        54.25 o
   8   0  14         97.09         83.28        48.70 o
  10   0  14        482.54        522.86        66.04 o
  12   0  14       1137.17        904.91        83.89 o
  14   0  14        947.39       1132.97        93.48 o
  16   0  14        331.23        317.93        72.17 o
  18   0  14        229.59        292.70       121.50 o
 -37   1  14       1252.05       1369.63       182.25 o
 -35   1  14        256.64        409.81        83.58 o
 -33   1  14         20.45        -16.93        49.88 o
 -31   1  14         20.69         52.35        47.25 o
 -29   1  14        772.97        807.09        91.30 o
 -27   1  14       1014.58       1133.37       190.53 o
 -25   1  14        420.75        408.30        57.36 o
 -23   1  14        692.13        643.76        64.52 o
 -21   1  14        320.28        375.83        44.66 o
 -19   1  14        801.64        824.65        61.60 o
 -17   1  14        232.92        294.61        39.24 o
 -15   1  14       3877.01       4062.69       118.74 o
 -13   1  14         36.62         61.76        27.41 o
 -11   1  14       1378.19       1446.41        72.54 o
  -9   1  14        722.62        751.34        36.85 o
  -7   1  14        333.38        339.33        27.37 o
  -5   1  14        953.77       1115.82        45.08 o
  -3   1  14         84.13        121.29        26.09 o
  -1   1  14       3756.57       3853.77       113.22 o
   1   1  14       1314.41       1384.94        57.99 o
   3   1  14         22.08         44.89        31.00 o
   5   1  14        282.95        349.38        39.68 o
   7   1  14          2.81         -0.65        33.77 o
   9   1  14          0.27         17.90        34.99 o
  11   1  14         49.84         59.84        39.86 o
  13   1  14       1267.54       1313.08        68.95 o
  15   1  14        226.62        212.67        48.86 o
  17   1  14        493.20        430.01        79.98 o
 -38   2  14        901.26        977.52       149.11 o
 -36   2  14        528.17        480.13        67.81 o
 -34   2  14         20.04        -48.39        52.68 o
 -32   2  14        146.70        118.84        50.82 o
 -30   2  14         79.62         84.28        46.49 o
 -28   2  14       2466.02       2709.63       109.44 o
 -26   2  14       2171.92       2059.26        91.26 o
 -24   2  14       2506.04       2703.04       138.43 o
 -22   2  14        388.85        502.50        80.69 o
 -20   2  14        238.82        283.78        42.44 o
 -18   2  14          6.77          6.95        33.91 o
 -16   2  14        131.01         83.14        29.18 o
 -14   2  14       1388.78       1339.28        59.00 o
 -12   2  14        152.94        210.81        32.67 o
 -10   2  14       2197.06       2479.81        87.64 o
  -8   2  14       1685.95       1745.76        64.00 o
  -6   2  14        136.83        142.68        25.35 o
  -4   2  14         98.21        110.79        35.77 o
  -2   2  14          4.10         29.20        27.07 o
   0   2  14       1644.71       1745.01        77.54 o
   2   2  14        285.13        365.35        78.30 o
   4   2  14         23.86         60.42        37.10 o
   6   2  14        203.10        160.01        40.30 o
   8   2  14        556.87        614.16        96.60 o
  10   2  14         62.33         53.39        44.64 o
  12   2  14        183.89        152.21        52.02 o
  14   2  14         32.80        -35.15        50.82 o
  16   2  14        210.63        182.60        65.81 o
 -37   3  14        723.41        364.50       132.54 o
 -35   3  14        138.24        157.93        63.87 o
 -33   3  14        499.57        590.12        65.98 o
 -31   3  14        198.50        237.63        52.90 o
 -29   3  14        327.45        301.21        50.82 o
 -27   3  14        188.52        206.89        77.40 o
 -25   3  14       4941.92       5202.05       175.31 o
 -23   3  14        644.68        894.12        61.27 o
 -21   3  14        108.59         36.27        36.86 o
 -19   3  14        593.73        651.41        43.82 o
 -17   3  14         40.49         33.30        28.50 o
 -15   3  14       1314.07       1352.89        61.38 o
 -13   3  14        495.10        502.30        38.36 o
 -11   3  14       3066.62       3017.91       140.22 o
  -9   3  14        240.82        251.03        31.81 o
  -7   3  14        850.98        898.48        46.60 o
  -5   3  14        687.73        591.46        65.21 o
  -3   3  14        404.17        470.61        37.77 o
  -1   3  14         21.25          5.04        28.50 o
   1   3  14        112.72        128.85        38.75 o
   3   3  14          6.36         41.26        37.10 o
   5   3  14         35.76         47.96        39.24 o
   7   3  14          1.68          3.10        41.21 o
   9   3  14       1882.17       2002.63       115.36 o
  11   3  14         22.97        -16.57        47.83 o
  13   3  14        430.92        501.97        62.65 o
  15   3  14         19.43         -1.35        54.02 o
 -36   4  14        111.47        215.38       121.50 o
 -34   4  14        201.05        169.10        61.27 o
 -32   4  14         33.36         35.65        53.59 o
 -30   4  14        158.86        211.39        51.17 o
 -28   4  14        108.95        131.62        47.25 o
 -26   4  14       1500.69       1705.29        85.62 o
 -24   4  14        747.66        815.80        63.42 o
 -22   4  14        117.84        111.79        34.99 o
 -20   4  14        891.40        827.32        58.67 o
 -18   4  14        680.93        626.70        42.47 o
 -16   4  14         57.65         83.18        31.30 o
 -14   4  14       2002.86       2278.63        78.39 o
 -12   4  14        293.67        274.98        33.45 o
 -10   4  14       2494.86       2576.63        85.53 o
  -8   4  14          1.57         -6.65        27.41 o
  -6   4  14         26.03          5.87        30.19 o
  -4   4  14        999.37       1026.23        59.30 o
  -2   4  14       1340.20       1307.98        85.03 o
   0   4  14         21.39         38.80        30.19 o
   2   4  14          0.36        -17.51        36.05 o
   4   4  14         16.94         -1.83        41.21 o
   6   4  14         95.82         74.22        42.39 o
   8   4  14         41.56         47.65        44.41 o
  10   4  14        366.96        322.27        54.20 o
  12   4  14        189.21        164.13        55.01 o
  14   4  14         93.21         36.22        56.27 o
 -33   5  14         28.65         43.10        56.82 o
 -31   5  14        164.23        173.15        53.69 o
 -29   5  14        116.87        194.17        52.29 o
 -27   5  14          2.20         -8.71        44.02 o
 -25   5  14       1198.80        932.39       118.23 o
 -23   5  14        666.58        670.11        48.03 o
 -21   5  14         95.33         90.01        36.89 o
 -19   5  14        208.51        154.84        34.99 o
 -17   5  14        243.52        224.65        36.36 o
 -15   5  14        554.87        596.70        42.47 o
 -13   5  14          4.76         12.80        30.00 o
 -11   5  14       1630.65       1664.26       114.79 o
  -9   5  14        718.73        773.34        45.74 o
  -7   5  14          4.32        -17.17        29.43 o
  -5   5  14       1153.07       1213.14        87.65 o
  -3   5  14        163.73        190.76        40.30 o
  -1   5  14        840.60        970.73        60.41 o
   1   5  14        545.08        632.22        45.50 o
   3   5  14         39.04        -18.36        40.30 o
   5   5  14         89.92        139.91        44.41 o
   7   5  14        380.26        310.77        51.80 o
   9   5  14        335.98        341.96        55.21 o
  11   5  14        178.70        146.24        55.01 o
  13   5  14         40.13         68.83        57.22 o
  15   5  14        151.18         99.41       121.50 o
 -32   6  14        373.53        402.20        88.36 o
 -30   6  14        269.64        380.71        79.32 o
 -28   6  14        862.87        733.21        65.27 o
 -26   6  14        505.82        518.69        77.32 o
 -24   6  14        432.82        597.04        71.91 o
 -22   6  14        197.65        243.17        40.15 o
 -20   6  14       1009.94        906.91        54.40 o
 -18   6  14         29.78         26.72        33.45 o
 -16   6  14        609.80        574.47        50.22 o
 -14   6  14          9.53         -0.90        31.30 o
 -12   6  14       1590.13       1324.18        78.12 o
 -10   6  14          3.55         14.58        31.51 o
  -8   6  14        467.11        526.54        40.54 o
  -6   6  14         11.56         35.03        38.96 o
  -4   6  14       1144.41        877.83        60.41 o
  -2   6  14         27.34         29.45        38.26 o
   0   6  14        861.81        910.85        62.65 o
   2   6  14         50.70        -12.72        45.21 o
   4   6  14        122.64        124.06        45.39 o
   6   6  14         27.72         23.71        45.39 o
   8   6  14         12.91         25.38        48.82 o
  10   6  14        712.70        542.21        71.83 o
  12   6  14         35.81         77.73        60.04 o
  14   6  14         28.86         88.36       104.93 o
 -31   7  14         80.75         49.70        99.41 o
 -29   7  14        163.67        244.46        65.43 o
 -27   7  14        323.36        357.07        50.78 o
 -25   7  14         12.14          5.31        41.04 o
 -23   7  14         17.44         -1.92        40.33 o
 -21   7  14        882.68        845.28        56.60 o
 -19   7  14        507.71        410.35        43.92 o
 -17   7  14         45.65         16.60        33.45 o
 -15   7  14        453.05        466.23        42.94 o
 -13   7  14       1374.31       1280.56        62.97 o
 -11   7  14         14.36         21.19        32.96 o
  -9   7  14          0.55         26.51        34.43 o
  -7   7  14        869.52       1067.99        66.81 o
  -5   7  14        301.84        313.62        47.62 o
  -3   7  14        454.42        472.98        55.21 o
  -1   7  14        213.05        149.83        47.62 o
   1   7  14          4.42        -12.89        44.64 o
   3   7  14          8.71         13.81        69.03 o
   5   7  14        197.68        175.89        64.35 o
   7   7  14        239.91        154.64        70.29 o
   9   7  14        278.63        302.61        60.41 o
  11   7  14         67.44         60.75        99.41 o
  13   7  14         80.83         22.09       115.98 o
 -30   8  14         42.88        121.50       110.45 o
 -28   8  14        978.71        873.11       119.63 o
 -26   8  14          0.14         19.47        48.53 o
 -24   8  14         81.25         72.17        43.36 o
 -22   8  14        808.04        736.34        55.68 o
 -20   8  14        303.58        317.94        46.60 o
 -18   8  14         45.50         39.08        38.25 o
 -16   8  14        118.13         97.93        40.54 o
 -14   8  14          1.24         15.93        35.58 o
 -12   8  14        168.70         47.72        37.02 o
 -10   8  14        165.16        157.40        41.28 o
  -8   8  14        106.72         82.32        44.41 o
  -6   8  14       1980.45       1936.13       111.19 o
  -4   8  14          0.26        -12.17        44.41 o
  -2   8  14        102.06         90.50        49.70 o
   0   8  14         16.26         45.81        50.47 o
   2   8  14         54.56         59.87        50.82 o
   4   8  14          0.36         33.14        66.39 o
   6   8  14        291.08        327.66        77.81 o
   8   8  14        285.35        375.54       132.54 o
 -27   9  14         35.92          5.52        93.89 o
 -25   9  14         65.85         52.17        59.11 o
 -23   9  14        532.23        512.41        56.47 o
 -21   9  14        233.00        235.36        51.50 o
 -19   9  14        149.21        136.71        46.33 o
 -17   9  14        151.34        153.14        43.82 o
 -15   9  14        116.72        186.02        46.82 o
 -13   9  14        570.12        567.40        51.40 o
 -11   9  14         58.79         50.34        43.82 o
  -9   9  14        427.35        443.94        61.27 o
  -7   9  14        419.79        393.78        56.10 o
  -5   9  14       1433.50       1490.22       117.37 o
  -3   9  14         14.74         30.64        51.64 o
  -1   9  14         32.96         32.01        50.82 o
   1   9  14         33.56          6.73        56.10 o
   3   9  14         89.13         84.27        57.22 o
   5   9  14         11.42         86.69        83.89 o
 -22  10  14          4.34          5.52       104.93 o
 -20  10  14        220.75        311.17        58.51 o
 -18  10  14         11.44         -0.66        49.33 o
 -16  10  14        214.52        148.48        53.58 o
 -14  10  14        221.08        205.22        50.43 o
 -12  10  14          0.24          8.11        54.02 o
 -10  10  14         90.26        137.34        58.21 o
  -8  10  14       1734.00       1834.03       101.93 o
  -6  10  14        180.57        183.24        58.40 o
  -4  10  14        107.88        168.15        61.27 o
  -2  10  14        553.43        510.35        68.73 o
   0  10  14          1.70          6.11        58.40 o
   2  10  14          1.55        -38.66       127.02 o
   4  10  14          8.43       -115.98       143.59 o
 -17  11  14        142.82         93.89       110.45 o
 -15  11  14        751.19        828.40       132.54 o
  -7  11  14        331.06        336.88       138.07 o
  -5  11  14         35.72        -44.18       115.98 o
  -3  11  14        496.12        474.95       143.59 o
 -33   1  15          0.50        -49.70        62.48 o
 -31   1  15         50.48         40.62        60.44 o
 -29   1  15        696.87        592.08        73.89 o
 -27   1  15        148.93        200.15        46.24 o
 -25   1  15         59.49         97.65        44.66 o
 -23   1  15         22.55         14.97        39.24 o
 -21   1  15         13.97         28.17        40.08 o
 -19   1  15        117.16         58.33        39.78 o
 -17   1  15          2.72         23.93        38.26 o
 -15   1  15        379.84        424.16        45.63 o
 -13   1  15        128.67        158.57        31.67 o
 -11   1  15          9.69         -1.31        28.66 o
  -9   1  15        459.77        627.92        47.51 o
  -7   1  15        850.15        947.54        43.75 o
  -5   1  15         38.24         65.00        29.43 o
  -3   1  15        863.49        907.17        57.22 o
  -1   1  15        540.09        617.98        49.88 o
   1   1  15         28.07         63.43        36.05 o
   3   1  15          4.02          3.90        37.10 o
   5   1  15          3.00         22.23        42.44 o
   7   1  15        162.94         79.00        46.49 o
   9   1  15         18.81         27.23        46.69 o
  11   1  15         21.87         26.76        56.27 o
  13   1  15          0.02        -40.50        54.20 o
  15   1  15          0.52          5.52        99.41 o
 -36   2  15        650.37        684.81       138.07 o
 -34   2  15        134.73        179.76        60.11 o
 -32   2  15        400.54        247.77        62.32 o
 -30   2  15         84.68         91.12        54.38 o
 -28   2  15       1923.88       1923.32        93.28 o
 -26   2  15         59.05         31.39        45.39 o
 -24   2  15        123.26        104.60        43.23 o
 -22   2  15        753.97        815.72        98.54 o
 -20   2  15          6.51          1.24        38.75 o
 -18   2  15         54.13         60.43        38.96 o
 -16   2  15        398.65        392.48        47.25 o
 -14   2  15       1435.60       1484.58        61.53 o
 -12   2  15          2.22         31.60        30.19 o
 -10   2  15        580.07        627.44        42.06 o
  -8   2  15        513.77        506.27        39.14 o
  -6   2  15        817.07        752.95        52.90 o
  -4   2  15        620.67        557.50        39.68 o
  -2   2  15        335.61        237.37        39.24 o
   0   2  15         45.01         17.76        34.78 o
   2   2  15         19.31          9.29        38.00 o
   4   2  15          8.51         53.48        42.44 o
   6   2  15         14.76          9.11        43.50 o
   8   2  15        163.28        159.50        52.02 o
  10   2  15          0.32        -11.65        49.88 o
  12   2  15        545.27        557.99        71.55 o
  14   2  15        224.87        287.18       110.45 o
 -35   3  15        453.28        386.59       127.02 o
 -33   3  15          0.05        -12.79        54.85 o
 -31   3  15        561.06        505.34        65.52 o
 -29   3  15        754.26        924.64        72.09 o
 -27   3  15        916.26        978.26        72.78 o
 -25   3  15         64.67         77.32        47.90 o
 -23   3  15         72.87         35.11        45.21 o
 -21   3  15        262.05        285.34        45.63 o
 -19   3  15         70.50         49.22        38.00 o
 -17   3  15        169.76        161.07        47.83 o
 -15   3  15       1117.88       1204.74        97.48 o
 -13   3  15        580.54        638.98        44.64 o
 -11   3  15        258.29        189.01        32.96 o
  -9   3  15          5.87          2.88        29.43 o
  -7   3  15        320.59        273.00        42.44 o
  -5   3  15        459.52        536.52        50.82 o
  -3   3  15       2192.39       1976.07       146.84 o
  -1   3  15        648.58        610.23        53.08 o
   1   3  15          2.85          5.38        38.75 o
   3   3  15         47.89         73.28        42.44 o
   5   3  15          0.12         11.42        47.62 o
   7   3  15         19.06          9.63        46.69 o
   9   3  15        190.70        253.91        57.22 o
  11   3  15         17.08        -12.29        53.08 o
  13   3  15        416.33        461.01        82.01 o
 -34   4  15         96.42          5.52       110.45 o
 -32   4  15        163.94         79.28        57.62 o
 -30   4  15         10.25         14.65        53.59 o
 -28   4  15        288.62        286.11        74.45 o
 -26   4  15        790.47        839.20        66.35 o
 -24   4  15          9.40         -2.07        42.39 o
 -22   4  15        725.33        942.62        65.52 o
 -20   4  15         86.80        145.12        43.49 o
 -18   4  15        607.56        571.48        43.36 o
 -16   4  15        733.06        639.90        72.54 o
 -14   4  15         61.56         55.74        32.96 o
 -12   4  15        402.85        445.79        43.84 o
 -10   4  15          0.08        -10.52        31.45 o
  -8   4  15         56.35         36.11        34.54 o
  -6   4  15          4.48         -1.95        34.78 o
  -4   4  15        681.27        675.83        51.64 o
  -2   4  15        558.03        639.47        52.68 o
   0   4  15        905.98       1027.62       165.68 o
   2   4  15        507.46        521.59        53.08 o
   4   4  15          7.59         26.36        45.63 o
   6   4  15        216.12        167.34        50.82 o
   8   4  15         72.65         74.47        50.82 o
  10   4  15         15.86         40.89        56.27 o
  12   4  15        693.29        523.31        83.89 o
 -31   5  15         16.48        -22.56        61.59 o
 -29   5  15         57.27         72.67        54.85 o
 -27   5  15       1109.13       1121.23        76.94 o
 -25   5  15          0.24          9.71        46.50 o
 -23   5  15       1301.16       1295.42        78.12 o
 -21   5  15        518.15        601.07        49.42 o
 -19   5  15        265.23        271.03        39.84 o
 -17   5  15         15.47         -9.29        33.86 o
 -15   5  15         62.83         43.65        34.10 o
 -13   5  15        211.98        289.97        41.45 o
 -11   5  15          9.63         -8.18        32.21 o
  -9   5  15        229.49        167.59        35.58 o
  -7   5  15         90.75         50.49        38.96 o
  -5   5  15       1486.86       1513.36        77.29 o
  -3   5  15       2092.68       1947.27        86.89 o
  -1   5  15        760.74        762.07        58.40 o
   1   5  15       2026.15       2008.22       190.53 o
   3   5  15        260.72        187.77        62.48 o
   5   5  15        213.73        237.37        56.27 o
   7   5  15          0.48        -22.32        53.08 o
   9   5  15          8.07          3.55        54.02 o
  11   5  15         49.10        102.24        78.28 o
 -30   6  15         32.75          9.25        71.54 o
 -28   6  15         18.01         33.53        54.38 o
 -26   6  15         90.86        158.40        53.45 o
 -24   6  15        327.06        289.30        64.57 o
 -22   6  15        447.37        472.16        49.33 o
 -20   6  15       1820.73       1992.83        90.87 o
 -18   6  15         39.92         37.79        36.89 o
 -16   6  15         98.00         90.53        38.36 o
 -14   6  15        172.93        176.36        37.77 o
 -12   6  15        794.17        800.89        63.80 o
 -10   6  15         47.50         75.93        35.46 o
  -8   6  15        686.16        771.45       107.64 o
  -6   6  15       1540.18       1462.43        78.48 o
  -4   6  15        827.94        847.39        72.16 o
  -2   6  15         97.09         79.01        44.41 o
   0   6  15          6.34        -16.14        46.24 o
   2   6  15       1101.56       1073.78       193.29 o
   4   6  15        293.45        271.36        69.97 o
   6   6  15         64.78         57.99        70.29 o
   8   6  15        199.46        223.21        60.41 o
  10   6  15        429.27        347.93       121.50 o
 -27   7  15         69.20         46.99        57.62 o
 -25   7  15        464.23        489.56        54.13 o
 -23   7  15        818.80        852.99        61.02 o
 -21   7  15        797.48        883.43        58.46 o
 -19   7  15       2076.93       1996.35       108.41 o
 -17   7  15       1206.88       1242.26        65.46 o
 -15   7  15        164.23        172.56        43.32 o
 -13   7  15       2698.72       2398.56       127.97 o
 -11   7  15         32.66         46.42        38.25 o
  -9   7  15        886.48        803.08        62.50 o
  -7   7  15       1026.70        957.92        67.68 o
  -5   7  15        706.43        658.38        60.58 o
  -3   7  15        764.08        615.40        74.94 o
  -1   7  15        186.00        252.67        53.08 o
   1   7  15        360.60        493.27        74.20 o
   3   7  15        868.68        823.60        87.80 o
   5   7  15        253.19        231.26        77.81 o
 -28   8  15        206.43         93.89        99.41 o
 -26   8  15         49.53        110.45        93.89 o
 -24   8  15        396.49        359.16        53.29 o
 -22   8  15        800.89        919.56        64.91 o
 -20   8  15       1916.84       1794.41       100.40 o
 -18   8  15        867.25        829.71        58.97 o
 -16   8  15        224.94        176.47        45.48 o
 -14   8  15        191.58        190.91        50.33 o
 -12   8  15        765.62        842.51        59.82 o
 -10   8  15         85.51         77.82        48.60 o
  -8   8  15        874.65        808.70       113.81 o
  -6   8  15       1377.46       1195.44        95.62 o
  -4   8  15        851.84        815.60        96.74 o
  -2   8  15          0.68         17.52        56.27 o
   0   8  15        456.85        507.34        90.94 o
   2   8  15       1022.83        760.62        88.36 o
 -25   9  15        287.51        176.73       104.93 o
 -23   9  15        168.64        292.70        99.41 o
 -21   9  15       1000.53        945.92        93.89 o
 -19   9  15        612.79        442.13        57.50 o
 -17   9  15          0.00        -19.39        45.90 o
 -15   9  15          0.24          9.32        45.74 o
 -13   9  15        601.30        450.04        63.61 o
 -11   9  15        150.74         68.89        59.19 o
  -9   9  15          0.01        -18.07        55.89 o
  -7   9  15        605.42        660.40        72.09 o
  -5   9  15       1782.14       1909.48       110.32 o
  -3   9  15        723.64        770.43        72.23 o
  -1   9  15        158.53        184.48        63.61 o
   1   9  15       1102.54       1181.86       160.16 o
 -18  10  15         21.73         82.84        99.41 o
 -16  10  15         83.02        143.59        99.41 o
 -14  10  15        804.22        469.43       132.54 o
 -12  10  15          1.35        -27.91        71.54 o
 -10  10  15         46.72         56.17        79.98 o
  -8  10  15         12.73         66.27       104.93 o
  -6  10  15        272.16        254.04       127.02 o
  -4  10  15        484.61        375.54       121.50 o
  -2  10  15         17.33        -49.70       104.93 o
   0  10  15         64.74         44.18       132.54 o
 -32   0  16        859.82        541.22       115.98 o
 -30   0  16        111.54        132.54        93.89 o
 -28   0  16       1371.07       1662.33       154.64 o
 -26   0  16       2588.99       2479.69       187.77 o
 -24   0  16        916.05       1087.97       121.50 o
 -22   0  16        821.89       1060.36       121.50 o
 -20   0  16       3302.31       3522.92       226.43 o
 -18   0  16       1112.05       1065.88       121.50 o
 -16   0  16        359.88        342.41        82.84 o
 -14   0  16         22.31         49.70        66.27 o
 -12   0  16          0.55         11.05        66.27 o
 -10   0  16       1741.28       1955.03       143.59 o
  -8   0  16         32.93         49.70        40.86 o
  -6   0  16        339.15        419.72        77.32 o
  -4   0  16       4010.27       3268.88       209.86 o
  -2   0  16       1707.33       1502.17       127.02 o
   0   0  16        272.56        176.73        82.84 o
   2   0  16         51.83         22.09        71.79 o
   4   0  16        424.62        325.84        88.36 o
   6   0  16        256.43        182.25        88.36 o
   8   0  16        269.23        171.20        99.41 o
 -31   1  16          2.61         49.70        66.39 o
 -29   1  16        116.96        132.72        62.12 o
 -27   1  16        314.98        362.14        91.12 o
 -25   1  16        543.43        556.69        70.29 o
 -23   1  16        290.36        246.68       102.17 o
 -21   1  16       1308.91       1188.64        89.82 o
 -19   1  16       1815.81       1840.87       115.98 o
 -17   1  16          0.64         18.55        45.90 o
 -15   1  16        823.28        719.81        57.22 o
 -13   1  16         88.13         89.53        42.17 o
 -11   1  16       2773.16       2785.47        92.35 o
  -9   1  16        171.49        210.95        35.46 o
  -7   1  16       4240.10       4071.72       152.78 o
  -5   1  16        764.60        597.06        51.64 o
  -3   1  16       2498.70       2426.39        97.65 o
  -1   1  16        830.91        846.49        60.41 o
   1   1  16          4.76         44.18        40.79 o
   3   1  16        552.07        496.82        57.22 o
   5   1  16        242.09        164.86        48.82 o
   7   1  16        532.86        437.31        59.30 o
   9   1  16        502.19        517.80        63.61 o
  11   1  16       1380.51       1326.24       201.58 o
 -32   2  16          4.18         27.76       102.17 o
 -30   2  16        498.71        540.16        67.29 o
 -28   2  16          3.42        -48.82        48.82 o
 -26   2  16        536.21        630.55       103.06 o
 -24   2  16        751.52        805.84        64.62 o
 -22   2  16          0.61          2.96        42.44 o
 -20   2  16       2145.08       2084.72        94.56 o
 -18   2  16       1781.39       1609.08        95.86 o
 -16   2  16        940.22        883.51        61.27 o
 -14   2  16        303.15        359.58        47.13 o
 -12   2  16        289.71        377.08        39.14 o
 -10   2  16       1048.33       1116.79        56.47 o
  -8   2  16        108.38        110.61        45.52 o
  -6   2  16       6304.35       6402.59       206.17 o
  -4   2  16       3421.26       3555.36       160.11 o
  -2   2  16        388.22        381.71        47.62 o
   0   2  16         24.63         13.17        41.98 o
   2   2  16        488.24        524.56        55.89 o
   4   2  16       1101.53        971.22        87.80 o
   6   2  16         49.12         57.13        54.02 o
   8   2  16        336.94        352.28        59.46 o
  10   2  16        395.97        386.68        88.54 o
  12   2  16        321.59        209.86       110.45 o
 -33   3  16         61.21         11.05       121.50 o
 -31   3  16        387.78        392.55        69.57 o
 -29   3  16         11.49         12.99        56.82 o
 -27   3  16          0.80         -3.01        51.75 o
 -25   3  16        177.97        243.00        53.59 o
 -23   3  16         46.44         -0.67        44.41 o
 -21   3  16        180.28        250.47        55.13 o
 -19   3  16       2700.38       2992.73       119.75 o
 -17   3  16       1382.69       1500.25        79.86 o
 -15   3  16        259.01        346.11        41.14 o
 -13   3  16          5.39         26.95        33.58 o
 -11   3  16       1586.86       1487.24        63.26 o
  -9   3  16        158.32        191.17        42.17 o
  -7   3  16        405.22        405.21        53.85 o
  -5   3  16       1770.70       1604.32        95.68 o
  -3   3  16        159.42        179.67        58.19 o
  -1   3  16        331.14        320.32        60.44 o
   1   3  16        261.46        233.21        48.60 o
   3   3  16       1428.95       1529.63        85.97 o
   5   3  16        175.59        182.81        53.08 o
   7   3  16         32.25         62.59        54.20 o
   9   3  16        663.42        659.36       100.74 o
  11   3  16        538.57        563.31       149.11 o
 -32   4  16        446.62        574.36       132.54 o
 -30   4  16         44.42         66.49        59.91 o
 -28   4  16          4.42         37.60        52.90 o
 -26   4  16         76.73         47.99        52.68 o
 -24   4  16         91.09        107.08        48.42 o
 -22   4  16        311.21        334.05        54.14 o
 -20   4  16        634.73        624.76        58.82 o
 -18   4  16        227.53        225.06        39.10 o
 -16   4  16         45.92         67.18        37.53 o
 -14   4  16         86.56         52.79        35.74 o
 -12   4  16         16.85         13.33        34.10 o
 -10   4  16        374.72        466.37        43.97 o
  -8   4  16        577.24        481.25        48.42 o
  -6   4  16        416.95        345.58        48.82 o
  -4   4  16         87.98         46.26        43.01 o
  -2   4  16        982.05        860.28        82.01 o
   0   4  16         19.02         91.12        58.58 o
   2   4  16          0.25         11.05        58.58 o
   4   4  16       1012.76       1132.37        76.52 o
   6   4  16         63.21         53.43        54.02 o
   8   4  16         43.12         71.24        60.11 o
  10   4  16        626.65        701.38       127.02 o
 -31   5  16        390.65        635.11       165.68 o
 -29   5  16         10.34         -5.01        83.89 o
 -27   5  16        128.52        134.88        57.62 o
 -25   5  16         70.43         68.88        51.15 o
 -23   5  16         78.08        112.13        49.14 o
 -21   5  16        211.22        147.82        49.46 o
 -19   5  16        102.48         15.21        38.25 o
 -17   5  16         71.88         51.17        45.44 o
 -15   5  16        368.26        335.48        45.41 o
 -13   5  16        227.44        139.22        43.05 o
 -11   5  16         35.13         36.35        36.89 o
  -9   5  16          0.22         14.30        42.65 o
  -7   5  16         33.62         51.63        43.29 o
  -5   5  16        484.11        530.99        56.27 o
  -3   5  16          8.80         44.57        46.69 o
  -1   5  16        162.00         69.84        60.44 o
   1   5  16        195.51        104.93        62.48 o
   3   5  16         40.47         35.90        62.48 o
   5   5  16          0.83         17.20        68.26 o
   7   5  16         18.89         47.16        76.08 o
   9   5  16         63.02         71.79       104.93 o
 -28   6  16         14.60         16.57       115.98 o
 -26   6  16         20.11         24.17        58.21 o
 -24   6  16        738.82        685.42       106.88 o
 -22   6  16          0.99          0.21        45.25 o
 -20   6  16          1.30         -3.26        42.62 o
 -18   6  16         90.97         59.51        40.15 o
 -16   6  16        167.24        141.83        42.47 o
 -14   6  16         13.44         34.56        37.77 o
 -12   6  16          0.14         -9.78        41.81 o
 -10   6  16        372.17        340.81        51.64 o
  -8   6  16        681.52        642.54        59.30 o
  -6   6  16        394.08        270.75        61.15 o
  -4   6  16         21.57         49.56        47.62 o
  -2   6  16          3.39         28.93        52.37 o
   0   6  16        127.42        122.80        66.04 o
   2   6  16         21.34         57.91        67.59 o
   4   6  16         57.62         24.09        69.97 o
 -25   7  16       1019.44        865.09       127.02 o
 -23   7  16        529.83        405.52        55.26 o
 -21   7  16         59.24         55.42        46.78 o
 -19   7  16          9.28         -3.16        44.27 o
 -17   7  16         26.25          7.17        43.04 o
 -15   7  16          2.70         -9.79        43.76 o
 -13   7  16          6.66         15.64        46.17 o
 -11   7  16       1276.36       1204.85        77.29 o
  -9   7  16        956.99       1035.89        89.26 o
  -7   7  16          2.07        -16.23        49.70 o
  -5   7  16         26.73         31.30        51.02 o
  -3   7  16          0.71        -18.90        54.02 o
  -1   7  16         35.32         31.24        68.26 o
   1   7  16         47.62         63.05        69.97 o
 -24   8  16        984.89        977.52       132.54 o
 -22   8  16        220.72        206.43        72.17 o
 -20   8  16         42.01        114.02        53.58 o
 -18   8  16          2.36         20.52        46.60 o
 -16   8  16         40.68         27.36        48.53 o
 -14   8  16          2.50        -15.27        52.68 o
 -12   8  16        310.73        373.02        59.11 o
 -10   8  16        647.86        843.53        74.35 o
  -8   8  16         11.89         12.24        56.82 o
  -6   8  16          6.11         30.06        56.27 o
  -4   8  16          1.33         42.37        56.10 o
  -2   8  16          0.64          1.10        60.11 o
 -19   9  16         11.82         -2.76        78.10 o
 -17   9  16        154.73        160.16        70.29 o
 -15   9  16        183.98        110.45        99.41 o
 -13   9  16        289.66        417.01       110.45 o
 -11   9  16          0.03         72.09        72.97 o
  -9   9  16        522.41        481.60        87.28 o
  -7   9  16         42.56         38.66       115.98 o
  -5   9  16         96.07        138.07       104.93 o
  -3   9  16         10.30        -22.09       121.50 o
 -29   1  17        850.84        804.00        89.82 o
 -27   1  17        334.68        415.57        79.98 o
 -25   1  17        166.55        239.21        68.26 o
 -23   1  17         92.42         87.65       121.50 o
 -21   1  17         80.88         52.47        66.39 o
 -19   1  17        261.25        190.53        58.58 o
 -17   1  17        167.47        154.64        58.58 o
 -15   1  17        122.77        163.54        60.44 o
 -13   1  17         86.36        -11.49        48.70 o
 -11   1  17        991.10        901.79        91.12 o
  -9   1  17        572.48        660.70        62.12 o
  -7   1  17        116.32        138.07        66.27 o
  -5   1  17       1003.04        955.43       104.93 o
  -3   1  17         18.39         34.47        56.52 o
  -1   1  17        227.44        182.25        58.58 o
   1   1  17         96.54         74.65        60.44 o
   3   1  17        124.24         80.50        77.32 o
   5   1  17          3.00        -27.29        66.04 o
   7   1  17        170.74        153.02        79.98 o
 -28   2  17       1805.17       1775.61       121.50 o
 -26   2  17       1189.62       1323.34       103.43 o
 -24   2  17          0.07         33.14        62.48 o
 -22   2  17         21.40         24.85        58.58 o
 -20   2  17        260.17        299.45        52.02 o
 -18   2  17        262.16        238.35        49.46 o
 -16   2  17         23.18        -12.68        45.63 o
 -14   2  17         13.86        -16.41        41.98 o
 -12   2  17        562.68        576.84        54.02 o
 -10   2  17         31.95         32.29        41.98 o
  -8   2  17        457.42        434.79        51.02 o
  -6   2  17       1385.03       1217.86       162.92 o
  -4   2  17       1964.74       1932.58       111.24 o
  -2   2  17         27.27         -9.94        58.19 o
   0   2  17         83.24         69.77        49.70 o
   2   2  17        129.02        110.58        54.85 o
   4   2  17         23.89         65.37        56.10 o
   6   2  17        242.09        241.19        59.46 o
   8   2  17          4.98         43.60        73.89 o
 -31   3  17         61.83        138.07       143.59 o
 -29   3  17       1025.22        960.95       160.16 o
 -27   3  17        398.01        353.24        63.61 o
 -25   3  17        965.56       1029.05       101.10 o
 -23   3  17          0.40         13.98        51.80 o
 -21   3  17        156.56        166.54        52.68 o
 -19   3  17        749.52        737.77        97.09 o
 -17   3  17        196.20         99.87        46.24 o
 -15   3  17        129.17        151.41        47.92 o
 -13   3  17         39.47         53.13        37.45 o
 -11   3  17        961.86       1058.01        66.81 o
  -9   3  17        151.68         97.76        44.66 o
  -7   3  17          0.32        -41.38        41.38 o
  -5   3  17        444.62        440.29        66.04 o
  -3   3  17        242.52        217.01        66.04 o
  -1   3  17       1103.64       1176.94       160.16 o
   1   3  17        200.55        104.76        64.35 o
   3   3  17         65.81         67.59        54.02 o
   5   3  17        258.22        291.51        67.34 o
   7   3  17         50.59         15.37        72.17 o
 -30   4  17        109.32         66.27       132.54 o
 -28   4  17         94.20        138.07       121.50 o
 -26   4  17        385.43        328.57        65.59 o
 -24   4  17       1070.52       1151.71        80.73 o
 -22   4  17        221.02        113.43        52.90 o
 -20   4  17         18.06        -18.60        49.70 o
 -18   4  17       1176.03       1281.52        76.94 o
 -16   4  17          4.96        -18.22        39.31 o
 -14   4  17          8.63         37.49        37.34 o
 -12   4  17         27.52         -9.50        43.29 o
 -10   4  17       1039.66       1024.24        72.19 o
  -8   4  17         77.26         64.59        46.49 o
  -6   4  17         24.05        105.17        48.82 o
  -4   4  17        576.32        545.71        72.17 o
  -2   4  17        946.31       1003.52        89.56 o
   0   4  17         47.29         28.78        64.35 o
   2   4  17         57.68         28.09        68.26 o
   4   4  17        224.24        238.15        85.60 o
   6   4  17          9.67         93.89       104.93 o
 -27   5  17        182.98        127.02       115.98 o
 -25   5  17        777.47        696.16        70.89 o
 -23   5  17       1523.98       1547.83       172.78 o
 -21   5  17        117.54        129.83        56.10 o
 -19   5  17        913.56        889.92        92.60 o
 -17   5  17        188.43        193.63        44.74 o
 -15   5  17         66.02         41.01        41.47 o
 -13   5  17         59.80         63.12        46.12 o
 -11   5  17        750.89        705.71        62.05 o
  -9   5  17       1194.76       1166.79       110.29 o
  -7   5  17        188.70        191.84        52.68 o
  -5   5  17          0.65         10.46        48.42 o
  -3   5  17        632.90        568.51        78.10 o
  -1   5  17        798.83        815.94        89.82 o
   1   5  17          0.78         52.47        70.29 o
   3   5  17         27.39         55.23       110.45 o
 -24   6  17        689.69        631.31        94.19 o
 -22   6  17        117.08         89.81        59.36 o
 -20   6  17        142.64        135.85        46.90 o
 -18   6  17        161.22         98.70        50.26 o
 -16   6  17        461.57        390.56        49.24 o
 -14   6  17        156.84        132.44        55.21 o
 -12   6  17         84.12         84.14        50.47 o
 -10   6  17       1750.85       1923.37       100.73 o
  -8   6  17          0.10          8.92        49.46 o
  -6   6  17         38.51         21.39        50.82 o
  -4   6  17          5.60         47.76        62.06 o
  -2   6  17        217.05        165.68       104.93 o
   0   6  17         88.83        156.61        80.90 o
 -21   7  17          1.44        -38.66        63.58 o
 -19   7  17        338.91        411.85        68.73 o
 -17   7  17         97.55        110.55        48.53 o
 -15   7  17        628.61        512.17        64.74 o
 -13   7  17        748.27        679.91       119.90 o
 -11   7  17         94.39        123.56        58.06 o
  -9   7  17        692.40        708.11        69.74 o
  -7   7  17        586.79        550.02        69.69 o
  -5   7  17         55.51         24.27        57.22 o
 -20   8  17        101.17         77.32        93.89 o
 -18   8  17         56.36         66.85        73.89 o
 -16   8  17         39.42         82.84        88.36 o
 -14   8  17        786.44        745.56       121.50 o
 -12   8  17        148.26        103.62        81.73 o
 -10   8  17        131.40         88.36       104.93 o
  -8   8  17         22.68        -33.14        99.41 o
  -6   8  17        301.26        254.04       110.45 o
  -4   8  17        255.75        220.91       110.45 o
 -26   0  18         22.66         33.14        99.41 o
 -24   0  18        590.09        701.38       121.50 o
 -22   0  18         54.35         16.57       104.93 o
 -20   0  18        285.85        452.86       104.93 o
 -18   0  18        287.27        463.91       104.93 o
 -16   0  18        589.09        513.61       110.45 o
 -14   0  18        897.68        999.61       121.50 o
 -12   0  18       1315.81       1253.65       127.02 o
  -4   0  18         11.54         49.70        88.36 o
  -2   0  18        543.85        618.54       110.45 o
   0   0  18       1112.15       1292.31       138.07 o
   2   0  18         21.96         71.79        99.41 o
   4   0  18        558.64        546.75       121.50 o
 -25   1  18        399.48        314.77        77.81 o
 -23   1  18       1270.96       1319.50       103.43 o
 -21   1  18         10.72        -21.28        65.02 o
 -19   1  18         15.65         33.14        60.44 o
 -17   1  18        259.18        353.45        99.41 o
 -15   1  18        129.01        234.59        80.08 o
 -13   1  18         15.03          8.10        58.19 o
 -11   1  18          4.93        -60.75        77.32 o
  -5   1  18        323.97        397.63       104.93 o
  -3   1  18        194.10        176.73        99.41 o
  -1   1  18        659.94        782.00        83.89 o
   1   1  18        211.06        207.62        82.84 o
   3   1  18         45.06         23.20        77.81 o
 -26   2  18        271.93        154.64       121.50 o
 -24   2  18        165.47        158.07        93.89 o
 -22   2  18        918.31       1082.37        95.62 o
 -20   2  18          7.24        -48.64        60.44 o
 -18   2  18        116.20        180.10        69.97 o
 -16   2  18        352.42        447.41        74.20 o
 -14   2  18         30.90         42.47        56.52 o
 -12   2  18        357.42        281.66        88.36 o
 -10   2  18         38.78         27.61        82.84 o
  -8   2  18          0.13        -16.57        71.79 o
  -6   2  18        353.97        187.77        82.84 o
  -4   2  18        473.41        403.16        99.41 o
  -2   2  18          5.06        -66.27       104.93 o
   0   2  18        699.24        640.63       127.02 o
   2   2  18        179.18        181.12        83.54 o
   4   2  18         12.35         88.36       121.50 o
 -25   3  18        423.13        425.25       110.45 o
 -23   3  18        262.28        301.67        67.77 o
 -21   3  18         17.69          8.89        55.31 o
 -19   3  18          5.11         22.45        52.37 o
 -17   3  18          8.14         10.22        51.80 o
 -15   3  18         54.49         74.47        54.41 o
 -13   3  18         19.82         54.44        69.03 o
 -11   3  18         96.23         62.55        49.88 o
  -9   3  18         48.60         30.90        48.82 o
  -7   3  18          3.11         63.42        60.44 o
  -5   3  18        629.40        618.11        93.89 o
  -3   3  18         51.75         59.75        64.35 o
  -1   3  18         49.46         41.97        68.26 o
   1   3  18        174.99        284.42        78.10 o
   3   3  18         50.40         22.09       115.98 o
 -26   4  18        401.09        320.32       127.02 o
 -24   4  18         15.66         19.47        73.89 o
 -22   4  18         67.37         53.82        57.22 o
 -20   4  18         73.72         -1.08        56.82 o
 -18   4  18         48.98        -25.20        53.60 o
 -16   4  18        239.40        197.63        55.89 o
 -14   4  18         14.84         38.44        51.48 o
 -12   4  18        195.89        117.56        49.14 o
 -10   4  18         71.62         71.66        52.68 o
  -8   4  18        209.94        270.34        60.11 o
  -6   4  18          9.20         -1.58        68.26 o
  -4   4  18          0.15          9.78        68.26 o
  -2   4  18        374.22        482.15        81.73 o
   0   4  18         85.94         22.09        82.01 o
 -25   5  18         25.49         55.23       138.07 o
 -23   5  18        169.65        136.96        87.80 o
 -21   5  18         54.94        114.28        75.48 o
 -19   5  18          1.36         10.97        59.11 o
 -17   5  18        156.88        231.53        66.53 o
 -15   5  18          0.94          4.93        57.39 o
 -13   5  18        162.93        160.91        57.65 o
 -11   5  18        117.31        109.65        59.46 o
  -9   5  18         82.53        103.25        54.85 o
  -7   5  18        182.49        270.88        65.15 o
  -5   5  18         85.70         81.94        71.54 o
  -3   5  18          0.09        -38.66        76.94 o
 -20   6  18          7.19          0.00        87.28 o
 -18   6  18        725.72        707.22        74.09 o
 -16   6  18         10.80         22.35        59.67 o
 -14   6  18        166.07        117.26        60.13 o
 -12   6  18        218.11        155.63        60.13 o
 -10   6  18         39.06         83.12        61.59 o
  -8   6  18         33.40        -27.11        59.11 o
  -6   6  18         11.47        -74.81        84.85 o
 -17   7  18         25.22         -5.52        93.89 o
 -15   7  18         56.55        104.93       110.45 o
 -13   7  18        133.55        115.98       127.02 o
  -9   7  18        728.22        756.61       127.02 o
 -21   1  19          1.99         -5.52        74.20 o
 -19   1  19         71.48         68.01        68.26 o
 -17   1  19          2.37        -27.28        64.35 o
 -15   1  19         32.61         72.30        64.35 o
 -13   1  19          0.73         33.14        82.84 o
  -3   1  19        347.34        226.43       115.98 o
  -1   1  19         33.76         66.27       115.98 o
 -22   2  19          5.04          5.52       110.45 o
 -20   2  19          1.98        -38.21        70.29 o
 -18   2  19         48.26         54.78        72.17 o
 -16   2  19         40.71          5.52        82.84 o
 -14   2  19        108.75        121.50        88.36 o
 -12   2  19         16.71         22.09        88.36 o
  -6   2  19        812.20        425.25       115.98 o
  -4   2  19        303.11        154.64       104.93 o
  -2   2  19        127.57         33.14       104.93 o
 -21   3  19         13.09        -49.70       115.98 o
 -19   3  19        187.74        201.95        72.17 o
 -17   3  19         74.25         41.49        71.54 o
 -15   3  19        438.66        441.82       121.50 o
 -13   3  19          0.81        -11.05        88.36 o
 -11   3  19        209.83        165.68       104.93 o
  -9   3  19         28.52        -71.79        93.89 o
  -7   3  19         36.64         88.36        93.89 o
  -5   3  19        504.32        408.68       110.45 o
  -3   3  19       1131.25        775.31       130.04 o
 -22   4  19         97.79        298.23       127.02 o
 -20   4  19        225.47        302.97        96.65 o
 -18   4  19        287.55        310.77        93.48 o
 -16   4  19        102.02         91.87        78.28 o
 -14   4  19          2.43        -49.70        74.20 o
 -12   4  19          7.92        -16.57        74.20 o
 -10   4  19         51.36          1.07        59.51 o
  -8   4  19          5.44        -13.81        74.20 o
  -6   4  19          6.12        -12.32        74.29 o
 -17   5  19         39.76         16.57       138.07 o
 -15   5  19        337.60        364.50       132.54 o
 -13   5  19         12.79         35.84        61.50 o
 -11   5  19         54.30         36.01        62.95 o
  -9   5  19          2.60        -33.14       110.45 o
 -18   0  20        474.32        585.41       138.07 o
 -16   0  20         21.16        165.68        99.41 o
 -17   1  20        178.89         91.19        79.98 o
 -15   1  20        133.29        171.20       110.45 o
                                                
